# Supplementary material for: Crystal structure of (μ-1,4-di­carb­oxy­butane-1,4-di­carboxyl­ato)bis­[bis­(tri­phenyl­phosphane)silver(I)] di­chloro­methane tris­olvate
Source: Acta Crystallogr E Crystallogr Commun. 2016 Jan 23;72(Pt 2):215–9. doi: 10.1107/S2056989016000797 (PMC4770955; doi:10.1107/S2056989016000797)
Supplement: Supplementary file 1 [file e-72-00215-sup1.cif]

##############################################################################
#                                                                            #
# This CIF contains the data in a paper accepted for publication in          #
# Acta Crystallographica Section E. It conforms to the requirements of       #
# Notes for Authors for Acta Crystallographica Section E, and has been       #
# peer reviewed under the auspices of the IUCr Commission on Journals.       #
#                                                                            #
# Full details of the Crystallographic Information File format               #
# are given in the paper "The Crystallographic Information File (CIF):       #
# a New Standard Archive File for Crystallography" by S. R. Hall, F. H.      #
# Allen and I. D. Brown [Acta Cryst. (1991), A47, 655-685].                  #
#                                                                            #
# The current version of the core CIF dictionary is obtainable from          #
# ftp://ftp.iucr.org/pub/cif_core.dic.                                       #
#                                                                            #
# Software is freely available for graphical display of the structure(s)     #
# in this CIF. For information consult the CIF software page                 #
# http://www.iucr.org/resources/cif/software.                                #
#                                                                            #
# This file may be used for bona fide research purposes within the           #
# scientific community so long as proper attribution is given to the journal # 
# article from which it was obtained.                                        #
#                                                                            #
##############################################################################
data_I
_database_code_depnum_ccdc_archive 'CCDC 1447419'
_audit_creation_method     'SHELXL-2014/7'
_chemical_name_systematic
;
(\m-1,4-Dicarboxybutane-1,4-dicarboxylato)bis[bis(triphenylphosphane)silver(I)]
dichloromethane trisolvate
;
_chemical_name_common     ?
_chemical_formula_moiety     'C80 H68 Ag2 O8 P4, 3(C H2 Cl2)'
_chemical_formula_sum     'C83 H74 Ag2 Cl6 O8 P4'
_chemical_formula_iupac     '[Ag2 (C8 H8 O8) (C18 H15 P)4], 3C H2 Cl2'
_chemical_formula_weight     1751.74
_chemical_melting_point     ?
_shelx_space_group_comment
;
The
 symmetry employed for
 this shelxl refinement
 is uniquely defined
 by the following
 loop, which should
 always be used
 as a source
 of symmetry information
 in preference to
 the above space-group
 names. They are
 only intended as
 comments.
;
_space_group_crystal_system     triclinic
_space_group_name_H-M_alt     'P -1'
_space_group_name_Hall     '-P 1'
loop_
    _space_group_symop_operation_xyz
    'x, y, z'
    '-x, -y, -z'
_cell_length_a     10.0279(3)
_cell_length_b     12.9540(4)
_cell_length_c     16.8190(5)
_cell_angle_alpha     112.306(3)
_cell_angle_beta     96.080(3)
_cell_angle_gamma     103.601(3)
_cell_volume     1917.80(11)
_cell_formula_units_Z     1
_cell_measurement_reflns_used     12088
_cell_measurement_theta_min     3.4170
_cell_measurement_theta_max     28.8140
_cell_measurement_temperature     110(2)
_exptl_crystal_description     'block'
_exptl_crystal_colour     'colorless'
_exptl_crystal_size_max     0.3
_exptl_crystal_size_mid     0.3
_exptl_crystal_size_min     0.2
_exptl_crystal_density_diffrn     1.517
_exptl_crystal_density_meas     ?
_exptl_crystal_density_method     ?
_exptl_crystal_F_000     892
_exptl_absorpt_coefficient_mu     0.860
_exptl_absorpt_correction_type     multi-scan
_exptl_absorpt_process_details
;
(<i>CrysAlis
RED</i>; Oxford Diffraction,
2006)
;
_shelx_estimated_absorpt_T_min     ?
_shelx_estimated_absorpt_T_max     ?
_exptl_absorpt_correction_T_min     0.88867
_exptl_absorpt_correction_T_max     1.00000
_diffrn_ambient_temperature     110(2)
_diffrn_radiation_type     MoK\a
_diffrn_radiation_wavelength     0.71073
_diffrn_measurement_device_type     'Oxford Gemini S'
_diffrn_measurement_method     '\w scans'
_diffrn_detector_area_resol_mean     ?
_diffrn_reflns_number     21441
_diffrn_reflns_av_R_equivalents     0.0242
_diffrn_reflns_theta_min     2.931
_diffrn_reflns_theta_max     28.903
_diffrn_reflns_theta_full     25.242
_diffrn_measured_fraction_theta_max     0.860
_diffrn_measured_fraction_theta_full     0.998
_diffrn_reflns_limit_h_min     -13
_diffrn_reflns_limit_h_max     12
_diffrn_reflns_limit_k_min     -17
_diffrn_reflns_limit_k_max     17
_diffrn_reflns_limit_l_min     -22
_diffrn_reflns_limit_l_max     20
_diffrn_standards_number     2
_diffrn_standards_interval_count     50
_diffrn_standards_interval_time     10
_diffrn_standards_decay_%     0
_refine_special_details     ?
_reflns_number_total     8700
_reflns_number_gt     7959
_reflns_threshold_expression     'I > 2\s(I)'
_refine_ls_structure_factor_coef     Fsqd
_refine_ls_matrix_type     full
_refine_ls_R_factor_all     0.0381
_refine_ls_R_factor_gt     0.0338
_refine_ls_wR_factor_gt     0.0803
_refine_ls_wR_factor_ref     0.0827
_refine_ls_goodness_of_fit_ref     1.058
_refine_ls_restrained_S_all     1.059
_refine_ls_number_reflns     8700
_refine_ls_number_parameters     507
_refine_ls_number_restraints     27
_refine_ls_hydrogen_treatment     constr
_refine_ls_weighting_scheme     calc
_refine_ls_weighting_details
              'w=1/[\s^2^(Fo^2^)+(0.0320P)^2^+2.6912P] where P=(Fo^2^+2Fc^2^)/3'
_atom_sites_solution_hydrogens     geom
_atom_sites_solution_primary     direct
_atom_sites_solution_secondary     difmap
_refine_ls_shift/su_max     0.001
_refine_ls_shift/su_mean     0.000
_refine_diff_density_max     2.280
_refine_diff_density_min     -0.614
_refine_ls_extinction_method     none
_refine_ls_extinction_coef     .
loop_
    _atom_type_symbol
    _atom_type_description
    _atom_type_scat_dispersion_real
    _atom_type_scat_dispersion_imag
    _atom_type_scat_source
    'C' 'C' 0.0033 0.0016
                         'International Tables Vol C Tables 4.2.6.8 and 6.1.1.4'
    'P' 'P' 0.1023 0.0942
                         'International Tables Vol C Tables 4.2.6.8 and 6.1.1.4'
    'Ag' 'Ag' -0.8971 1.1015
                         'International Tables Vol C Tables 4.2.6.8 and 6.1.1.4'
    'O' 'O' 0.0106 0.0060
                         'International Tables Vol C Tables 4.2.6.8 and 6.1.1.4'
    'Cl' 'Cl' 0.1484 0.1585
                         'International Tables Vol C Tables 4.2.6.8 and 6.1.1.4'
    'H' 'H' 0.0000 0.0000
                         'International Tables Vol C Tables 4.2.6.8 and 6.1.1.4'
_computing_data_collection
;
CrysAlis CCD (Oxford Diffraction, 2006)
;
_computing_cell_refinement
;
CrysAlis RED (Oxford Diffraction, 2006)
;
_computing_data_reduction
;
CrysAlis RED (Oxford Diffraction, 2006)
;
_computing_structure_solution     'SHELXS2013 (Sheldrick, 200)'
_computing_structure_refinement
;
SHELXL2014 (Sheldrick, 2015)
;
_computing_molecular_graphics
;
ORTEP-3 for Windows (Farrugia, 2012) and SHELXTL (Sheldrick,
2008)
;
_computing_publication_material
;
WinGX (Farrugia, 2012) and publCIF (Westrip, 2010)
;
loop_
    _atom_site_type_symbol
    _atom_site_label
    _atom_site_fract_x
    _atom_site_fract_y
    _atom_site_fract_z
    _atom_site_U_iso_or_equiv
    _atom_site_adp_type
    _atom_site_calc_flag
    _atom_site_occupancy
    _atom_site_disorder_assembly
    _atom_site_disorder_group
    C C1 0.1098(3) 0.4419(2) 0.82508(15) 0.0190(5) Uani d 1 . .
    C C2 0.0325(2) 0.5106(2) 0.88968(15) 0.0174(4) Uani d 1 . .
    H H2 -0.0699 0.4812 0.8615 0.021 Uiso calc 1 . .
    C C3 0.0822(3) 0.6429(2) 0.91901(16) 0.0247(5) Uani d 1 . .
    C C4 0.0521(3) 0.4833(2) 0.97147(15) 0.0189(5) Uani d 1 . .
    H H4A 0.0402 0.3987 0.9518 0.023 Uiso calc 1 . .
    H H4B 0.1489 0.5265 1.0070 0.023 Uiso calc 1 . .
    C C5 0.2398(2) -0.00432(19) 0.61984(14) 0.0158(4) Uani d 1 . .
    C C6 0.1010(3) -0.0530(2) 0.57113(16) 0.0204(5) Uani d 1 . .
    H H6 0.0276 -0.0297 0.5975 0.024 Uiso calc 1 . .
    C C7 0.0703(3) -0.1351(2) 0.48448(16) 0.0232(5) Uani d 1 . .
    H H7 -0.0241 -0.1678 0.4518 0.028 Uiso calc 1 . .
    C C8 0.1774(3) -0.1698(2) 0.44511(16) 0.0243(5) Uani d 1 . .
    H H8 0.1562 -0.2258 0.3857 0.029 Uiso calc 1 . .
    C C9 0.3145(3) -0.1225(2) 0.49301(16) 0.0231(5) Uani d 1 . .
    H H9 0.3875 -0.1461 0.4663 0.028 Uiso calc 1 . .
    C C10 0.3465(3) -0.0403(2) 0.58043(16) 0.0193(5) Uani d 1 . .
    H H10 0.4409 -0.0088 0.6131 0.023 Uiso calc 1 . .
    C C11 0.4578(2) 0.1469(2) 0.77394(15) 0.0173(4) Uani d 1 . .
    C C12 0.5538(3) 0.2188(2) 0.74783(17) 0.0230(5) Uani d 1 . .
    H H12 0.5203 0.2509 0.7103 0.028 Uiso calc 1 . .
    C C13 0.6972(3) 0.2435(2) 0.77632(17) 0.0256(5) Uani d 1 . .
    H H13 0.7616 0.2911 0.7575 0.031 Uiso calc 1 . .
    C C14 0.7467(3) 0.1989(2) 0.83205(18) 0.0280(6) Uani d 1 . .
    H H14 0.8450 0.2153 0.8512 0.034 Uiso calc 1 . .
    C C15 0.6527(3) 0.1299(3) 0.86010(19) 0.0314(6) Uani d 1 . .
    H H15 0.6869 0.1010 0.8997 0.038 Uiso calc 1 . .
    C C16 0.5089(3) 0.1029(2) 0.83059(17) 0.0251(5) Uani d 1 . .
    H H16 0.4451 0.0544 0.8491 0.030 Uiso calc 1 . .
    C C17 0.1720(2) 0.0459(2) 0.78922(15) 0.0172(4) Uani d 1 . .
    C C18 0.1697(3) -0.0662(2) 0.78067(16) 0.0222(5) Uani d 1 . .
    H H18 0.2230 -0.1071 0.7440 0.027 Uiso calc 1 . .
    C C19 0.0898(3) -0.1177(2) 0.82571(17) 0.0269(5) Uani d 1 . .
    H H19 0.0880 -0.1940 0.8196 0.032 Uiso calc 1 . .
    C C20 0.0124(3) -0.0581(2) 0.87957(17) 0.0266(5) Uani d 1 . .
    H H20 -0.0423 -0.0938 0.9103 0.032 Uiso calc 1 . .
    C C21 0.0144(3) 0.0534(2) 0.88891(17) 0.0256(5) Uani d 1 . .
    H H21 -0.0382 0.0942 0.9263 0.031 Uiso calc 1 . .
    C C22 0.0939(3) 0.1055(2) 0.84336(16) 0.0215(5) Uani d 1 . .
    H H22 0.0948 0.1816 0.8493 0.026 Uiso calc 1 . .
    C C23 0.2912(2) 0.2770(2) 0.50087(15) 0.0162(4) Uani d 1 . .
    C C24 0.2945(3) 0.1622(2) 0.47850(16) 0.0207(5) Uani d 1 . .
    H H24 0.3061 0.1354 0.5234 0.025 Uiso calc 1 . .
    C C25 0.2812(3) 0.0869(2) 0.39126(17) 0.0239(5) Uani d 1 . .
    H H25 0.2846 0.0094 0.3768 0.029 Uiso calc 1 . .
    C C26 0.2629(3) 0.1250(2) 0.32544(17) 0.0259(5) Uani d 1 . .
    H H26 0.2542 0.0739 0.2658 0.031 Uiso calc 1 . .
    C C27 0.2574(3) 0.2385(2) 0.34706(17) 0.0276(6) Uani d 1 . .
    H H27 0.2436 0.2644 0.3019 0.033 Uiso calc 1 . .
    C C28 0.2719(3) 0.3141(2) 0.43393(16) 0.0220(5) Uani d 1 . .
    H H28 0.2686 0.3917 0.4480 0.026 Uiso calc 1 . .
    C C29 0.5028(2) 0.4324(2) 0.65811(15) 0.0175(4) Uani d 1 . .
    C C30 0.5974(3) 0.4021(2) 0.60549(16) 0.0212(5) Uani d 1 . .
    H H30 0.5636 0.3484 0.5454 0.025 Uiso calc 1 . .
    C C31 0.7417(3) 0.4499(2) 0.64032(18) 0.0245(5) Uani d 1 . .
    H H31 0.8060 0.4283 0.6041 0.029 Uiso calc 1 . .
    C C32 0.7910(3) 0.5285(2) 0.72730(18) 0.0269(5) Uani d 1 . .
    H H32 0.8893 0.5623 0.7507 0.032 Uiso calc 1 . .
    C C33 0.6974(3) 0.5585(2) 0.78088(17) 0.0285(6) Uani d 1 . .
    H H33 0.7319 0.6123 0.8409 0.034 Uiso calc 1 . .
    C C34 0.5535(3) 0.5101(2) 0.74688(16) 0.0240(5) Uani d 1 . .
    H H34 0.4896 0.5297 0.7838 0.029 Uiso calc 1 . .
    C C35 0.2611(2) 0.4971(2) 0.61527(14) 0.0171(4) Uani d 1 . .
    C C36 0.1241(3) 0.4982(2) 0.61812(18) 0.0252(5) Uani d 1 . .
    H H36 0.0602 0.4370 0.6253 0.030 Uiso calc 1 . .
    C C37 0.0796(3) 0.5889(2) 0.6105(2) 0.0303(6) Uani d 1 . .
    H H37 -0.0151 0.5885 0.6114 0.036 Uiso calc 1 . .
    C C38 0.1724(3) 0.6791(2) 0.60168(16) 0.0253(5) Uani d 1 . .
    H H38 0.1413 0.7401 0.5955 0.030 Uiso calc 1 . .
    C C39 0.3101(3) 0.6805(2) 0.60184(17) 0.0248(5) Uani d 1 . .
    H H39 0.3749 0.7438 0.5977 0.030 Uiso calc 1 . .
    C C40 0.3546(3) 0.5896(2) 0.60809(17) 0.0223(5) Uani d 1 . .
    H H40 0.4495 0.5906 0.6075 0.027 Uiso calc 1 . .
    P P1 0.27220(6) 0.11490(5) 0.72910(4) 0.01518(12) Uani d 1 . .
    P P2 0.31285(6) 0.37213(5) 0.61693(4) 0.01519(12) Uani d 1 . .
    Ag Ag1 0.22109(2) 0.27730(2) 0.70903(2) 0.01622(6) Uani d 1 . .
    O O1 0.04100(19) 0.34138(15) 0.76927(11) 0.0239(4) Uani d 1 . .
    O O2 0.23936(19) 0.48772(17) 0.83418(12) 0.0301(4) Uani d 1 . .
    O O3 0.2146(2) 0.68777(18) 0.91847(15) 0.0409(5) Uani d 1 . .
    H H3 0.2542 0.6350 0.9052 0.061 Uiso calc 1 . .
    O O4 0.0070(2) 0.70357(16) 0.94320(13) 0.0333(4) Uani d 1 . .
    C C1S 0.4951(4) 0.1726(4) 0.0721(3) 0.0525(11) Uani d 0.928(2) A 1
    H H1S1 0.5689 0.1417 0.0457 0.063 Uiso calc 0.928(2) A 1
    H H1S2 0.4983 0.2447 0.0638 0.063 Uiso calc 0.928(2) A 1
    Cl Cl1 0.33022(9) 0.06889(12) 0.01685(7) 0.0647(4) Uani d 0.928(2) A 1
    Cl Cl2 0.53101(12) 0.20717(8) 0.18454(6) 0.0474(3) Uani d 0.928(2) A 1
    C C1SB 0.525(5) 0.125(3) 0.069(3) 0.069(7) Uani d 0.072(2) A -2
    H H1S3 0.6161 0.1301 0.1016 0.083 Uiso calc 0.072(2) A -2
    H H1S4 0.5460 0.1770 0.0381 0.083 Uiso calc 0.072(2) A -2
    Cl Cl1B 0.451(2) -0.0184(18) -0.0110(13) 0.088(6) Uani d 0.072(2) A -2
    Cl Cl2B 0.429(3) 0.183(2) 0.1455(16) 0.112(7) Uani d 0.072(2) A -2
    C C2S 0.5061(9) 0.4570(8) -0.0394(6) 0.060(2) Uani d 0.5 B -1
    H H2S1 0.4788 0.4427 -0.1019 0.072 Uiso calc 0.5 B -1
    H H2S2 0.5940 0.4361 -0.0319 0.072 Uiso calc 0.5 B -1
    Cl Cl3 0.3762(2) 0.3690(2) -0.01470(16) 0.0548(5) Uani d 0.5 B -1
    Cl Cl4 0.5373(5) 0.6054(2) 0.0271(3) 0.1237(17) Uani d 0.5 B -1
loop_
    _atom_site_aniso_label
    _atom_site_aniso_U_11
    _atom_site_aniso_U_22
    _atom_site_aniso_U_33
    _atom_site_aniso_U_12
    _atom_site_aniso_U_13
    _atom_site_aniso_U_23
    C1 0.0254(12) 0.0211(12) 0.0169(11) 0.0116(9) 0.0102(9) 0.0105(9)
    C2 0.0230(11) 0.0167(11) 0.0149(10) 0.0077(9) 0.0082(9) 0.0070(9)
    C3 0.0380(14) 0.0213(13) 0.0158(11) 0.0076(11) 0.0087(10) 0.0087(10)
    C4 0.0236(11) 0.0206(12) 0.0174(11) 0.0112(9) 0.0094(9) 0.0092(9)
    C5 0.0237(11) 0.0118(10) 0.0156(10) 0.0066(9) 0.0074(9) 0.0080(8)
    C6 0.0230(12) 0.0206(12) 0.0214(11) 0.0085(9) 0.0081(9) 0.0109(10)
    C7 0.0250(12) 0.0215(12) 0.0210(12) 0.0037(10) 0.0011(9) 0.0097(10)
    C8 0.0388(14) 0.0169(12) 0.0179(11) 0.0099(10) 0.0077(10) 0.0067(9)
    C9 0.0336(13) 0.0204(12) 0.0227(12) 0.0149(10) 0.0149(10) 0.0105(10)
    C10 0.0239(12) 0.0166(11) 0.0216(11) 0.0089(9) 0.0086(9) 0.0098(9)
    C11 0.0211(11) 0.0149(11) 0.0165(10) 0.0072(9) 0.0057(9) 0.0056(9)
    C12 0.0258(12) 0.0201(12) 0.0247(12) 0.0061(10) 0.0051(10) 0.0117(10)
    C13 0.0241(12) 0.0200(12) 0.0304(13) 0.0032(10) 0.0086(10) 0.0092(10)
    C14 0.0210(12) 0.0267(14) 0.0312(14) 0.0076(10) 0.0020(10) 0.0074(11)
    C15 0.0312(14) 0.0380(16) 0.0314(14) 0.0139(12) 0.0034(11) 0.0200(13)
    C16 0.0264(13) 0.0275(13) 0.0270(13) 0.0088(10) 0.0069(10) 0.0164(11)
    C17 0.0218(11) 0.0156(11) 0.0163(10) 0.0055(9) 0.0061(9) 0.0084(9)
    C18 0.0327(13) 0.0187(12) 0.0195(11) 0.0104(10) 0.0103(10) 0.0096(9)
    C19 0.0390(15) 0.0187(12) 0.0241(12) 0.0046(11) 0.0091(11) 0.0120(10)
    C20 0.0293(13) 0.0307(14) 0.0224(12) 0.0039(11) 0.0087(10) 0.0160(11)
    C21 0.0269(13) 0.0335(14) 0.0223(12) 0.0117(11) 0.0117(10) 0.0148(11)
    C22 0.0258(12) 0.0214(12) 0.0227(12) 0.0116(10) 0.0094(10) 0.0110(10)
    C23 0.0171(10) 0.0168(11) 0.0170(10) 0.0056(8) 0.0077(8) 0.0080(9)
    C24 0.0273(12) 0.0197(12) 0.0211(11) 0.0100(10) 0.0094(9) 0.0120(10)
    C25 0.0299(13) 0.0182(12) 0.0257(12) 0.0095(10) 0.0107(10) 0.0087(10)
    C26 0.0306(13) 0.0236(13) 0.0195(12) 0.0069(10) 0.0071(10) 0.0052(10)
    C27 0.0398(15) 0.0277(14) 0.0190(12) 0.0108(11) 0.0060(11) 0.0134(10)
    C28 0.0286(13) 0.0197(12) 0.0216(12) 0.0094(10) 0.0064(10) 0.0112(10)
    C29 0.0198(11) 0.0173(11) 0.0217(11) 0.0075(9) 0.0062(9) 0.0131(9)
    C30 0.0235(12) 0.0199(12) 0.0240(12) 0.0098(10) 0.0081(10) 0.0106(10)
    C31 0.0212(12) 0.0256(13) 0.0338(14) 0.0100(10) 0.0094(10) 0.0173(11)
    C32 0.0223(12) 0.0292(14) 0.0342(14) 0.0052(10) 0.0022(10) 0.0209(12)
    C33 0.0331(14) 0.0281(14) 0.0207(12) 0.0033(11) 0.0002(10) 0.0116(11)
    C34 0.0286(13) 0.0253(13) 0.0215(12) 0.0087(10) 0.0088(10) 0.0121(10)
    C35 0.0247(12) 0.0156(11) 0.0150(10) 0.0091(9) 0.0077(9) 0.0080(9)
    C36 0.0249(12) 0.0216(13) 0.0360(14) 0.0094(10) 0.0107(11) 0.0167(11)
    C37 0.0270(13) 0.0295(14) 0.0432(16) 0.0162(11) 0.0109(12) 0.0190(12)
    C38 0.0389(14) 0.0198(12) 0.0222(12) 0.0156(11) 0.0084(11) 0.0096(10)
    C39 0.0366(14) 0.0165(12) 0.0266(13) 0.0087(10) 0.0117(11) 0.0127(10)
    C40 0.0264(12) 0.0196(12) 0.0271(12) 0.0095(10) 0.0121(10) 0.0132(10)
    P1 0.0194(3) 0.0141(3) 0.0162(3) 0.0073(2) 0.0073(2) 0.0084(2)
    P2 0.0195(3) 0.0148(3) 0.0162(3) 0.0079(2) 0.0082(2) 0.0089(2)
    Ag1 0.02215(9) 0.01473(9) 0.01672(9) 0.00874(7) 0.00930(6) 0.00856(7)
    O1 0.0280(9) 0.0196(9) 0.0237(9) 0.0090(7) 0.0139(7) 0.0053(7)
    O2 0.0226(9) 0.0352(11) 0.0260(9) 0.0061(8) 0.0114(7) 0.0060(8)
    O3 0.0440(12) 0.0228(10) 0.0449(12) -0.0002(9) 0.0212(10) 0.0058(9)
    O4 0.0535(13) 0.0207(10) 0.0303(10) 0.0192(9) 0.0126(9) 0.0100(8)
    C1S 0.040(2) 0.069(3) 0.046(2) -0.0016(19) 0.0037(16) 0.034(2)
    Cl1 0.0314(5) 0.1057(9) 0.0486(6) -0.0137(5) -0.0060(4) 0.0476(6)
    Cl2 0.0634(6) 0.0420(5) 0.0313(4) 0.0193(4) 0.0035(4) 0.0091(4)
    C1SB 0.063(9) 0.077(9) 0.062(9) 0.007(9) 0.008(8) 0.033(9)
    Cl1B 0.124(15) 0.080(11) 0.075(10) 0.032(12) 0.019(11) 0.047(9)
    Cl2B 0.101(11) 0.108(11) 0.106(11) 0.021(10) 0.014(10) 0.029(10)
    C2S 0.044(4) 0.063(6) 0.082(6) 0.011(4) 0.023(4) 0.041(5)
    Cl3 0.0507(11) 0.0616(14) 0.0619(12) 0.0195(10) 0.0221(10) 0.0321(11)
    Cl4 0.165(4) 0.0433(15) 0.109(3) -0.009(2) -0.068(3) 0.0238(16)
_geom_special_details
;
 All esds (except the esd in the dihedral angle between two l.s. planes)
 are estimated using the full covariance matrix.  The cell esds are taken
 into account individually in the estimation of esds in distances, angles
 and torsion angles; correlations between esds in cell parameters are only
 used when they are defined by crystal symmetry.  An approximate (isotropic)
 treatment of cell esds is used for estimating esds involving l.s. planes.
;
loop_
    _geom_bond_atom_site_label_1
    _geom_bond_atom_site_label_2
    _geom_bond_site_symmetry_2
    _geom_bond_distance
    _geom_bond_publ_flag
    C1 O1 . 1.251(3) ?
    C1 O2 . 1.261(3) ?
    C1 C2 . 1.531(3) ?
    C2 C3 . 1.527(3) ?
    C2 C4 . 1.550(3) ?
    C2 H2 . 1.0000 ?
    C3 O4 . 1.205(3) ?
    C3 O3 . 1.321(3) ?
    C4 C4 2_567 1.520(4) ?
    C4 H4A . 0.9900 ?
    C4 H4B . 0.9900 ?
    C5 C10 . 1.397(3) ?
    C5 C6 . 1.400(3) ?
    C5 P1 . 1.831(2) ?
    C6 C7 . 1.387(3) ?
    C6 H6 . 0.9500 ?
    C7 C8 . 1.395(4) ?
    C7 H7 . 0.9500 ?
    C8 C9 . 1.382(4) ?
    C8 H8 . 0.9500 ?
    C9 C10 . 1.396(3) ?
    C9 H9 . 0.9500 ?
    C10 H10 . 0.9500 ?
    C11 C16 . 1.393(3) ?
    C11 C12 . 1.402(3) ?
    C11 P1 . 1.819(2) ?
    C12 C13 . 1.386(4) ?
    C12 H12 . 0.9500 ?
    C13 C14 . 1.381(4) ?
    C13 H13 . 0.9500 ?
    C14 C15 . 1.389(4) ?
    C14 H14 . 0.9500 ?
    C15 C16 . 1.389(4) ?
    C15 H15 . 0.9500 ?
    C16 H16 . 0.9500 ?
    C17 C22 . 1.393(3) ?
    C17 C18 . 1.398(3) ?
    C17 P1 . 1.819(2) ?
    C18 C19 . 1.387(3) ?
    C18 H18 . 0.9500 ?
    C19 C20 . 1.385(4) ?
    C19 H19 . 0.9500 ?
    C20 C21 . 1.387(4) ?
    C20 H20 . 0.9500 ?
    C21 C22 . 1.395(3) ?
    C21 H21 . 0.9500 ?
    C22 H22 . 0.9500 ?
    C23 C28 . 1.395(3) ?
    C23 C24 . 1.398(3) ?
    C23 P2 . 1.826(2) ?
    C24 C25 . 1.390(3) ?
    C24 H24 . 0.9500 ?
    C25 C26 . 1.385(4) ?
    C25 H25 . 0.9500 ?
    C26 C27 . 1.390(4) ?
    C26 H26 . 0.9500 ?
    C27 C28 . 1.385(4) ?
    C27 H27 . 0.9500 ?
    C28 H28 . 0.9500 ?
    C29 C30 . 1.388(3) ?
    C29 C34 . 1.399(3) ?
    C29 P2 . 1.825(2) ?
    C30 C31 . 1.395(3) ?
    C30 H30 . 0.9500 ?
    C31 C32 . 1.379(4) ?
    C31 H31 . 0.9500 ?
    C32 C33 . 1.389(4) ?
    C32 H32 . 0.9500 ?
    C33 C34 . 1.389(4) ?
    C33 H33 . 0.9500 ?
    C34 H34 . 0.9500 ?
    C35 C36 . 1.384(3) ?
    C35 C40 . 1.391(3) ?
    C35 P2 . 1.821(2) ?
    C36 C37 . 1.394(4) ?
    C36 H36 . 0.9500 ?
    C37 C38 . 1.380(4) ?
    C37 H37 . 0.9500 ?
    C38 C39 . 1.376(4) ?
    C38 H38 . 0.9500 ?
    C39 C40 . 1.389(3) ?
    C39 H39 . 0.9500 ?
    C40 H40 . 0.9500 ?
    P1 Ag1 . 2.4109(6) ?
    P2 Ag1 . 2.4433(6) ?
    Ag1 O1 . 2.3305(17) ?
    O3 H3 . 0.8400 ?
    C1S Cl2 . 1.744(4) ?
    C1S Cl1 . 1.756(4) ?
    C1S H1S1 . 0.9900 ?
    C1S H1S2 . 0.9900 ?
    C1SB Cl2B . 1.73(2) ?
    C1SB Cl1B . 1.75(2) ?
    C1SB H1S3 . 0.9900 ?
    C1SB H1S4 . 0.9900 ?
    C2S Cl3 . 1.716(8) ?
    C2S Cl4 . 1.748(10) ?
    C2S H2S1 . 0.9900 ?
    C2S H2S2 . 0.9900 ?
loop_
    _geom_angle_atom_site_label_1
    _geom_angle_atom_site_label_2
    _geom_angle_atom_site_label_3
    _geom_angle_site_symmetry_1
    _geom_angle_site_symmetry_3
    _geom_angle
    _geom_angle_publ_flag
    O1 C1 O2 . . 124.4(2) ?
    O1 C1 C2 . . 117.4(2) ?
    O2 C1 C2 . . 118.1(2) ?
    C3 C2 C1 . . 115.15(19) ?
    C3 C2 C4 . . 109.22(19) ?
    C1 C2 C4 . . 106.96(18) ?
    C3 C2 H2 . . 108.4 ?
    C1 C2 H2 . . 108.4 ?
    C4 C2 H2 . . 108.4 ?
    O4 C3 O3 . . 121.6(2) ?
    O4 C3 C2 . . 122.5(2) ?
    O3 C3 C2 . . 115.8(2) ?
    C4 C4 C2 2_567 . 112.2(2) ?
    C4 C4 H4A 2_567 . 109.2 ?
    C2 C4 H4A . . 109.2 ?
    C4 C4 H4B 2_567 . 109.2 ?
    C2 C4 H4B . . 109.2 ?
    H4A C4 H4B . . 107.9 ?
    C10 C5 C6 . . 119.2(2) ?
    C10 C5 P1 . . 123.58(18) ?
    C6 C5 P1 . . 116.88(17) ?
    C7 C6 C5 . . 120.2(2) ?
    C7 C6 H6 . . 119.9 ?
    C5 C6 H6 . . 119.9 ?
    C6 C7 C8 . . 120.3(2) ?
    C6 C7 H7 . . 119.8 ?
    C8 C7 H7 . . 119.8 ?
    C9 C8 C7 . . 119.7(2) ?
    C9 C8 H8 . . 120.2 ?
    C7 C8 H8 . . 120.2 ?
    C8 C9 C10 . . 120.5(2) ?
    C8 C9 H9 . . 119.8 ?
    C10 C9 H9 . . 119.8 ?
    C9 C10 C5 . . 120.0(2) ?
    C9 C10 H10 . . 120.0 ?
    C5 C10 H10 . . 120.0 ?
    C16 C11 C12 . . 118.9(2) ?
    C16 C11 P1 . . 124.05(18) ?
    C12 C11 P1 . . 117.01(18) ?
    C13 C12 C11 . . 120.5(2) ?
    C13 C12 H12 . . 119.8 ?
    C11 C12 H12 . . 119.8 ?
    C14 C13 C12 . . 120.1(2) ?
    C14 C13 H13 . . 119.9 ?
    C12 C13 H13 . . 119.9 ?
    C13 C14 C15 . . 119.9(2) ?
    C13 C14 H14 . . 120.0 ?
    C15 C14 H14 . . 120.0 ?
    C14 C15 C16 . . 120.4(2) ?
    C14 C15 H15 . . 119.8 ?
    C16 C15 H15 . . 119.8 ?
    C15 C16 C11 . . 120.2(2) ?
    C15 C16 H16 . . 119.9 ?
    C11 C16 H16 . . 119.9 ?
    C22 C17 C18 . . 119.6(2) ?
    C22 C17 P1 . . 119.02(17) ?
    C18 C17 P1 . . 121.32(18) ?
    C19 C18 C17 . . 120.1(2) ?
    C19 C18 H18 . . 120.0 ?
    C17 C18 H18 . . 120.0 ?
    C20 C19 C18 . . 120.1(2) ?
    C20 C19 H19 . . 120.0 ?
    C18 C19 H19 . . 120.0 ?
    C19 C20 C21 . . 120.3(2) ?
    C19 C20 H20 . . 119.8 ?
    C21 C20 H20 . . 119.8 ?
    C20 C21 C22 . . 119.9(2) ?
    C20 C21 H21 . . 120.0 ?
    C22 C21 H21 . . 120.0 ?
    C17 C22 C21 . . 119.9(2) ?
    C17 C22 H22 . . 120.0 ?
    C21 C22 H22 . . 120.0 ?
    C28 C23 C24 . . 118.8(2) ?
    C28 C23 P2 . . 122.78(18) ?
    C24 C23 P2 . . 118.41(17) ?
    C25 C24 C23 . . 120.7(2) ?
    C25 C24 H24 . . 119.7 ?
    C23 C24 H24 . . 119.7 ?
    C26 C25 C24 . . 120.0(2) ?
    C26 C25 H25 . . 120.0 ?
    C24 C25 H25 . . 120.0 ?
    C25 C26 C27 . . 119.7(2) ?
    C25 C26 H26 . . 120.2 ?
    C27 C26 H26 . . 120.2 ?
    C28 C27 C26 . . 120.5(2) ?
    C28 C27 H27 . . 119.7 ?
    C26 C27 H27 . . 119.7 ?
    C27 C28 C23 . . 120.3(2) ?
    C27 C28 H28 . . 119.8 ?
    C23 C28 H28 . . 119.8 ?
    C30 C29 C34 . . 119.4(2) ?
    C30 C29 P2 . . 122.57(19) ?
    C34 C29 P2 . . 118.00(18) ?
    C29 C30 C31 . . 120.4(2) ?
    C29 C30 H30 . . 119.8 ?
    C31 C30 H30 . . 119.8 ?
    C32 C31 C30 . . 119.9(2) ?
    C32 C31 H31 . . 120.0 ?
    C30 C31 H31 . . 120.0 ?
    C31 C32 C33 . . 120.2(2) ?
    C31 C32 H32 . . 119.9 ?
    C33 C32 H32 . . 119.9 ?
    C32 C33 C34 . . 120.1(2) ?
    C32 C33 H33 . . 119.9 ?
    C34 C33 H33 . . 119.9 ?
    C33 C34 C29 . . 119.9(2) ?
    C33 C34 H34 . . 120.0 ?
    C29 C34 H34 . . 120.0 ?
    C36 C35 C40 . . 119.1(2) ?
    C36 C35 P2 . . 119.20(18) ?
    C40 C35 P2 . . 121.65(18) ?
    C35 C36 C37 . . 120.1(2) ?
    C35 C36 H36 . . 119.9 ?
    C37 C36 H36 . . 119.9 ?
    C38 C37 C36 . . 120.3(2) ?
    C38 C37 H37 . . 119.8 ?
    C36 C37 H37 . . 119.8 ?
    C39 C38 C37 . . 119.8(2) ?
    C39 C38 H38 . . 120.1 ?
    C37 C38 H38 . . 120.1 ?
    C38 C39 C40 . . 120.2(2) ?
    C38 C39 H39 . . 119.9 ?
    C40 C39 H39 . . 119.9 ?
    C39 C40 C35 . . 120.4(2) ?
    C39 C40 H40 . . 119.8 ?
    C35 C40 H40 . . 119.8 ?
    C11 P1 C17 . . 107.82(11) ?
    C11 P1 C5 . . 103.98(11) ?
    C17 P1 C5 . . 103.48(10) ?
    C11 P1 Ag1 . . 112.08(8) ?
    C17 P1 Ag1 . . 120.40(8) ?
    C5 P1 Ag1 . . 107.53(7) ?
    C35 P2 C29 . . 102.98(11) ?
    C35 P2 C23 . . 104.23(10) ?
    C29 P2 C23 . . 104.33(11) ?
    C35 P2 Ag1 . . 120.17(7) ?
    C29 P2 Ag1 . . 106.98(7) ?
    C23 P2 Ag1 . . 116.33(7) ?
    O1 Ag1 P1 . . 117.69(5) ?
    O1 Ag1 P2 . . 113.27(5) ?
    P1 Ag1 P2 . . 128.56(2) ?
    C1 O1 Ag1 . . 100.12(14) ?
    C3 O3 H3 . . 109.5 ?
    Cl2 C1S Cl1 . . 112.6(2) ?
    Cl2 C1S H1S1 . . 109.1 ?
    Cl1 C1S H1S1 . . 109.1 ?
    Cl2 C1S H1S2 . . 109.1 ?
    Cl1 C1S H1S2 . . 109.1 ?
    H1S1 C1S H1S2 . . 107.8 ?
    Cl2B C1SB Cl1B . . 118(2) ?
    Cl2B C1SB H1S3 . . 107.8 ?
    Cl1B C1SB H1S3 . . 107.8 ?
    Cl2B C1SB H1S4 . . 107.8 ?
    Cl1B C1SB H1S4 . . 107.8 ?
    H1S3 C1SB H1S4 . . 107.1 ?
    Cl3 C2S Cl4 . . 112.3(5) ?
    Cl3 C2S H2S1 . . 109.1 ?
    Cl4 C2S H2S1 . . 109.1 ?
    Cl3 C2S H2S2 . . 109.1 ?
    Cl4 C2S H2S2 . . 109.1 ?
    H2S1 C2S H2S2 . . 107.9 ?
loop_
    _geom_torsion_atom_site_label_1
    _geom_torsion_atom_site_label_2
    _geom_torsion_atom_site_label_3
    _geom_torsion_atom_site_label_4
    _geom_torsion_site_symmetry_1
    _geom_torsion_site_symmetry_2
    _geom_torsion_site_symmetry_3
    _geom_torsion_site_symmetry_4
    _geom_torsion
    _geom_torsion_publ_flag
    O1 C1 C2 C3 . . . . -147.4(2) ?
    O2 C1 C2 C3 . . . . 35.8(3) ?
    O1 C1 C2 C4 . . . . 91.0(2) ?
    O2 C1 C2 C4 . . . . -85.7(3) ?
    C1 C2 C3 O4 . . . . 153.9(2) ?
    C4 C2 C3 O4 . . . . -85.8(3) ?
    C1 C2 C3 O3 . . . . -27.7(3) ?
    C4 C2 C3 O3 . . . . 92.6(2) ?
    C3 C2 C4 C4 . . . 2_567 71.3(3) ?
    C1 C2 C4 C4 . . . 2_567 -163.5(2) ?
    C10 C5 C6 C7 . . . . -0.6(3) ?
    P1 C5 C6 C7 . . . . 173.30(18) ?
    C5 C6 C7 C8 . . . . 0.0(4) ?
    C6 C7 C8 C9 . . . . 0.3(4) ?
    C7 C8 C9 C10 . . . . 0.0(4) ?
    C8 C9 C10 C5 . . . . -0.7(3) ?
    C6 C5 C10 C9 . . . . 1.0(3) ?
    P1 C5 C10 C9 . . . . -172.51(18) ?
    C16 C11 C12 C13 . . . . 1.5(4) ?
    P1 C11 C12 C13 . . . . -177.4(2) ?
    C11 C12 C13 C14 . . . . -1.1(4) ?
    C12 C13 C14 C15 . . . . -0.5(4) ?
    C13 C14 C15 C16 . . . . 1.7(4) ?
    C14 C15 C16 C11 . . . . -1.3(4) ?
    C12 C11 C16 C15 . . . . -0.3(4) ?
    P1 C11 C16 C15 . . . . 178.5(2) ?
    C22 C17 C18 C19 . . . . 0.2(4) ?
    P1 C17 C18 C19 . . . . -178.5(2) ?
    C17 C18 C19 C20 . . . . -0.3(4) ?
    C18 C19 C20 C21 . . . . -0.1(4) ?
    C19 C20 C21 C22 . . . . 0.5(4) ?
    C18 C17 C22 C21 . . . . 0.2(4) ?
    P1 C17 C22 C21 . . . . 178.93(19) ?
    C20 C21 C22 C17 . . . . -0.5(4) ?
    C28 C23 C24 C25 . . . . 1.0(4) ?
    P2 C23 C24 C25 . . . . -178.78(19) ?
    C23 C24 C25 C26 . . . . -0.6(4) ?
    C24 C25 C26 C27 . . . . -0.3(4) ?
    C25 C26 C27 C28 . . . . 0.9(4) ?
    C26 C27 C28 C23 . . . . -0.5(4) ?
    C24 C23 C28 C27 . . . . -0.5(4) ?
    P2 C23 C28 C27 . . . . 179.3(2) ?
    C34 C29 C30 C31 . . . . -1.0(3) ?
    P2 C29 C30 C31 . . . . -179.43(18) ?
    C29 C30 C31 C32 . . . . -0.5(4) ?
    C30 C31 C32 C33 . . . . 1.3(4) ?
    C31 C32 C33 C34 . . . . -0.5(4) ?
    C32 C33 C34 C29 . . . . -1.1(4) ?
    C30 C29 C34 C33 . . . . 1.8(4) ?
    P2 C29 C34 C33 . . . . -179.70(19) ?
    C40 C35 C36 C37 . . . . 2.4(4) ?
    P2 C35 C36 C37 . . . . -175.4(2) ?
    C35 C36 C37 C38 . . . . -1.2(4) ?
    C36 C37 C38 C39 . . . . -1.1(4) ?
    C37 C38 C39 C40 . . . . 2.0(4) ?
    C38 C39 C40 C35 . . . . -0.8(4) ?
    C36 C35 C40 C39 . . . . -1.5(4) ?
    P2 C35 C40 C39 . . . . 176.25(19) ?
    C16 C11 P1 C17 . . . . 12.2(2) ?
    C12 C11 P1 C17 . . . . -168.95(18) ?
    C16 C11 P1 C5 . . . . -97.2(2) ?
    C12 C11 P1 C5 . . . . 81.6(2) ?
    C16 C11 P1 Ag1 . . . . 146.97(19) ?
    C12 C11 P1 Ag1 . . . . -34.2(2) ?
    C22 C17 P1 C11 . . . . 112.8(2) ?
    C18 C17 P1 C11 . . . . -68.5(2) ?
    C22 C17 P1 C5 . . . . -137.45(19) ?
    C18 C17 P1 C5 . . . . 41.2(2) ?
    C22 C17 P1 Ag1 . . . . -17.5(2) ?
    C18 C17 P1 Ag1 . . . . 161.23(17) ?
    C10 C5 P1 C11 . . . . -10.3(2) ?
    C6 C5 P1 C11 . . . . 176.06(17) ?
    C10 C5 P1 C17 . . . . -122.87(19) ?
    C6 C5 P1 C17 . . . . 63.48(19) ?
    C10 C5 P1 Ag1 . . . . 108.71(18) ?
    C6 C5 P1 Ag1 . . . . -64.94(18) ?
    C36 C35 P2 C29 . . . . -157.1(2) ?
    C40 C35 P2 C29 . . . . 25.2(2) ?
    C36 C35 P2 C23 . . . . 94.2(2) ?
    C40 C35 P2 C23 . . . . -83.5(2) ?
    C36 C35 P2 Ag1 . . . . -38.4(2) ?
    C40 C35 P2 Ag1 . . . . 143.93(17) ?
    C30 C29 P2 C35 . . . . -110.1(2) ?
    C34 C29 P2 C35 . . . . 71.4(2) ?
    C30 C29 P2 C23 . . . . -1.5(2) ?
    C34 C29 P2 C23 . . . . -179.95(18) ?
    C30 C29 P2 Ag1 . . . . 122.33(18) ?
    C34 C29 P2 Ag1 . . . . -56.13(19) ?
    C28 C23 P2 C35 . . . . 13.2(2) ?
    C24 C23 P2 C35 . . . . -167.02(19) ?
    C28 C23 P2 C29 . . . . -94.5(2) ?
    C24 C23 P2 C29 . . . . 85.3(2) ?
    C28 C23 P2 Ag1 . . . . 147.93(18) ?
    C24 C23 P2 Ag1 . . . . -32.3(2) ?
    O2 C1 O1 Ag1 . . . . 4.6(3) ?
    C2 C1 O1 Ag1 . . . . -171.92(16) ?
loop_
    _geom_hbond_atom_site_label_D
    _geom_hbond_atom_site_label_H
    _geom_hbond_atom_site_label_A
    _geom_hbond_site_symmetry_A
    _geom_hbond_distance_DH
    _geom_hbond_distance_HA
    _geom_hbond_distance_DA
    _geom_hbond_angle_DHA
    O3 H3 O2 . 0.84 1.79 2.525(3) 145.8
    C1S H1S1 O3 2_666 0.99 2.53 2.997(4) 108.4
    C1SB H1S4 O3 2_666 0.99 2.46 3.04(4) 117.0
_shelx_hkl_file
;
 -13   5   6 2915.73 405.874   8
 -13   6   5 1173.10 297.356   8
 -13   6   6 8059.99 652.915   8
 -12  -2  -1 7312.60 604.782   2
 -12  -1  -2 415.704 219.088   2
 -12  -1  -1-72.5666 153.872   2
 -12  -1   0 9035.77 644.582   2
 -12   0  -3-417.741 236.546   2
 -12   0  -2 12493.0 778.698   2
 -12   0  -1 527.891 215.919   2
 -12   1  -4 7521.39 621.972   2
 -12   4   7 5061.07 475.444   8
 -12   5   6 7272.98 573.485   8
 -12   5   7 9832.71 665.208   8
 -12   6   5 5527.04 530.428   8
 -12   6   6 758.791 233.456   8
 -12   6   7 7297.31 588.064   8
 -12   7   4 879.837 254.760   8
 -12   7   5 5474.88 542.173   8
 -12   7   6 12972.3 801.930   8
 -12   7   7 389.220 200.472   8
 -12   7   8 1693.78 327.036   8
 -12   8   2 7388.08 629.224   8
 -12   8   3-108.747 182.283   8
 -12   8   4 7273.95 622.674   8
 -12   8   5 1550.04 325.273   8
 -12   8   6 9241.17 692.170   8
 -12   8   7 9150.27 700.592   8
 -12   8   8 385.501 181.523   8
 -11  -4  -1 439.657 209.876   2
 -11  -4   0 2021.82 321.483   2
 -11  -3  -2 2803.41 384.800   2
 -11  -3  -1 10056.8 688.344   2
 -11  -3   0 2627.27 359.087   2
 -11  -3   1 611.400 208.067   2
 -11  -2  -3 7016.84 598.631   2
 -11  -2  -2 8750.45 646.574   2
 -11  -2  -1 96.0624 160.003   2
 -11  -2   0 7085.56 549.205   2
 -11  -2   1 3039.41 354.530   2
 -11  -2   2 5311.99 444.020   2
 -11  -1  -4 2789.20 399.931   2
 -11  -1  -3 194.514 183.186   2
 -11  -1  -2 1851.69 303.109   2
 -11  -1  -1 3351.49 394.511   2
 -11  -1   0 414.128 185.485   2
 -11  -1   1 10784.3 639.477   2
 -11  -1   2 17168.6 805.023   2
 -11   0  -5 1074.13 272.608   2
 -11   0  -4 634.167 237.802   2
 -11   0  -3 6612.96 561.603   2
 -11   0  -2 290.845 165.536   2
 -11   0  -1 2800.60 355.772   2
 -11   0   0 2513.18 320.163   2
 -11   1  -6 3723.61 459.249   2
 -11   1  -5 1920.60 321.410   2
 -11   1  -4 1625.70 299.900   2
 -11   1  -3-89.5621 165.390   2
 -11   1  -2 14107.3 776.009   2
 -11   2  -6 375.657 236.298   2
 -11   2  -5 17880.3 939.060   2
 -11   2  -4 614.512 224.949   2
 -11   3   8 1915.25 288.441   8
 -11   4   7 9163.11 601.109   8
 -11   4   8-62.6654 138.652   8
 -11   5   6 4851.48 449.380   8
 -11   5   7 975.777 224.048   8
 -11   5   8 20881.5 952.988   8
 -11   6   5 276.296 187.571   8
 -11   6   6 16951.8 870.881   8
 -11   6   7 19646.2 939.120   8
 -11   6   8 857.281 236.263   8
 -11   6   9 893.776 239.763   8
 -11   7   3-68.5628 148.495   8
 -11   7   4 6440.62 543.470   8
 -11   7   5 2293.44 348.672   8
 -11   7   6 3125.58 398.307   8
 -11   7   7 16188.4 869.015   8
 -11   7   8 347.916 187.520   8
 -11   7   9 1745.10 305.912   8
 -11   8   2 3966.02 443.642   8
 -11   8   3 5194.64 501.746   8
 -11   8   4 1973.47 339.713   8
 -11   8   5 11609.7 747.114   8
 -11   8   6 17292.8 928.803   8
 -11   8   7 3040.01 395.870   8
 -11   8   8 11864.4 760.515   8
 -11   8   9 635.691 233.092   8
 -11   9   0 15878.4 905.205   8
 -11   9   1 327.594 221.244   8
 -11   9   2 11919.7 783.378   8
 -11   9   3 4076.08 475.933   8
 -11   9   4 6380.17 578.205   8
 -11   9   5 4694.99 496.201   8
 -11   9   6 3175.11 433.173   8
 -11   9   7 7808.59 637.356   8
 -11   9   8-184.565 209.940   8
 -11  10  -2 8885.50 683.330   8
 -11  10  -1 8410.54 680.542   8
 -11  10   0 2888.93 403.757   8
 -11  10   1 18300.8 999.138   8
 -11  10   2 2957.04 434.829   8
 -11  10   3 5449.53 557.649   8
 -11  10   4 3569.78 459.931   8
 -11  10   5 3360.34 442.456   8
 -10  -5  -2 6184.03 560.734   2
 -10  -5  -1 710.631 243.097   2
 -10  -5   0 4066.48 438.282   2
 -10  -5   1-11.2465 155.173   2
 -10  -5   2 1783.02 286.729   2
 -10  -4  -3 13982.3 843.047   2
 -10  -4  -2-151.346 207.356   2
 -10  -4  -1 6551.95 541.629   2
 -10  -4   0 2766.62 366.233   2
 -10  -4   1 10717.2 662.195   2
 -10  -4   2 118.900 143.310   2
 -10  -4   3 849.660 210.787   2
 -10  -3  -4 1909.83 344.543   2
 -10  -3  -3 1570.35 314.111   2
 -10  -3  -2 21780.5 1018.10   2
 -10  -3  -1 767.543 228.635   2
 -10  -3   0 11027.9 668.194   2
 -10  -3   1 6796.75 507.956   2
 -10  -3   2 6230.03 469.070   2
 -10  -3   3 3054.27 323.601   2
 -10  -2  -5 5005.66 509.860   2
 -10  -2  -4 8269.26 628.934   2
 -10  -2  -3 3340.74 409.503   2
 -10  -2  -2 223.164 153.572   2
 -10  -2  -1 19656.4 908.127   2
 -10  -2   0 673.597 203.196   2
 -10  -2   1 4541.79 402.623   2
 -10  -2   2 41449.8 1306.00   2
 -10  -2   3 3330.64 324.615   2
 -10  -2   4 3356.41 310.864   2
 -10  -1  -6 313.113 210.323   2
 -10  -1  -5 363.123 217.643   2
 -10  -1  -4 727.189 228.004   2
 -10  -1  -3 2384.14 336.747   2
 -10  -1  -2 953.819 245.539   2
 -10  -1  -1-4.14899 132.136   2
 -10  -1   0 13053.6 695.582   2
 -10  -1   1 5876.55 450.599   2
 -10  -1   2 22864.6 889.905   2
 -10  -1   3 21170.6 828.266   2
 -10   0  -7 7.39394 151.313   2
 -10   0  -6 8452.46 645.082   2
 -10   0  -5 4603.31 465.643   2
 -10   0  -4 1942.42 318.556   2
 -10   0  -3-281.870 193.614   2
 -10   0  -2 3525.48 382.263   2
 -10   0  -1 1920.94 287.408   2
 -10   0   0 1116.18 222.639   2
 -10   0   1 12450.3 647.101   2
 -10   1  -8 9864.90 709.926   2
 -10   1  -7 2646.34 369.154   2
 -10   1  -6 120.992 180.476   2
 -10   1  -5 1755.77 308.704   2
 -10   1  -4 365.550 190.806   2
 -10   1  -3 3240.81 378.162   2
 -10   1  -2 264.877 165.428   2
 -10   1  -1 7306.15 507.515   2
 -10   2  -8 7321.10 601.191   2
 -10   2  -7 5043.85 505.638   2
 -10   2  -6 18051.3 915.529   2
 -10   2  -5 272.007 179.216   2
 -10   2  -4 9457.53 628.876   2
 -10   2  -3 455.052 173.820   2
 -10   2   9 4262.36 361.920   8
 -10   3  -9 141.727 157.140   2
 -10   3  -8 13409.6 817.767   2
 -10   3  -7 10903.4 712.302   2
 -10   3  -6 3334.58 389.826   2
 -10   3   8 339.323 161.857   8
 -10   3   9 7347.84 486.836   8
 -10   4   7 6851.48 493.381   8
 -10   4   8 15635.6 746.540   8
 -10   4   9 7262.32 498.862   8
 -10   5   5 622.989 204.147   8
 -10   5   6 7418.46 530.774   8
 -10   5   7 19189.7 863.974   8
 -10   5   8 619.618 197.015   8
 -10   5   9 12817.0 698.748   8
 -10   5  10 675.658 190.604   8
 -10   5  13 2476.69 538.554   1
 -10   6   4 39.9654 149.497   8
 -10   6   5 1810.13 287.076   8
 -10   6   6 815.542 208.554   8
 -10   6   7 13511.5 739.040   8
 -10   6   8 9923.30 631.735   8
 -10   6   9-49.9436 145.801   8
 -10   6  10 7446.49 547.184   8
 -10   7   3 1386.35 271.611   8
 -10   7   4 276.121 171.669   8
 -10   7   5 3309.00 390.782   8
 -10   7   6 8749.89 614.180   8
 -10   7   7 6055.68 514.838   8
 -10   7   8 4666.23 456.394   8
 -10   7   9 2448.52 342.951   8
 -10   7  10-53.2552 144.138   8
 -10   7  12 7532.15 884.361   1
 -10   8   1 1655.29 310.696   8
 -10   8   2 8376.85 616.699   8
 -10   8   3 5777.47 507.235   8
 -10   8   4 5915.53 519.901   8
 -10   8   5 755.713 216.569   8
 -10   8   6 3714.73 419.964   8
 -10   8   7 9157.53 649.968   8
 -10   8   8 953.399 260.147   8
 -10   8   9 8452.42 628.327   8
 -10   8  10 7628.22 601.081   8
 -10   9   0 2437.14 348.162   8
 -10   9   1 25466.1 1115.08   8
 -10   9   2 2523.53 357.473   8
 -10   9   3 5048.88 492.308   8
 -10   9   4 4970.30 498.184   8
 -10   9   5 4420.32 460.147   8
 -10   9   6 17356.3 930.658   8
 -10   9   7 1518.77 295.611   8
 -10   9   8 8569.56 655.175   8
 -10   9   9 3578.64 443.113   8
 -10   9  10 13518.6 837.074   8
 -10  10  -2 12498.2 785.585   8
 -10  10  -1 5739.65 524.929   8
 -10  10   0 25473.3 1155.20   8
 -10  10   1 519.415 233.012   8
 -10  10   2 15885.2 897.426   8
 -10  10   3 2449.69 382.647   8
 -10  10   4 7029.61 603.686   8
 -10  10   5 5393.16 520.709   8
 -10  10   6 1502.52 323.103   8
 -10  10   7 4536.83 501.244   8
 -10  10   8 170.322 169.457   8
 -10  11  -4 3567.49 441.630   8
 -10  11  -3 4171.57 481.295   8
 -10  11  -2 13592.0 832.566   8
 -10  11  -1 7704.07 633.608   8
 -10  11   0 5526.48 533.538   8
 -10  11   1 18123.3 981.300   8
 -10  11   2 542.436 249.191   8
 -10  11   3 7913.36 659.705   8
 -10  11   4 5301.76 547.661   8
 -10  11   5-103.078 209.435   8
 -10  12  -6 3233.91 443.642   8
 -10  12  -5 2642.87 406.857   8
 -10  12  -4 1195.19 293.901   8
 -10  12  -3 184.876 186.060   8
 -10  12  -2 53.6706 191.212   8
 -10  12  -1 3289.27 443.120   8
 -10  12   0 1841.46 354.054   8
  -9  -9   5 4817.44 483.662   6
  -9  -9   6 852.634 237.615   6
  -9  -9   7 8958.19 658.011   6
  -9  -9   8 1773.26 317.249   6
  -9  -9   9 1661.14 298.614   6
  -9  -9  10 556.937 228.220   6
  -9  -9  11 3328.38 418.646   6
  -9  -9  12 2763.56 383.421   6
  -9  -9  12 1828.43 448.257   1
  -9  -9  13 2087.43 483.308   1
  -9  -9  13 1472.05 307.207   6
  -9  -9  14 9716.62 701.409   6
  -9  -9  14 9064.31 961.222   1
  -9  -8   5 3262.17 388.183   6
  -9  -8   6 5847.74 508.703   6
  -9  -8   7 3010.94 375.698   6
  -9  -8   8 7656.02 578.811   6
  -9  -8   9 45.7063 163.221   6
  -9  -8  10 3489.85 404.239   6
  -9  -8  11 13202.0 769.462   6
  -9  -8  12 4545.23 466.738   6
  -9  -8  13 12676.9 764.339   6
  -9  -8  13 11324.8 1066.09   1
  -9  -8  14 110.917 253.849   1
  -9  -8  14 120.330 200.909   6
  -9  -7   5 8739.23 591.985   6
  -9  -7   6 940.622 223.408   6
  -9  -7   7 6125.41 484.781   6
  -9  -7   8 3158.97 357.387   6
  -9  -7   9 5179.94 450.622   6
  -9  -7  10 14835.4 776.525   6
  -9  -7  11 1497.42 277.570   6
  -9  -7  12 5677.67 499.119   6
  -9  -7  13 927.631 258.435   6
  -9  -7  13 1145.70 388.512   1
  -9  -7  14 16329.2 1304.49   1
  -9  -7  15 1384.41 442.206   1
  -9  -6   5 8579.31 556.554   6
  -9  -6   6 6425.97 478.882   6
  -9  -6   7 2325.02 297.332   6
  -9  -6   8 14217.5 718.313   6
  -9  -6   9 27001.9 1044.94   6
  -9  -6  10 697.568 200.763   6
  -9  -6  11 8844.29 582.507   6
  -9  -6  12 888.248 212.198   6
  -9  -6  14 1276.43 421.178   1
  -9  -6  15 21036.4 1498.23   1
  -9  -5   5 1429.66 236.614   6
  -9  -5   6 5512.42 416.404   6
  -9  -5   7 11202.4 604.897   6
  -9  -5   8-0.55046 127.234   6
  -9  -5   9 16712.3 763.966   6
  -9  -5  10 288.557 169.951   6
  -9  -5  11 2023.64 273.671   6
  -9  -5  12 7139.76 514.878   6
  -9  -5  14 5613.10 783.760   1
  -9  -5  15 255.918 250.252   1
  -9  -4   2 748.501 190.197   2
  -9  -4   3 4404.91 374.104   2
  -9  -4   4 4549.38 361.198   2
  -9  -4   5 876.442 178.125   6
  -9  -4   5 844.662 172.177   2
  -9  -4   6 4.21472 115.483   6
  -9  -4   7 31100.7 1030.15   6
  -9  -4   8 10572.9 558.025   6
  -9  -4   9 2042.89 256.440   6
  -9  -4  10 17017.2 743.379   6
  -9  -4  15 1044.42 436.848   1
  -9  -3  -6 3284.26 440.375   2
  -9  -3  -5 9323.36 682.874   2
  -9  -3  -4 9927.86 682.628   2
  -9  -3  -3 17729.5 896.194   2
  -9  -3  -2 6103.46 495.937   2
  -9  -3  -1 26019.5 1049.18   2
  -9  -3   0 5411.66 441.844   2
  -9  -3   1 18469.8 810.162   2
  -9  -3   2 8833.48 521.114   2
  -9  -3   3 1684.06 232.193   2
  -9  -3   4 2904.28 275.249   6
  -9  -3   4 2849.38 281.235   2
  -9  -3   5 3712.13 298.176   2
  -9  -3   5 3593.16 304.587   6
  -9  -3   6 19019.8 726.711   6
  -9  -3   7 1410.21 200.967   6
  -9  -3   8 20967.3 777.375   6
  -9  -3   9 6246.04 409.908   6
  -9  -3  15 8584.88 956.592   1
  -9  -2  -7 3711.93 452.135   2
  -9  -2  -6 2650.38 365.253   2
  -9  -2  -5 2735.10 361.021   2
  -9  -2  -4 1285.51 264.176   2
  -9  -2  -3 986.767 235.258   2
  -9  -2  -2 19455.2 883.624   2
  -9  -2  -1 2388.33 300.287   2
  -9  -2   0 8087.17 525.672   2
  -9  -2   1 8127.12 504.073   2
  -9  -2   2 12983.0 624.283   2
  -9  -2   3 40773.0 1199.48   2
  -9  -2   4 5398.83 345.966   6
  -9  -2   4 5259.00 360.558   2
  -9  -2   5 36406.3 1031.32   6
  -9  -2   5 35149.4 1028.03   2
  -9  -2   6 715.844 135.792   6
  -9  -2   7 989.884 159.094   6
  -9  -2  15 6650.77 857.483   1
  -9  -1  -8 4103.65 460.551   2
  -9  -1  -7 69.4739 168.170   2
  -9  -1  -6 200.962 183.153   2
  -9  -1  -5 3677.76 412.287   2
  -9  -1  -4 946.414 239.747   2
  -9  -1  -3 946.745 234.912   2
  -9  -1  -2 354.873 159.966   2
  -9  -1  -1 14108.2 706.470   2
  -9  -1   0-79.5838 125.735   2
  -9  -1   1 2778.39 289.292   2
  -9  -1   2 52690.4 1441.01   2
  -9  -1   3 2447.46 256.954   2
  -9  -1   3 2812.86 229.861   6
  -9  -1   4 29549.5 837.315   6
  -9  -1   4 26941.1 887.607   2
  -9  -1   5 3910.56 266.827   6
  -9  -1  15 6010.28 804.279   1
  -9   0  -9 1716.08 320.750   2
  -9   0  -8 1116.64 262.058   2
  -9   0  -7 12143.8 745.101   2
  -9   0  -6-14.0337 168.204   2
  -9   0  -5-219.762 191.444   2
  -9   0  -4-145.857 168.170   2
  -9   0  -3 1234.46 244.541   2
  -9   0  -2 605.709 188.923   2
  -9   0  -1 1015.16 213.665   2
  -9   0   0 10339.9 563.933   2
  -9   0   1 276.951 132.738   2
  -9   0   2 15943.9 668.346   2
  -9   0   3 12452.3 455.546   6
  -9   0  14 11102.1 1046.03   1
  -9   0  15 12320.7 1150.51   1
  -9   1 -10 62.5024 164.028   2
  -9   1  -9 36116.4 1406.37   2
  -9   1  -8 2019.17 335.928   2
  -9   1  -7 911.922 251.030   2
  -9   1  -6 9785.01 633.469   2
  -9   1  -5 1846.09 296.935   2
  -9   1  -4 1892.37 295.404   2
  -9   1  -3 14175.4 711.403   2
  -9   1  -2 17610.6 788.830   2
  -9   1  -1 2521.26 296.406   2
  -9   1   0 596.638 166.692   2
  -9   1   9 3509.48 295.784   8
  -9   1  14 9582.56 972.495   1
  -9   1  15 1223.17 392.026   1
  -9   2 -10 10164.4 711.327   2
  -9   2  -9 1193.23 293.821   2
  -9   2  -8 39015.7 1422.96   2
  -9   2  -7 9633.83 639.539   2
  -9   2  -6 5358.00 465.125   2
  -9   2  -5 8816.00 572.049   2
  -9   2  -4 328.182 154.810   2
  -9   2  -3 3930.21 367.730   2
  -9   2  -2 2943.56 310.411   2
  -9   2   8 1172.15 198.564   8
  -9   2   9 9623.55 510.546   8
  -9   2  10 323.001 131.955   8
  -9   2  14 9009.93 944.972   1
  -9   2  15 1292.18 450.147   1
  -9   3 -11 3908.90 466.269   2
  -9   3 -10 4442.91 474.798   2
  -9   3  -9 5829.53 514.203   2
  -9   3  -8 3200.12 398.747   2
  -9   3  -7 12881.6 739.097   2
  -9   3  -6 10518.9 646.882   2
  -9   3  -5 3597.24 380.804   2
  -9   3   7 1061.77 196.361   8
  -9   3   8 39729.2 1213.24   8
  -9   3   9 4505.39 363.872   8
  -9   3  10 3284.30 314.394   8
  -9   3  13 2201.92 484.580   1
  -9   3  14 1346.54 428.560   1
  -9   3  15 13688.2 1223.42   1
  -9   4 -11 2768.16 379.541   2
  -9   4 -10 2274.44 359.839   2
  -9   4  -9 2503.28 343.426   2
  -9   4  -8 4810.70 453.815   2
  -9   4   6 31834.0 1081.31   8
  -9   4   7 27538.4 991.172   8
  -9   4   8 117.982 131.835   8
  -9   4   9 14059.6 676.717   8
  -9   4  10 5887.51 434.491   8
  -9   4  13 9463.14 972.697   1
  -9   4  14 415.675 263.264   1
  -9   5   5 23038.4 920.482   8
  -9   5   6 13395.8 676.468   8
  -9   5   7 10437.7 594.723   8
  -9   5   8 23769.3 943.488   8
  -9   5   9 431.495 175.234   8
  -9   5  10 26544.4 1018.69   8
  -9   5  11 4696.73 411.942   8
  -9   5  12 2882.84 535.126   1
  -9   5  13 5826.70 787.614   1
  -9   5  14 3616.26 623.944   1
  -9   6   4 1217.74 230.630   8
  -9   6   5 671.686 201.435   8
  -9   6   6 6597.03 483.633   8
  -9   6   7 24574.8 981.396   8
  -9   6   8 765.868 214.298   8
  -9   6   9 18427.1 852.089   8
  -9   6  10 5828.58 471.415   8
  -9   6  11 11749.5 677.832   8
  -9   6  12 5554.05 718.765   1
  -9   6  13 3664.81 634.328   1
  -9   6  14 4834.16 709.772   1
  -9   7   2 213.264 171.571   8
  -9   7   3 2339.79 317.133   8
  -9   7   4 32.1609 142.518   8
  -9   7   5 4883.13 433.381   8
  -9   7   6 1449.36 266.716   8
  -9   7   7 10436.7 643.005   8
  -9   7   8 3455.00 387.927   8
  -9   7   9 4009.10 403.304   8
  -9   7  10 9770.85 634.283   8
  -9   7  11 1102.80 368.798   1
  -9   7  11 806.157 235.631   8
  -9   7  12 3395.33 581.025   1
  -9   7  13 22099.2 1479.92   1
  -9   8   1 6645.67 513.288   8
  -9   8   2 4913.12 459.526   8
  -9   8   3 18849.9 889.239   8
  -9   8   4 4150.70 419.408   8
  -9   8   5 4836.20 458.109   8
  -9   8   6 11350.7 695.244   8
  -9   8   7 481.591 187.587   8
  -9   8   8 6653.46 537.728   8
  -9   8   9 2107.95 325.095   8
  -9   8  10 2828.26 373.845   8
  -9   8  10 3203.09 538.309   1
  -9   8  11 8645.94 634.495   8
  -9   9  -1 9485.01 625.738   8
  -9   9   0 20175.2 935.870   8
  -9   9   1 7778.08 571.309   8
  -9   9   2 22132.9 1001.13   8
  -9   9   3 8027.80 594.304   8
  -9   9   4 214.545 155.620   8
  -9   9   5 1437.39 280.246   8
  -9   9   6 5101.62 485.888   8
  -9   9   7 17063.6 896.895   8
  -9   9   8 316.756 219.112   8
  -9   9   9 6665.04 572.606   8
  -9   9  10 5768.11 533.389   8
  -9   9  11 4443.86 477.885   8
  -9  10  -3 756.290 257.313   8
  -9  10  -2 18196.7 907.376   8
  -9  10  -1 9914.00 665.272   8
  -9  10   0 4351.79 450.771   8
  -9  10   1 44121.5 1537.75   8
  -9  10   2 8271.90 615.086   8
  -9  10   3 9003.41 642.847   8
  -9  10   4 9038.34 650.526   8
  -9  10   5 834.919 258.512   8
  -9  10   6 5455.24 517.338   8
  -9  10   7 1511.01 314.746   8
  -9  10   8 3251.60 414.036   8
  -9  10   9 1644.74 328.943   8
  -9  11  -5 2823.66 382.120   8
  -9  11  -4 3713.21 425.782   8
  -9  11  -3 5936.96 533.276   8
  -9  11  -2 1161.11 270.329   8
  -9  11  -1 7104.81 590.805   8
  -9  11   0 3156.82 404.239   8
  -9  11   1 578.065 239.084   8
  -9  11   2 14544.9 846.262   8
  -9  11   3 16024.4 892.371   8
  -9  11   4 5200.40 516.495   8
  -9  11   5 25500.2 1186.96   8
  -9  11   6 346.074 225.458   8
  -9  11   7 5262.45 541.838   8
  -9  12  -7 9371.90 694.890   8
  -9  12  -6 12247.9 788.092   8
  -9  12  -5 5408.19 531.719   8
  -9  12  -4 2558.32 383.052   8
  -9  12  -3 2771.12 387.789   8
  -9  12  -2-68.8243 187.672   8
  -9  12  -1 1213.71 275.662   8
  -9  12   0 17220.8 952.398   8
  -9  12   1 5605.24 547.832   8
  -9  12   2 737.001 235.348   8
  -9  12   3 7186.89 619.377   8
  -9  12   4 15764.6 932.682   8
  -9  13  -9 539.225 246.957   8
  -9  13  -8 17341.1 966.718   8
  -9  13  -7 4221.85 473.680   8
  -9  13  -6 8846.96 674.921   8
  -9  13  -5 19125.1 1007.30   8
  -9  13  -4 31.6451 164.332   8
  -9  13  -3 10824.5 761.709   8
  -9  13  -2-231.578 218.318   8
  -9  13  -1 5333.41 537.500   8
  -8 -10   2 9152.46 691.129   3
  -8 -10   3 8367.78 643.045   3
  -8 -10   6 162.879 181.627   6
  -8 -10   7 6523.66 566.856   6
  -8 -10   8 1366.96 283.334   6
  -8 -10   9 502.193 203.064   6
  -8 -10  10 61.2464 179.440   6
  -8 -10  11 1051.24 251.786   6
  -8 -10  12 1356.47 303.926   6
  -8 -10  13 3284.61 418.824   6
  -8 -10  14 1102.55 269.039   6
  -8 -10  15 3691.20 643.303   1
  -8  -9   0 121.191 169.339   3
  -8  -9   1 3743.40 458.692   3
  -8  -9   2 706.347 236.766   3
  -8  -9   3 10173.7 676.050   3
  -8  -9   4 8700.37 607.653   3
  -8  -9   6 30597.8 1235.46   6
  -8  -9   7 310.840 194.977   6
  -8  -9   8 12172.9 740.077   6
  -8  -9   9 2838.51 365.495   6
  -8  -9  10 2567.55 352.305   6
  -8  -9  11 489.125 201.806   6
  -8  -9  11 349.124 233.472   1
  -8  -9  12 1142.94 263.546   6
  -8  -9  12 1338.43 376.054   1
  -8  -9  13 9768.01 956.903   1
  -8  -9  13 10027.7 691.070   6
  -8  -9  14-168.202 266.649   1
  -8  -9  14 272.295 200.007   6
  -8  -9  15 6085.47 800.131   1
  -8  -9  15 5479.27 538.976   6
  -8  -9  16 5880.59 805.553   1
  -8  -8  -1-25.5671 206.116   3
  -8  -8   0 4400.82 474.282   3
  -8  -8   1 249.202 166.461   3
  -8  -8   2 7466.54 581.357   3
  -8  -8   3 7671.76 566.337   3
  -8  -8   4 7210.53 523.762   3
  -8  -8   6 526.833 214.476   6
  -8  -8   7 24444.7 1041.79   6
  -8  -8   8 2759.56 352.091   6
  -8  -8   9 4431.97 429.719   6
  -8  -8  10 9099.59 610.471   6
  -8  -8  11 5635.05 492.002   6
  -8  -8  12 13489.0 771.551   6
  -8  -8  12 14013.3 1100.29   1
  -8  -8  13 1562.06 455.329   1
  -8  -8  13 1584.83 287.224   6
  -8  -8  14 13188.8 782.963   6
  -8  -8  14 14165.7 1160.95   1
  -8  -8  15-138.111 154.571   6
  -8  -8  15 91.1311 253.182   1
  -8  -8  16 7667.05 906.411   1
  -8  -7  -3 11748.6 790.633   3
  -8  -7  -2 308.449 208.802   3
  -8  -7  -1 4795.15 487.069   3
  -8  -7   0 234.448 181.702   3
  -8  -7   1 8418.20 600.394   3
  -8  -7   2 1475.32 269.059   3
  -8  -7   3 142.100 145.820   3
  -8  -7   4 8789.67 549.854   3
  -8  -7   5 12127.6 623.574   3
  -8  -7   6 14608.9 746.352   6
  -8  -7   7 254.554 177.802   6
  -8  -7   8 20817.5 902.131   6
  -8  -7   9 7966.11 540.085   6
  -8  -7  10 1988.18 297.060   6
  -8  -7  11 29300.1 1129.59   6
  -8  -7  12 2961.01 357.965   6
  -8  -7  13 14224.2 774.247   6
  -8  -7  13 13916.1 1119.07   1
  -8  -7  14 519.619 308.110   1
  -8  -7  14 117.858 163.829   6
  -8  -7  15 22695.6 1509.37   1
  -8  -7  16 2553.45 541.886   1
  -8  -6  -2 7894.83 604.219   3
  -8  -6  -1 955.433 254.494   3
  -8  -6   0 5383.28 482.560   3
  -8  -6   1 2520.47 340.504   3
  -8  -6   2 8760.57 567.180   3
  -8  -6   6 5570.59 437.908   6
  -8  -6   7 16347.3 751.336   6
  -8  -6   8 3188.94 335.921   6
  -8  -6   9 9105.52 559.786   6
  -8  -6  10 9541.02 575.147   6
  -8  -6  11 6746.20 492.062   6
  -8  -6  12 14856.3 759.811   6
  -8  -6  13 608.192 305.273   1
  -8  -6  13 894.612 225.167   6
  -8  -6  14 4176.80 634.667   1
  -8  -6  15 2198.12 507.809   1
  -8  -6  16 19268.5 1418.50   1
  -8  -6  17 15858.4 1340.27   1
  -8  -5   5 5937.97 424.904   6
  -8  -5   6 16718.5 728.273   6
  -8  -5   7 433.764 163.201   6
  -8  -5   8 626.628 164.802   6
  -8  -5   9 3338.86 322.779   6
  -8  -5  10 12320.8 632.541   6
  -8  -5  11-8.60508 114.040   6
  -8  -5  12 232.078 139.770   6
  -8  -5  14 2150.57 495.290   1
  -8  -5  15 6463.60 789.739   1
  -8  -5  16 648.024 397.272   1
  -8  -5  17 10864.7 1089.83   1
  -8  -4  -9 911.529 269.063   9
  -8  -4  -8 693.098 219.335   9
  -8  -4  -7 169.327 157.468   9
  -8  -4  -6 15689.9 801.036   9
  -8  -4  -5 125.238 142.583   9
  -8  -4  -4 3631.23 348.984   9
  -8  -4  -3 25649.0 931.320   9
  -8  -4   5-136.598 105.659   2
  -8  -4   5 579.035 155.578   6
  -8  -4   6 870.472 147.033   2
  -8  -4   6 951.780 179.755   6
  -8  -4   7 6599.62 414.849   6
  -8  -4   8 10153.3 530.456   6
  -8  -4   9 31296.2 1028.34   6
  -8  -4  10 2432.50 277.431   6
  -8  -4  11 2259.43 271.763   6
  -8  -4  14 122.592 219.686   1
  -8  -4  15 548.970 341.759   1
  -8  -4  16 12625.5 1137.98   1
  -8  -4  17 2465.09 541.763   1
  -8  -3 -10 413.156 201.768   9
  -8  -3  -9 17187.7 918.306   9
  -8  -3  -8 1428.70 294.489   9
  -8  -3  -7 292.734 162.395   9
  -8  -3  -6 18450.4 849.761   9
  -8  -3  -5 1319.01 227.971   9
  -8  -3  -4 824.325 182.772   9
  -8  -3   2 3657.03 320.986   2
  -8  -3   3 7269.79 428.195   2
  -8  -3   4 20852.7 736.707   2
  -8  -3   5 9233.30 468.492   6
  -8  -3   5 8965.98 434.296   2
  -8  -3   6 5054.20 299.927   2
  -8  -3   6 4991.99 340.369   6
  -8  -3   7 31638.7 846.269   2
  -8  -3   7 33043.2 989.901   6
  -8  -3   8 22674.0 795.422   6
  -8  -3   9 7914.71 443.954   6
  -8  -3  10 38789.8 1161.12   6
  -8  -3  14 2080.07 483.970   1
  -8  -3  15 1441.91 457.074   1
  -8  -3  16 5211.02 752.726   1
  -8  -3  17 869.066 384.271   1
  -8  -2  -9 1220.10 307.073   2
  -8  -2  -8 19425.9 986.629   2
  -8  -2  -2 3163.33 335.206   2
  -8  -2  -1 21049.9 844.216   2
  -8  -2   0 2020.96 254.371   2
  -8  -2   1 21520.8 804.233   2
  -8  -2   2 10586.0 520.651   2
  -8  -2   3 3483.24 285.558   2
  -8  -2   4 42558.5 1153.04   2
  -8  -2   4 44053.1 1148.98   6
  -8  -2   5 2011.76 200.157   2
  -8  -2   5 2293.62 226.758   6
  -8  -2   6 12249.8 510.075   6
  -8  -2   7 18607.7 660.941   6
  -8  -2   8 4310.91 306.161   6
  -8  -2  14 13505.7 1130.80   1
  -8  -2  15 5315.66 751.741   1
  -8  -2  16 8742.14 973.100   1
  -8  -2  17 132.764 309.096   1
  -8  -1 -10 1677.91 326.525   2
  -8  -1  -9 3484.39 422.840   2
  -8  -1  -8 2856.86 382.290   2
  -8  -1  -7 19560.5 950.671   2
  -8  -1  -6 8136.24 592.221   2
  -8  -1  -5 6603.12 505.046   2
  -8  -1  -4 3327.31 352.431   2
  -8  -1  -3 4115.87 379.741   2
  -8  -1  -2 5105.24 410.320   2
  -8  -1  -1 244.547 140.908   2
  -8  -1   0 2587.69 277.998   2
  -8  -1   1 4035.31 328.616   2
  -8  -1   2 32031.4 985.914   2
  -8  -1   3 35646.7 1024.47   2
  -8  -1   4 2703.92 214.832   6
  -8  -1   4 2380.22 223.701   2
  -8  -1   5 17419.5 580.523   6
  -8  -1   6 534.166 112.634   6
  -8  -1   7 16998.2 584.931   6
  -8  -1  14 5451.59 710.619   1
  -8  -1  15 22245.7 1477.79   1
  -8  -1  16 6852.84 850.374   1
  -8  -1  17 15043.5 1298.32   1
  -8   0 -11 237.793 182.922   2
  -8   0 -10 462.355 234.591   2
  -8   0  -9 12184.0 754.559   2
  -8   0  -8 16786.5 866.960   2
  -8   0  -7 532.013 188.759   2
  -8   0  -6 8371.94 570.035   2
  -8   0  -5 679.900 213.058   2
  -8   0  -4 6846.02 486.745   2
  -8   0  -3 1107.91 217.440   2
  -8   0  -2 1837.93 259.796   2
  -8   0  -1 8807.61 498.736   2
  -8   0   0 53.5243 128.915   2
  -8   0   1 34468.0 1045.35   2
  -8   0   2 22019.7 761.306   2
  -8   0   3 891.275 119.283   6
  -8   0   4 5644.47 272.107   6
  -8   0   5 9465.13 365.832   6
  -8   0   6 878.236 118.993   6
  -8   0   9 43230.7 1140.85   8
  -8   0  10 30076.7 872.298   8
  -8   0  14 12002.9 1067.31   1
  -8   0  15 4013.15 657.420   1
  -8   0  16 15891.6 1295.13   1
  -8   0  17 3203.03 629.414   1
  -8   1 -12 4032.47 470.780   2
  -8   1 -11 1611.80 318.592   2
  -8   1 -10 4200.12 461.845   2
  -8   1  -9 1026.33 258.125   2
  -8   1  -8 1535.57 298.895   2
  -8   1  -7 13546.5 737.141   2
  -8   1  -6 2684.53 324.278   2
  -8   1  -5 7220.35 500.110   2
  -8   1  -4 3396.87 332.452   2
  -8   1  -3 13854.0 669.484   2
  -8   1  -2 1113.97 197.638   2
  -8   1  -1 1131.20 204.284   2
  -8   1   0 1728.70 220.968   2
  -8   1   1 2193.74 241.235   2
  -8   1   2 6134.26 257.362   6
  -8   1   3 15584.7 440.462   6
  -8   1   4 16583.9 450.651   6
  -8   1   9 429.101 129.355   8
  -8   1  10 5505.80 338.368   8
  -8   1  13 99.1780 218.966   1
  -8   1  14 20510.1 1399.36   1
  -8   1  15 11641.5 1088.25   1
  -8   1  16 3681.85 659.096   1
  -8   2 -12-117.999 224.001   2
  -8   2 -11 13608.1 800.003   2
  -8   2 -10 801.290 225.244   2
  -8   2  -9 36185.7 1322.26   2
  -8   2  -8 658.221 228.072   2
  -8   2  -7 12425.4 685.228   2
  -8   2  -6 20315.7 877.879   2
  -8   2  -5 247.527 151.796   2
  -8   2  -4 7004.96 473.601   2
  -8   2  -3 15786.5 701.888   2
  -8   2  -2 7385.71 454.311   2
  -8   2  -1 1549.16 218.363   2
  -8   2   1 67356.9 1319.60   6
  -8   2   2 7579.90 218.598   6
  -8   2   8 35.9296 99.9604   8
  -8   2   9 368.991 125.445   8
  -8   2  10 2926.49 263.774   8
  -8   2  11 3286.31 287.103   8
  -8   2  13 2617.41 515.756   1
  -8   2  14 2779.81 545.218   1
  -8   2  15 9371.49 959.136   1
  -8   2  16 11200.4 1086.07   1
  -8   3 -13 669.389 236.256   2
  -8   3 -12 26192.0 1170.70   2
  -8   3 -11 379.992 225.187   2
  -8   3 -10 4390.19 443.372   2
  -8   3  -9 1740.46 283.816   2
  -8   3  -8 15637.2 789.912   2
  -8   3  -7 22331.7 947.414   2
  -8   3  -6 209.032 175.549   2
  -8   3  -5 67021.3 1804.14   2
  -8   3  -4 312.648 164.670   2
  -8   3   7 24767.2 860.941   8
  -8   3   8 535.335 150.615   8
  -8   3   9 2362.59 253.753   8
  -8   3  10 1273.58 199.511   8
  -8   3  11-51.0614 97.1284   8
  -8   3  13 8060.98 851.465   1
  -8   3  14 12834.9 1091.57   1
  -8   3  15 587.151 319.151   1
  -8   3  16 3469.72 635.670   1
  -8   4 -13 7975.79 638.123   2
  -8   4 -12 223.816 193.994   2
  -8   4 -11 7632.15 596.042   2
  -8   4 -10 180.712 156.153   2
  -8   4  -9 1892.26 312.969   2
  -8   4  -8 4769.40 435.774   2
  -8   4  -7 15858.4 779.103   2
  -8   4  -2 23067.2 551.972  10
  -8   4   6 42028.0 1242.65   8
  -8   4   7 13879.9 640.876   8
  -8   4   8 41915.9 1246.07   8
  -8   4   9 4500.62 362.988   8
  -8   4  10 8875.05 511.952   8
  -8   4  11 7103.16 461.425   8
  -8   4  12 7702.88 800.034   1
  -8   4  13 2602.68 520.768   1
  -8   4  14 539.274 305.506   1
  -8   4  15 4390.32 665.718   1
  -8   4  16 664.160 348.294   1
  -8   5  -6 14660.7 550.130  10
  -8   5  -5 20145.2 622.570  10
  -8   5  -4 2138.22 161.215  10
  -8   5  -3 24088.8 583.917  10
  -8   5   4 21565.6 844.117   8
  -8   5   5 9491.14 541.785   8
  -8   5   6 28357.2 1000.56   8
  -8   5   7 30141.4 1040.10   8
  -8   5   8 937.470 201.793   8
  -8   5   9 40342.7 1271.17   8
  -8   5  10 3055.26 326.909   8
  -8   5  11 10544.2 593.341   8
  -8   5  12 12604.7 1030.33   1
  -8   5  12 13857.5 694.149   8
  -8   5  13 1274.78 401.700   1
  -8   5  14 9110.74 927.281   1
  -8   5  15 3920.69 653.218   1
  -8   6 -16 351.534 197.205  10
  -8   6 -15 7343.49 579.489  10
  -8   6 -14 5446.82 482.245  10
  -8   6 -13-32.3067 132.168  10
  -8   6 -12 13262.0 686.822  10
  -8   6 -11 9668.07 562.278  10
  -8   6 -10 199.199 137.523  10
  -8   6  -9 7968.40 453.708  10
  -8   6  -8 415.669 122.099  10
  -8   6  -7 1714.68 192.139  10
  -8   6  -6 172.182 81.3372  10
  -8   6  -5 2446.88 182.149  10
  -8   6  -4 1097.66 109.523  10
  -8   6   3 7025.68 473.596   8
  -8   6   4 82.1518 128.448   8
  -8   6   5 355.658 167.242   8
  -8   6   6-56.7605 126.815   8
  -8   6   7 26728.1 1002.62   8
  -8   6   8 41919.4 1341.71   8
  -8   6   9 739.533 202.970   8
  -8   6  10 34052.4 1196.16   8
  -8   6  11 7066.94 512.816   8
  -8   6  11 6412.06 716.828   1
  -8   6  12 5170.17 682.377   1
  -8   6  12 5795.05 471.517   8
  -8   6  13 13059.4 1087.89   1
  -8   6  14 765.149 334.715   1
  -8   6  15 5504.18 766.683   1
  -8   7 -16 2765.73 372.634  10
  -8   7 -15 5677.47 497.621  10
  -8   7 -14 1405.68 257.454  10
  -8   7 -13 5186.40 453.125  10
  -8   7 -12 263.587 163.559  10
  -8   7 -11 28713.0 1004.00  10
  -8   7 -10 2045.55 253.506  10
  -8   7  -9 1315.82 192.373  10
  -8   7  -8 11363.0 507.369  10
  -8   7  -7 2546.06 220.367  10
  -8   7  -6 66.4086 68.1318  10
  -8   7   2 28730.3 1054.66   8
  -8   7   3 628.537 191.313   8
  -8   7   4 11374.9 633.069   8
  -8   7   5 418.810 179.745   8
  -8   7   6 10869.0 629.920   8
  -8   7   7 515.770 172.659   8
  -8   7   8 148.803 151.063   8
  -8   7   9 901.169 233.963   8
  -8   7  10 355.284 195.821   1
  -8   7  10 368.671 165.263   8
  -8   7  11 17666.6 867.589   8
  -8   7  11 19386.7 1266.21   1
  -8   7  12 13520.4 1086.61   1
  -8   7  12 14321.5 788.951   8
  -8   8 -15 2458.64 326.800  10
  -8   8 -14 6891.66 520.902  10
  -8   8 -13-32.7950 121.616  10
  -8   8 -12 20278.4 846.520  10
  -8   8 -11 11340.9 586.274  10
  -8   8 -10 11388.0 560.492  10
  -8   8   0 24804.3 999.314   8
  -8   8   1 94.4334 127.676   8
  -8   8   2 12853.6 699.003   8
  -8   8   3 13389.3 706.160   8
  -8   8   4 384.291 149.806   8
  -8   8   5 7517.79 534.943   8
  -8   8   6 667.474 206.777   8
  -8   8   7 2237.33 325.672   8
  -8   8   8 842.833 228.456   8
  -8   8   9 6692.84 535.740   8
  -8   8  10 1327.64 263.479   8
  -8   8  10 1445.67 359.840   1
  -8   8  11 294.596 172.821   8
  -8   8  12 1811.89 318.833   8
  -8   9  -2 25750.0 1042.77   8
  -8   9  -1 25249.8 1034.26   8
  -8   9   0-62.3218 174.850   8
  -8   9   1 34809.8 1248.24   8
  -8   9   2 31397.6 1181.49   8
  -8   9   3 13117.3 726.412   8
  -8   9   4 5322.69 471.624   8
  -8   9   5 2996.30 357.899   8
  -8   9   6 17684.5 892.120   8
  -8   9   7 285.069 206.788   8
  -8   9   8 11499.8 716.679   8
  -8   9   9 2664.08 373.151   8
  -8   9  10 149.849 168.311   8
  -8   9  11 8931.31 669.383   8
  -8   9  12 1468.13 305.973   8
  -8  10  -4 17503.3 854.440   8
  -8  10  -3 105.525 159.728   8
  -8  10  -2 24416.9 1041.10   8
  -8  10  -1 4397.59 446.699   8
  -8  10   0 68224.9 1973.35   8
  -8  10   1 252.118 207.450   8
  -8  10   2 43292.2 1481.08   8
  -8  10   3 15913.3 834.492   8
  -8  10   4 2252.08 338.642   8
  -8  10   5 20848.8 996.156   8
  -8  10   6 281.729 174.626   8
  -8  10   7 6088.89 546.811   8
  -8  10   8 289.567 180.090   8
  -8  10   9 12940.7 818.680   8
  -8  10  10 1684.90 314.860   8
  -8  11  -6 35038.4 1314.64   8
  -8  11  -5 176.402 155.220   8
  -8  11  -4 405.041 202.508   8
  -8  11  -3 8649.72 608.388   8
  -8  11  -2 974.522 263.108   8
  -8  11  -1 7067.77 554.333   8
  -8  11   0 493.998 197.943   8
  -8  11   1 29019.5 1187.92   8
  -8  11   2 1370.45 273.593   8
  -8  11   3 26243.9 1145.77   8
  -8  11   4 28885.9 1233.54   8
  -8  11   5 3395.80 425.915   8
  -8  11   6 15682.6 908.471   8
  -8  11   7 318.919 186.093   8
  -8  11   8 7141.23 615.096   8
  -8  12  -8 23873.1 1080.27   8
  -8  12  -7 22750.9 1053.35   8
  -8  12  -6 727.855 245.043   8
  -8  12  -5 11407.4 727.454   8
  -8  12  -4 4861.53 474.616   8
  -8  12  -3 2715.26 379.421   8
  -8  12  -2 1570.66 298.685   8
  -8  12  -1 682.815 256.748   8
  -8  12   0 3517.24 431.616   8
  -8  12   1 1144.95 272.950   8
  -8  12   2 5608.00 525.163   8
  -8  12   3 2661.52 377.860   8
  -8  12   4 4623.37 491.980   8
  -8  12   5 16373.9 941.886   8
  -8  13 -12 262.858 192.673   8
  -8  13 -11 919.739 260.242   8
  -8  13 -10 1820.68 329.348   8
  -8  13  -9 10509.5 715.335   8
  -8  13  -8 799.759 247.141   8
  -8  13  -7 14905.3 859.991   8
  -8  13  -6 4618.35 488.934   8
  -8  13  -5 3383.27 427.376   8
  -8  13  -4 17663.6 941.583   8
  -8  13  -3 265.292 187.300   8
  -8  13  -2 90.3771 175.319   8
  -8  13  -1 1960.98 324.239   8
  -8  13   0-154.642 193.302   8
  -8  13   1 1130.63 282.604   8
  -8  13   2 190.328 185.439   8
  -8  14 -11 3216.06 429.205   8
  -8  14 -10 12005.6 785.579   8
  -8  14  -9 516.663 240.967   8
  -8  14  -8 5184.04 517.390   8
  -8  14  -7 194.447 149.189   8
  -8  14  -6 7344.82 610.688   8
  -8  14  -5 10099.7 723.103   8
  -8  14  -4 7682.37 633.971   8
  -8  14  -3 32982.5 1386.20   8
  -8  14  -2 534.708 253.954   8
  -7 -11   2 8120.05 657.316   3
  -7 -11   3 3604.40 448.694   3
  -7 -11   4 296.364 180.374   3
  -7 -11   6 450.515 218.877   6
  -7 -11   7 145.667 183.040   6
  -7 -11   8 4687.61 480.792   6
  -7 -11   9 834.721 227.757   6
  -7 -11  10 118.401 172.538   6
  -7 -11  11 385.316 206.645   6
  -7 -11  12 8897.44 670.202   6
  -7 -11  13 4294.24 477.120   6
  -7 -10   0 724.781 243.222   3
  -7 -10   1 6858.50 596.526   3
  -7 -10   2 1646.92 324.396   3
  -7 -10   3 7909.91 600.958   3
  -7 -10   4 2481.91 348.917   3
  -7 -10   5 565.236 183.549   3
  -7 -10   6 5847.35 511.934   6
  -7 -10   7 2517.14 356.537   6
  -7 -10   8 2280.22 321.937   6
  -7 -10   9 1624.55 287.584   6
  -7 -10  10 312.725 172.423   6
  -7 -10  11 5727.30 522.888   6
  -7 -10  12 770.959 300.230   1
  -7 -10  12 1609.66 301.413   6
  -7 -10  13-125.170 129.024   6
  -7 -10  13 113.818 216.868   1
  -7 -10  14 2909.98 524.418   1
  -7 -10  14 2976.94 401.461   6
  -7 -10  15 136.830 148.765   6
  -7 -10  15 214.082 257.574   1
  -7 -10  16 13084.7 1155.17   1
  -7 -10  16 15579.7 912.653   6
  -7 -10  17 6150.42 835.363   1
  -7  -9  -2 13100.4 854.038   3
  -7  -9  -1-167.764 214.785   3
  -7  -9   0 2335.82 372.962   3
  -7  -9   1 220.026 165.480   3
  -7  -9   2 568.243 214.860   3
  -7  -9   3 10523.6 660.765   3
  -7  -9   4 10443.1 643.612   3
  -7  -9   5 15602.5 771.088   3
  -7  -9   6 621.352 196.265   6
  -7  -9   6 176.898 134.966   3
  -7  -9   7 21875.3 974.454   6
  -7  -9   8 7065.59 547.069   6
  -7  -9   9 384.374 185.258   6
  -7  -9  10 3645.17 530.770   1
  -7  -9  10 3258.11 373.063   6
  -7  -9  11 3953.55 560.880   1
  -7  -9  11 5242.84 471.821   6
  -7  -9  12 4860.53 460.684   6
  -7  -9  12 4149.88 593.161   1
  -7  -9  13 107.024 170.137   6
  -7  -9  13 226.351 260.811   1
  -7  -9  14 8466.99 877.405   1
  -7  -9  14 10444.5 694.256   6
  -7  -9  15 2534.91 381.051   6
  -7  -9  15 2744.81 544.114   1
  -7  -9  16 2593.83 528.565   1
  -7  -9  17 4607.00 719.161   1
  -7  -8  -3 30295.5 1318.96   3
  -7  -8  -2 1.46567 166.861   3
  -7  -8  -1 17985.5 941.218   3
  -7  -8   0 388.222 213.121   3
  -7  -8   1 10010.2 652.391   3
  -7  -8   2 283.569 193.819   3
  -7  -8   3 2838.83 335.961   3
  -7  -8   4 11900.4 649.304   3
  -7  -8   5 1261.02 232.743   3
  -7  -8   6 37645.8 1306.08   6
  -7  -8   6 38128.5 1195.88   3
  -7  -8   7 351.628 172.961   6
  -7  -8   8 10137.7 623.021   6
  -7  -8   9 3822.20 390.877   6
  -7  -8  10 21692.8 938.872   6
  -7  -8  11 9237.01 607.233   6
  -7  -8  11 10249.9 878.344   1
  -7  -8  12 527.454 251.093   1
  -7  -8  12 752.509 216.451   6
  -7  -8  13 13035.5 745.263   6
  -7  -8  13 12414.0 1023.08   1
  -7  -8  14 85.3407 212.133   1
  -7  -8  14 313.206 191.369   6
  -7  -8  15 11433.6 1046.23   1
  -7  -8  15 12199.7 748.486   6
  -7  -8  16 7149.30 867.237   1
  -7  -8  17 3502.38 628.269   1
  -7  -7  -5 9806.88 730.490   3
  -7  -7  -4 202.183 183.393   3
  -7  -7  -3 1782.77 317.080   3
  -7  -7  -2 18431.5 944.460   3
  -7  -7  -1-5.06283 184.899   3
  -7  -7   0 14276.0 772.816   3
  -7  -7   1 5806.69 487.653   3
  -7  -7   2 20530.4 891.703   3
  -7  -7   3 8974.83 553.645   3
  -7  -7   4 11419.6 613.050   3
  -7  -7   5 15390.5 687.470   3
  -7  -7   6 1757.34 261.256   6
  -7  -7   6 1258.63 199.836   3
  -7  -7   7 17959.9 695.041   3
  -7  -7   7 18685.0 824.286   6
  -7  -7   8-107.431 125.477   6
  -7  -7   9 5799.60 453.340   6
  -7  -7  10 14376.6 718.788   6
  -7  -7  11 709.129 212.680   6
  -7  -7  12 11615.9 967.889   1
  -7  -7  12 12492.0 693.569   6
  -7  -7  13 2151.74 446.277   1
  -7  -7  13 1147.74 239.732   6
  -7  -7  14 26749.0 1557.02   1
  -7  -7  14 25186.9 1072.36   6
  -7  -7  15 725.479 328.679   1
  -7  -7  16 5024.78 722.130   1
  -7  -7  17 22990.4 1559.73   1
  -7  -7  18 1500.91 463.418   1
  -7  -6  -8 648.494 239.639   9
  -7  -6  -7 1352.69 285.309   9
  -7  -6  -6 544.958 214.340   3
  -7  -6  -6 780.484 230.500   9
  -7  -6  -5 604.883 194.653   9
  -7  -6  -5 403.359 208.789   3
  -7  -6  -4 3963.50 453.509   3
  -7  -6  -4 4205.09 393.857   9
  -7  -6  -3 996.965 264.468   3
  -7  -6  -3 608.192 173.716   9
  -7  -6  -2 2352.58 328.730   3
  -7  -6  -2 2424.56 277.958   9
  -7  -6  -1 13028.6 602.465   9
  -7  -6  -1 11026.5 675.929   3
  -7  -6   0 3001.84 343.630   3
  -7  -6   1 22687.9 930.877   3
  -7  -6   2 212.647 156.875   3
  -7  -6   3 2837.08 296.780   3
  -7  -6   4 1023.12 185.030   3
  -7  -6   5 3059.35 283.831   3
  -7  -6   6 12888.0 562.190   3
  -7  -6   6 13313.1 652.492   6
  -7  -6   7 1161.99 215.150   6
  -7  -6   8 29058.4 1023.43   6
  -7  -6   9 16313.6 732.471   6
  -7  -6  10 1447.55 227.306   6
  -7  -6  11 15435.9 735.403   6
  -7  -6  12 266.438 164.389   6
  -7  -6  12 407.473 237.792   1
  -7  -6  13 1950.20 277.628   6
  -7  -6  13 2461.94 472.420   1
  -7  -6  14 5976.69 739.618   1
  -7  -6  15 16175.8 1226.07   1
  -7  -6  16 13611.5 1172.74   1
  -7  -6  17 17342.2 1333.31   1
  -7  -6  18 31803.2 1906.22   1
  -7  -5  -9 171.778 184.569   9
  -7  -5  -8 350.519 188.044   9
  -7  -5  -7 2929.06 369.215   9
  -7  -5  -6 4799.96 508.087   3
  -7  -5  -6 4095.83 416.566   9
  -7  -5  -5 7603.83 525.512   9
  -7  -5  -5 7850.06 608.228   3
  -7  -5  -4 5244.44 425.968   9
  -7  -5  -4 5366.71 483.032   3
  -7  -5  -3 679.397 223.346   3
  -7  -5  -3 732.876 182.094   9
  -7  -5  -2 10835.3 652.111   3
  -7  -5  -2 12862.1 593.048   9
  -7  -5  -1 284.449 126.822   9
  -7  -5  -1 125.046 154.941   3
  -7  -5   0 4671.40 411.547   3
  -7  -5   0 5717.67 343.997   9
  -7  -5   1 386.441 165.049   3
  -7  -5   1 163.583 95.0742   9
  -7  -5   2 30259.8 1026.15   3
  -7  -5   3 1666.12 222.273   3
  -7  -5   4 16492.9 665.843   3
  -7  -5   6 2029.58 255.610   6
  -7  -5   7 821.581 175.168   6
  -7  -5   8 17623.4 728.466   6
  -7  -5   9 26582.4 938.691   6
  -7  -5  10 10264.7 561.187   6
  -7  -5  11 2301.37 279.397   6
  -7  -5  12 16194.3 744.633   6
  -7  -5  13 52.4904 164.670   1
  -7  -5  14 4087.02 614.463   1
  -7  -5  15 14041.3 1142.81   1
  -7  -5  16 10437.0 1006.90   1
  -7  -5  17 14106.8 1228.36   1
  -7  -5  18 3311.80 611.047   1
  -7  -4 -10-29.0236 192.571   9
  -7  -4  -9 4926.25 483.061   9
  -7  -4  -8 2206.05 320.899   9
  -7  -4  -7 962.667 240.425   9
  -7  -4  -6 55.0398 129.340   9
  -7  -4  -5 1482.73 249.532   9
  -7  -4  -4 9965.60 558.538   9
  -7  -4  -3 985.192 229.037   3
  -7  -4  -3 1218.35 207.298   9
  -7  -4  -2 44789.8 1226.82   9
  -7  -4  -2 41387.2 1371.90   3
  -7  -4  -1 14804.5 731.785   3
  -7  -4  -1 16162.4 616.765   9
  -7  -4   0 6763.41 458.752   3
  -7  -4   0 6935.97 358.477   9
  -7  -4   1 22332.9 665.661   9
  -7  -4   5 3776.47 305.818   6
  -7  -4   6 484.652 134.245   6
  -7  -4   7 58274.3 1302.75   2
  -7  -4   7 57678.1 1494.55   6
  -7  -4   8 39475.6 917.852   2
  -7  -4   8 42309.3 1190.57   6
  -7  -4   9 1520.37 211.303   6
  -7  -4  10 29636.5 984.690   6
  -7  -4  11 1771.43 239.514   6
  -7  -4  13 8370.90 841.847   1
  -7  -4  14 5711.35 712.970   1
  -7  -4  15 745.300 317.285   1
  -7  -4  16 727.953 343.342   1
  -7  -4  17 7842.45 911.355   1
  -7  -4  18 4791.36 741.318   1
  -7  -3 -11 728.329 267.109   9
  -7  -3 -10 22855.2 1076.23   9
  -7  -3  -9 811.033 223.587   9
  -7  -3  -8 13801.5 761.384   9
  -7  -3  -7 10830.2 634.439   9
  -7  -3  -6 717.081 183.757   9
  -7  -3  -5 3985.79 352.106   9
  -7  -3  -4 350.566 138.396   9
  -7  -3  -3 32608.9 1017.67   9
  -7  -3  -2 5217.37 342.704   9
  -7  -3  -1 36687.9 1008.64   9
  -7  -3   0 28975.9 814.801   9
  -7  -3   4 16991.9 607.417   2
  -7  -3   5 5554.61 308.630   2
  -7  -3   5 5741.78 348.348   6
  -7  -3   6 25623.7 823.076   6
  -7  -3   6 26569.9 732.703   2
  -7  -3   7 3268.79 267.800   6
  -7  -3   7 3173.22 194.738   2
  -7  -3   8 40030.5 1121.32   6
  -7  -3   9 7987.90 432.304   6
  -7  -3  10 1193.03 188.007   6
  -7  -3  13 787.065 326.429   1
  -7  -3  14 7941.89 828.130   1
  -7  -3  15 779.346 321.397   1
  -7  -3  16 3179.76 588.449   1
  -7  -3  17 104.721 256.888   1
  -7  -3  18 200.645 280.467   1
  -7  -2 -12 2665.51 404.899   9
  -7  -2 -11 3124.13 410.942   9
  -7  -2 -10 9891.03 667.692   9
  -7  -2  -9 14122.1 781.471   9
  -7  -2  -8 88.6134 142.754   9
  -7  -2  -7 1445.41 246.889   9
  -7  -2  -6 26113.8 973.988   9
  -7  -2  -5 233.071 132.998   9
  -7  -2  -4 12293.8 584.329   9
  -7  -2  -3 3461.42 285.666   9
  -7  -2   2 37250.0 1046.95   2
  -7  -2   3 50735.4 1270.04   2
  -7  -2   4 32427.1 897.431   2
  -7  -2   4 32902.8 911.309   6
  -7  -2   5 102541. 2140.45   2
  -7  -2   5 108054. 2215.33   6
  -7  -2   6 4141.05 278.672   6
  -7  -2   6 4341.46 238.515   2
  -7  -2   7 1508.12 173.119   6
  -7  -2   8 863.960 145.109   6
  -7  -2  10 1818.22 153.436   8
  -7  -2  13 45563.5 1999.01   1
  -7  -2  14 11238.6 984.595   1
  -7  -2  15 17829.5 1278.18   1
  -7  -2  16 3527.49 594.040   1
  -7  -2  17 3135.41 586.765   1
  -7  -2  18 25.3069 311.080   1
  -7  -1 -12 805.184 272.362   2
  -7  -1 -11 3539.07 437.570   2
  -7  -1 -10 538.739 242.370   2
  -7  -1 -10 767.294 228.963   9
  -7  -1  -9 1359.47 272.220   9
  -7  -1  -9 1385.05 274.767   2
  -7  -1  -8 28337.4 1081.15   9
  -7  -1  -7 353.312 169.957   9
  -7  -1  -2 24.9067 110.559   2
  -7  -1  -1 9188.87 483.755   2
  -7  -1   0 14243.3 600.017   2
  -7  -1   1 10072.8 475.512   2
  -7  -1   2 71927.2 1665.98   2
  -7  -1   3 2454.19 211.545   2
  -7  -1   4 44511.6 1108.49  10
  -7  -1   4 47771.4 1147.53   2
  -7  -1   4 49427.2 1130.89   6
  -7  -1   5 15790.5 516.765   6
  -7  -1   5 12980.6 481.962  10
  -7  -1   6 26514.5 750.192   6
  -7  -1   7 39167.4 1002.24   6
  -7  -1  10 292.266 90.7694   8
  -7  -1  13 44627.3 1988.87   1
  -7  -1  14 9947.01 931.528   1
  -7  -1  15 16904.4 1238.65   1
  -7  -1  16 32051.3 1803.90   1
  -7  -1  17 1841.08 500.166   1
  -7  -1  18 11308.5 1111.92   1
  -7   0 -12 8.66650 165.981   2
  -7   0 -11 269.986 201.771   2
  -7   0 -10 895.641 261.987   2
  -7   0  -9 1960.52 312.942   2
  -7   0  -8 567.898 183.731   2
  -7   0  -7 29004.1 1088.85   2
  -7   0  -6 1884.30 271.877   2
  -7   0  -5 1247.76 240.704   2
  -7   0  -4 9679.45 540.619   2
  -7   0  -3 764.055 165.634   2
  -7   0  -2 2743.55 283.469   2
  -7   0  -1 3950.37 311.627   2
  -7   0   0 15143.8 609.078   2
  -7   0   1 3262.78 258.401   2
  -7   0   1 2625.37 188.017  10
  -7   0   2 9077.52 356.676  10
  -7   0   2 10476.0 451.281   2
  -7   0   3 37277.2 956.947   2
  -7   0   3 36491.7 849.189   6
  -7   0   4 630.965 94.6246   6
  -7   0   4 392.730 83.1025  10
  -7   0   5 40262.8 895.742   6
  -7   0   5 33807.9 863.679  10
  -7   0   6 37900.9 922.954  10
  -7   0   9 14797.3 529.598   8
  -7   0  10 34945.1 920.713   8
  -7   0  11 7811.03 356.946   8
  -7   0  13 6272.75 720.160   1
  -7   0  14 6710.75 780.534   1
  -7   0  15 34392.4 1828.03   1
  -7   0  16 6926.17 839.456   1
  -7   0  17 9595.47 1017.07   1
  -7   0  18 3466.59 638.016   1
  -7   1 -13 6180.67 571.315   2
  -7   1 -12 5332.40 504.537   2
  -7   1 -11 1991.05 336.150   2
  -7   1 -10-81.6508 135.470   2
  -7   1  -9 8422.00 574.340   2
  -7   1  -8 7812.00 538.246   2
  -7   1  -7 3748.97 367.964   2
  -7   1  -6 32086.9 1119.28   2
  -7   1  -5 962.462 206.815   2
  -7   1  -4 5088.26 391.108   2
  -7   1  -3 11558.9 565.396   2
  -7   1  -2 127.113 112.578   2
  -7   1  -1 17549.8 551.009  10
  -7   1  -1 21005.0 731.151   2
  -7   1   0 621.878 146.716   2
  -7   1   0 406.200 80.4556  10
  -7   1   1 5838.80 250.966  10
  -7   1   1 6851.54 370.129   2
  -7   1   2 947.981 93.6040   6
  -7   1   2 894.381 92.5028  10
  -7   1   3 41288.8 917.625  10
  -7   1   3 46238.8 932.079   6
  -7   1   4 5221.06 215.641  10
  -7   1   4 5958.42 225.124   6
  -7   1   8-74.6267 82.3396   8
  -7   1   9 23419.6 738.271   8
  -7   1  10 273.318 103.374   8
  -7   1  11 14687.6 550.172   8
  -7   1  13 22301.1 1363.24   1
  -7   1  14 3863.32 608.464   1
  -7   1  15 8089.81 879.162   1
  -7   1  16 13266.4 1161.63   1
  -7   1  17 55.3139 301.657   1
  -7   2 -14 4904.97 500.799   2
  -7   2 -13 477.728 223.071   2
  -7   2 -12 31157.9 1252.89   2
  -7   2 -11 7121.03 555.529   2
  -7   2 -10 18836.2 890.763   2
  -7   2  -9 19.8295 124.954   2
  -7   2  -8 28329.9 1069.60   2
  -7   2  -7 6091.52 451.387   2
  -7   2  -6 845.024 209.171   2
  -7   2  -5 30442.0 1032.03   2
  -7   2  -4 8361.09 487.776   2
  -7   2  -3 25716.9 888.475   2
  -7   2  -2 9368.50 484.435   2
  -7   2  -1 549.597 82.4015  10
  -7   2  -1 552.403 136.651   2
  -7   2   0 1011.54 91.6011  10
  -7   2   1 21959.5 495.199   6
  -7   2   1 21627.0 492.721  10
  -7   2   2 7584.55 209.297  10
  -7   2   2 9215.38 220.317   6
  -7   2   7 64979.9 1561.12   8
  -7   2   8 202.776 108.118   8
  -7   2   9 706.241 135.254   8
  -7   2  10 15993.3 612.035   8
  -7   2  11 89.0326 92.2636   8
  -7   2  12 1304.98 335.197   1
  -7   2  12 1401.30 181.918   8
  -7   2  13 1653.74 426.348   1
  -7   2  14 7247.21 801.926   1
  -7   2  15 5335.44 705.752   1
  -7   2  16 5185.73 730.147   1
  -7   2  17 22793.1 1562.39   1
  -7   3 -14 3281.98 433.382   2
  -7   3 -13 7381.66 581.746   2
  -7   3 -12 11346.5 706.681   2
  -7   3 -11 17266.4 854.285   2
  -7   3 -10 3801.19 389.622   2
  -7   3  -9 16424.4 796.176   2
  -7   3  -8 11528.1 632.722   2
  -7   3  -7 14226.9 689.531   2
  -7   3  -6 28535.8 1007.62   2
  -7   3  -5 7146.51 456.097   2
  -7   3  -4 77334.9 1903.39   2
  -7   3  -1 3610.53 158.591  10
  -7   3   6 28830.8 909.215   8
  -7   3   7 99.3230 102.452   8
  -7   3   8 19037.7 703.204   8
  -7   3   9 13402.0 583.360   8
  -7   3  10 7243.26 421.198   8
  -7   3  11 10602.9 520.774   8
  -7   3  12 3636.12 306.683   8
  -7   3  12 4265.02 591.494   1
  -7   3  13 15386.5 1120.97   1
  -7   3  14 1553.08 437.217   1
  -7   3  15 6808.02 817.530   1
  -7   3  16 2194.24 520.864   1
  -7   3  17-54.0352 322.300   1
  -7   4 -15 2711.36 392.600   2
  -7   4 -14 12309.4 758.441   2
  -7   4 -13 2221.06 331.106   2
  -7   4 -12 37787.4 1357.39   2
  -7   4 -11 43.4023 157.397   2
  -7   4 -10 13826.8 737.579   2
  -7   4  -9 7148.23 510.775   2
  -7   4  -8 13655.9 693.625   2
  -7   4  -7 7146.64 489.851   2
  -7   4  -6 615.178 161.688   2
  -7   4  -2 45518.3 933.244   6
  -7   4  -2 45179.8 934.488  10
  -7   4   5 21204.2 777.646   8
  -7   4   6 34969.7 1067.83   8
  -7   4   7 71777.2 1762.13   8
  -7   4   8 3299.32 292.932   8
  -7   4   9 45711.1 1303.13   8
  -7   4  10 7943.23 466.132   8
  -7   4  11 2387.20 262.617   8
  -7   4  11 2588.03 450.522   1
  -7   4  12 6715.65 740.421   1
  -7   4  12 6586.37 441.870   8
  -7   4  13 838.501 311.029   1
  -7   4  14 5228.41 705.947   1
  -7   4  15 910.204 337.046   1
  -7   4  16 23968.6 1571.16   1
  -7   4  17 1429.33 437.281   1
  -7   5 -17-39.1807 169.814  10
  -7   5 -15 105.309 150.994   2
  -7   5 -14 14539.3 824.104   2
  -7   5 -13 4676.58 450.709   2
  -7   5 -12-134.086 171.958   2
  -7   5 -11 10438.2 639.228   2
  -7   5  -6 519.218 116.072  10
  -7   5  -5 15143.9 501.227  10
  -7   5  -5 13082.1 468.629   6
  -7   5  -4 38906.9 889.216  10
  -7   5  -4 35376.8 862.941   6
  -7   5  -3 6363.71 239.000  10
  -7   5  -3 5577.49 226.510   6
  -7   5  -2 1881.87 95.3714   6
  -7   5  -2 2147.62 99.6543  10
  -7   5   4 2165.54 261.809   8
  -7   5   5 7476.86 458.344   8
  -7   5   6 25226.7 899.513   8
  -7   5   7 13329.6 623.288   8
  -7   5   8 60735.7 1621.23   8
  -7   5   9 6705.05 446.934   8
  -7   5  10 56498.8 1574.97   8
  -7   5  11 3626.03 531.694   1
  -7   5  11 4149.03 366.695   8
  -7   5  12 4465.15 389.740   8
  -7   5  12 6113.71 688.183   1
  -7   5  13 7271.82 500.192   8
  -7   5  13 7696.92 815.132   1
  -7   5  14 683.263 277.812   1
  -7   5  15 7910.17 865.716   1
  -7   5  16 1203.67 391.734   1
  -7   6 -17 34.1992 146.838  10
  -7   6 -16 366.903 197.872  10
  -7   6 -15 1576.68 279.796  10
  -7   6 -14 203.788 148.491  10
  -7   6 -13 19300.7 872.299  10
  -7   6 -12 257.685 135.206  10
  -7   6 -11 2058.57 268.177  10
  -7   6 -10 21429.6 815.832  10
  -7   6  -9 6393.34 404.574  10
  -7   6  -8 3177.84 267.512  10
  -7   6  -7 13620.9 531.611  10
  -7   6  -6 2447.36 200.239  10
  -7   6  -5 453.927 96.3397   6
  -7   6  -5 544.570 99.5621  10
  -7   6  -4 7955.74 300.079  10
  -7   6  -4 6789.14 280.242   6
  -7   6  -3 4957.82 202.394  10
  -7   6  -2 1025.31 58.4539  10
  -7   6   2 25718.4 918.799   8
  -7   6   3 25160.4 920.618   8
  -7   6   4 416.978 149.617   8
  -7   6   5 12668.4 625.087   8
  -7   6   6 4769.42 390.028   8
  -7   6   7 32179.6 1091.66   8
  -7   6   8 1879.58 259.355   8
  -7   6   9 46002.1 1413.04   8
  -7   6  10 1183.52 312.632   1
  -7   6  10 1109.69 221.104   8
  -7   6  11 7906.63 533.924   8
  -7   6  11 9472.34 824.486   1
  -7   6  12 21391.3 1317.91   1
  -7   6  12 20696.4 913.075   8
  -7   6  13 142.910 202.463   1
  -7   6  13 232.623 162.263   8
  -7   6  14 5460.84 714.546   1
  -7   6  15 566.406 317.127   1
  -7   7 -17 1076.16 260.187  10
  -7   7 -16 4393.24 452.319  10
  -7   7 -15 53.4467 130.509  10
  -7   7 -14 219.854 147.175  10
  -7   7 -13 124.198 141.329  10
  -7   7 -12 15369.8 725.222  10
  -7   7 -11 7458.04 475.072  10
  -7   7 -10 3260.00 293.437  10
  -7   7  -9 51615.2 1357.40  10
  -7   7  -8 444.948 124.177  10
  -7   7  -7 22731.7 720.768  10
  -7   7  -6 19908.6 626.487  10
  -7   7  -5 10362.0 391.008  10
  -7   7  -4 11301.4 375.892  10
  -7   7  -3 2553.25 144.124  10
  -7   7   1 52360.5 1493.11   8
  -7   7   2 9066.80 532.305   8
  -7   7   3 19048.2 800.863   8
  -7   7   4 21992.0 878.627   8
  -7   7   5 1312.39 236.105   8
  -7   7   6 58.8514 134.000   8
  -7   7   7 2119.74 281.153   8
  -7   7   8 2444.45 313.273   8
  -7   7   9 263.761 154.666   8
  -7   7   9 234.083 164.879   1
  -7   7  10 31353.2 1514.01   1
  -7   7  10 30116.7 1141.31   8
  -7   7  11 4006.88 407.120   8
  -7   7  11 3822.75 544.104   1
  -7   7  12 19124.4 918.899   8
  -7   7  12 19708.1 1270.29   1
  -7   7  13 18792.1 921.629   8
  -7   8 -17 1902.77 324.072  10
  -7   8 -16 628.791 205.833  10
  -7   8 -15 17406.1 860.587  10
  -7   8 -14 757.789 193.354  10
  -7   8 -13 17423.6 797.380  10
  -7   8 -12 10805.6 586.322  10
  -7   8 -11 15441.3 684.781  10
  -7   8 -10 4035.84 325.289  10
  -7   8  -9 3260.33 273.834  10
  -7   8  -8 12772.6 532.938  10
  -7   8  -7 304.907 108.618  10
  -7   8  -6 35882.8 937.445  10
  -7   8  -5 25199.8 702.191  10
  -7   8  -4 28793.8 727.225  10
  -7   8  -3 16177.1 455.107  10
  -7   8  -1 711.168 187.509   8
  -7   8   0 218.226 148.516   8
  -7   8   1 10653.0 603.962   8
  -7   8   2 4361.92 384.988   8
  -7   8   3 4486.61 387.901   8
  -7   8   4 45464.3 1419.67   8
  -7   8   5 344.275 167.972   8
  -7   8   6 16668.0 801.011   8
  -7   8   7 15018.9 766.424   8
  -7   8   8 431.418 186.187   8
  -7   8   9 2545.67 424.722   1
  -7   8   9 1910.01 303.540   8
  -7   8  10 1909.84 312.012   8
  -7   8  11 3488.84 409.892   8
  -7   8  12 980.896 255.344   8
  -7   8  13 3840.31 436.704   8
  -7   9 -17 7115.84 592.392  10
  -7   9 -16 3431.51 398.385  10
  -7   9 -15 56.2332 140.703  10
  -7   9 -14 11184.2 652.182  10
  -7   9 -13 850.933 192.191  10
  -7   9 -12 13190.0 654.359  10
  -7   9 -11 7620.92 467.866  10
  -7   9 -10 12687.9 588.508  10
  -7   9  -9 16091.0 644.719  10
  -7   9  -8 2879.93 249.687  10
  -7   9  -7 51557.2 1285.38  10
  -7   9  -6 21044.7 671.643  10
  -7   9  -5 5583.10 292.647  10
  -7   9  -4 18421.7 557.944  10
  -7   9  -3 15661.1 757.524   8
  -7   9  -2 45356.5 1424.38   8
  -7   9  -1 7059.04 503.242   8
  -7   9   0 28408.1 1060.29   8
  -7   9   1 2342.23 313.651   8
  -7   9   2 15656.6 766.333   8
  -7   9   3 20723.7 916.812   8
  -7   9   4 4715.52 428.012   8
  -7   9   5 2410.08 324.638   8
  -7   9   6 860.360 239.840   8
  -7   9   7 3970.45 416.671   8
  -7   9   8 6158.58 514.171   8
  -7   9   9 5181.62 496.628   8
  -7   9  10 4716.81 474.884   8
  -7   9  11 1357.09 283.080   8
  -7   9  12 11659.8 777.303   8
  -7   9  13 432.940 194.305   8
  -7  10 -18 1455.22 295.556  10
  -7  10 -17 4770.25 485.680  10
  -7  10 -16 3273.47 388.543  10
  -7  10 -15 4544.16 436.838  10
  -7  10 -14 1.50220 124.757  10
  -7  10 -13 10667.6 613.461  10
  -7  10 -12 84.7870 118.551  10
  -7  10 -11 13934.7 652.498  10
  -7  10 -10 6193.93 406.663  10
  -7  10  -9 3069.67 277.457  10
  -7  10  -8 29365.1 916.508  10
  -7  10  -7 9495.94 451.997  10
  -7  10  -6 6075.87 339.451  10
  -7  10  -5 14478.5 755.346   8
  -7  10  -5 16273.9 564.178  10
  -7  10  -4 5761.19 458.802   8
  -7  10  -3 33379.2 1201.32   8
  -7  10  -2 6537.11 493.384   8
  -7  10  -1 28165.5 1092.81   8
  -7  10   0 3235.53 362.337   8
  -7  10   1 45036.7 1470.70   8
  -7  10   2 7388.68 551.362   8
  -7  10   3 16028.9 819.771   8
  -7  10   4 32130.7 1234.47   8
  -7  10   5 586.253 218.036   8
  -7  10   6 20832.0 984.158   8
  -7  10   7 241.380 195.296   8
  -7  10   8 4975.61 494.770   8
  -7  10   9 433.484 207.057   8
  -7  10  10 7390.23 619.010   8
  -7  10  11 10237.9 740.157   8
  -7  11 -17 1357.51 292.148  10
  -7  11 -16 688.632 215.805  10
  -7  11 -15 425.901 178.747  10
  -7  11 -14 896.119 213.667  10
  -7  11 -13 38.4061 119.304  10
  -7  11 -12 486.256 165.993  10
  -7  11 -11 7949.41 490.534  10
  -7  11 -10 7931.40 473.787  10
  -7  11  -9 5232.11 370.598  10
  -7  11  -8 7624.89 430.284  10
  -7  11  -7 19312.2 892.689   8
  -7  11  -6 3134.78 372.234   8
  -7  11  -5 16655.9 823.532   8
  -7  11  -4 14774.5 777.025   8
  -7  11  -3 1194.08 243.019   8
  -7  11  -2 29652.0 1153.01   8
  -7  11  -1 6623.72 536.932   8
  -7  11   0 27567.8 1125.14   8
  -7  11   1 854.077 251.385   8
  -7  11   2 24367.5 1073.27   8
  -7  11   3 9480.12 658.336   8
  -7  11   4 15111.9 836.754   8
  -7  11   5 30886.0 1268.34   8
  -7  11   6 199.480 189.276   8
  -7  11   7 17781.4 969.753   8
  -7  11   8 1982.44 363.668   8
  -7  11   9 284.609 198.864   8
  -7  12 -10 1821.00 306.088   8
  -7  12  -9 2846.80 371.529   8
  -7  12  -8 5851.17 503.926   8
  -7  12  -7 279.315 183.973   8
  -7  12  -6 24887.5 1069.71   8
  -7  12  -5 3677.39 404.793   8
  -7  12  -4 8106.64 590.657   8
  -7  12  -3 23525.0 1038.31   8
  -7  12  -2 280.169 195.487   8
  -7  12  -1 2183.00 322.497   8
  -7  12   0 190.756 169.185   8
  -7  12   1 9128.28 655.044   8
  -7  12   2 454.832 218.800   8
  -7  12   3 11915.1 769.889   8
  -7  12   4 19589.3 1016.01   8
  -7  12   5 1301.09 290.364   8
  -7  12   6 18552.0 1014.23   8
  -7  13 -14 2930.82 390.347   8
  -7  13 -13 2841.24 376.138   8
  -7  13 -12 2248.08 326.222   8
  -7  13 -11 2505.37 353.814   8
  -7  13 -10 417.304 192.402   8
  -7  13  -9 516.468 209.217   8
  -7  13  -8 6644.14 557.011   8
  -7  13  -7 2057.49 335.520   8
  -7  13  -6 8134.74 616.035   8
  -7  13  -5 8981.78 643.176   8
  -7  13  -4 40.0716 135.135   8
  -7  13  -3 10667.8 708.258   8
  -7  13  -2 9357.45 664.715   8
  -7  13  -1 142.943 191.049   8
  -7  13   0 6940.00 581.387   8
  -7  13   1-310.963 224.599   8
  -7  13   2 3687.35 452.503   8
  -7  13   3-135.664 146.697   8
  -7  14 -15 393.568 198.788   8
  -7  14 -14 13214.3 807.119   8
  -7  14 -13 6554.58 563.643   8
  -7  14 -12 1381.15 286.563   8
  -7  14 -11 12020.5 766.225   8
  -7  14 -10 469.127 215.852   8
  -7  14  -9 504.818 223.501   8
  -7  14  -8-31.3473 180.459   8
  -7  14  -7 7762.13 604.901   8
  -7  14  -6 4252.18 460.098   8
  -7  14  -5 3576.01 431.949   8
  -7  14  -4 28645.3 1242.17   8
  -7  14  -3-88.1830 204.252   8
  -7  14  -2 15049.1 879.554   8
  -7  14  -1 2664.72 393.291   8
  -7  14   0 1612.99 320.220   8
  -7  15 -13 3787.09 450.131   8
  -7  15 -12 25299.9 1153.49   8
  -7  15 -11 334.479 203.443   8
  -7  15 -10 14137.0 851.504   8
  -7  15  -9 1975.10 336.942   8
  -7  15  -8 6960.87 593.893   8
  -7  15  -7 60.8396 200.438   8
  -7  15  -6 4381.18 491.150   8
  -7  15  -5 9136.40 703.650   8
  -7  15  -4 943.265 288.251   8
  -7  16  -3 2149.81 356.794  11
  -7  16  -2 22911.0 1096.20  11
  -6 -12   3 9442.61 704.636   3
  -6 -12   4 8893.12 666.548   3
  -6 -12   5 852.284 244.729   3
  -6 -12   7 887.932 229.105   6
  -6 -12   8 2927.33 391.733   6
  -6 -12   9 1901.65 324.186   6
  -6 -12  10 5942.09 555.884   6
  -6 -12  11 1160.42 305.010   6
  -6 -12  12 15273.8 893.417   6
  -6 -11   0 1131.21 297.183   3
  -6 -11   1 1297.79 305.930   3
  -6 -11   2 5583.60 536.992   3
  -6 -11   3 1214.21 283.197   3
  -6 -11   4 3956.44 431.421   3
  -6 -11   5 2679.40 345.880   3
  -6 -11   6 522.934 223.323   6
  -6 -11   6 435.114 192.813   3
  -6 -11   7 8943.66 641.780   6
  -6 -11   8 58.8875 133.818   6
  -6 -11   9 2773.35 376.206   6
  -6 -11  10 5144.92 494.202   6
  -6 -11  11 17811.4 929.629   6
  -6 -11  12 10091.9 708.144   6
  -6 -11  13 4948.27 506.769   6
  -6 -11  14 20757.8 1047.57   6
  -6 -11  15 1235.74 303.859   6
  -6 -11  16 9895.81 985.212   1
  -6 -11  17 14289.5 1211.64   1
  -6 -11  18 3013.32 587.921   1
  -6 -10  -1 735.787 259.704   3
  -6 -10   0-177.526 213.293   3
  -6 -10   1 17.8121 186.087   3
  -6 -10   2 4550.17 463.606   3
  -6 -10   3 8228.02 589.234   3
  -6 -10   4-58.6550 138.817   3
  -6 -10   5 13830.9 735.016   3
  -6 -10   6 4760.91 413.575   3
  -6 -10   6 5028.50 466.242   6
  -6 -10   7 1279.99 225.396   3
  -6 -10   7 837.826 229.637   6
  -6 -10   8 19271.6 923.544   6
  -6 -10   9 242.630 173.022   6
  -6 -10  10 243.088 178.349   6
  -6 -10  10 126.714 185.417   1
  -6 -10  11 1463.14 362.950   1
  -6 -10  11 1445.89 285.348   6
  -6 -10  12 4436.68 580.962   1
  -6 -10  12 3963.00 438.665   6
  -6 -10  13-33.5672 141.702   6
  -6 -10  13 288.174 260.647   1
  -6 -10  14 3257.14 535.164   1
  -6 -10  14 3428.90 419.153   6
  -6 -10  15 10984.3 737.509   6
  -6 -10  15 9266.72 923.758   1
  -6 -10  16 253.514 181.605   6
  -6 -10  16-58.1580 257.008   1
  -6 -10  17 6816.60 841.748   1
  -6 -10  18 18247.1 1399.85   1
  -6  -9  -6 19217.4 1007.73   9
  -6  -9  -5 2079.05 333.007   9
  -6  -9  -4 4118.40 437.741   9
  -6  -9  -3 6149.15 586.979   3
  -6  -9  -2 1212.23 302.467   3
  -6  -9  -1 7829.16 616.248   3
  -6  -9   0 400.817 184.121   3
  -6  -9   1 23.5650 138.251   3
  -6  -9   2 2799.24 341.902   3
  -6  -9   3 10285.9 634.277   3
  -6  -9   4 6167.62 468.460   3
  -6  -9   5-92.0810 136.350   3
  -6  -9   6 36434.8 1173.97   3
  -6  -9   6 34775.1 1256.93   6
  -6  -9   7 8957.43 509.014   3
  -6  -9   7 9761.44 606.633   6
  -6  -9   8 6480.35 496.102   6
  -6  -9   8 6592.56 413.336   3
  -6  -9   9 17066.9 831.541   6
  -6  -9   9 18387.6 1066.92   1
  -6  -9  10 806.971 205.285   6
  -6  -9  10 1495.78 351.673   1
  -6  -9  11 1003.11 302.568   1
  -6  -9  11 1111.62 231.096   6
  -6  -9  12 3546.99 387.303   6
  -6  -9  12 2535.43 446.325   1
  -6  -9  13 2778.45 356.339   6
  -6  -9  13 3412.26 542.662   1
  -6  -9  14 1500.35 402.986   1
  -6  -9  14 2251.24 324.218   6
  -6  -9  15 4359.35 456.498   6
  -6  -9  15 3690.01 594.775   1
  -6  -9  16 17190.4 1270.20   1
  -6  -9  17 1873.01 455.204   1
  -6  -9  18 3994.37 666.569   1
  -6  -8  -7 1594.75 333.946   9
  -6  -8  -6 160.774 168.790   9
  -6  -8  -5 5565.74 563.258   3
  -6  -8  -5 4963.85 479.540   9
  -6  -8  -4 5031.93 459.132   9
  -6  -8  -4 4983.63 526.016   3
  -6  -8  -3 15186.2 768.400   9
  -6  -8  -3 14661.0 849.565   3
  -6  -8  -2 21704.6 902.270   9
  -6  -8  -2 21067.0 1009.44   3
  -6  -8  -1 1453.93 235.002   9
  -6  -8  -1 1277.20 267.864   3
  -6  -8   0 16424.1 706.676   9
  -6  -8   0 14830.3 794.793   3
  -6  -8   1 638.934 199.387   3
  -6  -8   1 875.984 173.160   9
  -6  -8   2 2198.04 293.941   3
  -6  -8   3 9996.17 590.825   3
  -6  -8   4-50.0839 126.526   3
  -6  -8   5 24524.9 907.932   3
  -6  -8   6-180.360 132.106   3
  -6  -8   6 22.4066 162.961   6
  -6  -8   7 51466.6 1548.74   6
  -6  -8   7 52959.3 1397.39   3
  -6  -8   8 6592.35 481.286   6
  -6  -8   8 6756.86 392.837   3
  -6  -8   9 433.906 176.201   6
  -6  -8  10 35651.5 1558.43   1
  -6  -8  10 32951.7 1182.60   6
  -6  -8  11 607.688 195.428   6
  -6  -8  11 749.744 288.405   1
  -6  -8  12 1993.29 391.676   1
  -6  -8  12 1817.44 290.843   6
  -6  -8  13 2976.97 364.924   6
  -6  -8  13 3496.76 548.013   1
  -6  -8  14 8253.94 822.367   1
  -6  -8  14 8016.29 579.181   6
  -6  -8  15 723.452 324.426   1
  -6  -8  15 383.936 181.773   6
  -6  -8  16 11669.5 1044.77   1
  -6  -8  17 8201.90 922.960   1
  -6  -8  18 835.291 376.661   1
  -6  -7  -8 407.708 213.670   9
  -6  -7  -7-151.938 180.650   9
  -6  -7  -6 12175.7 812.534   3
  -6  -7  -6 10342.8 679.124   9
  -6  -7  -5 139.853 205.471   3
  -6  -7  -5 261.134 176.562   9
  -6  -7  -4 4062.53 394.842   9
  -6  -7  -4 4374.48 468.069   3
  -6  -7  -3 16735.3 785.277   9
  -6  -7  -3 16302.8 868.059   3
  -6  -7  -2 4036.37 417.650   3
  -6  -7  -2 4177.33 365.836   9
  -6  -7  -1 9040.89 504.813   9
  -6  -7  -1 8047.63 564.615   3
  -6  -7   0 8555.94 473.674   9
  -6  -7   0 8000.88 552.156   3
  -6  -7   1 2621.02 248.220   9
  -6  -7   1 2140.14 294.982   3
  -6  -7   2 22746.0 906.252   3
  -6  -7   2 23057.3 751.087   9
  -6  -7   3 15.7376 129.220   3
  -6  -7   3 138.735 90.3943   9
  -6  -7   4 13562.9 631.437   3
  -6  -7   5 11261.5 553.353   3
  -6  -7   6 23987.7 823.025   3
  -6  -7   6 23953.8 924.483   6
  -6  -7   7 5125.67 401.799   6
  -6  -7   7 4980.21 329.063   3
  -6  -7   8 42249.2 1309.00   6
  -6  -7   8 42643.3 1109.37   3
  -6  -7   9 41480.1 1306.31   6
  -6  -7  10 1586.32 254.233   6
  -6  -7  11 29982.3 1081.35   6
  -6  -7  11 27609.0 1411.43   1
  -6  -7  12 4659.62 601.365   1
  -6  -7  12 5777.25 469.345   6
  -6  -7  13 35737.2 1712.63   1
  -6  -7  13 39651.1 1324.17   6
  -6  -7  14 284.231 270.781   1
  -6  -7  14 279.870 169.623   6
  -6  -7  15 9146.36 897.537   1
  -6  -7  16 2423.94 505.516   1
  -6  -7  17 5871.06 787.534   1
  -6  -7  18 8626.19 956.956   1
  -6  -7  19 1221.57 417.355   1
  -6  -6  -9 3310.77 427.811   9
  -6  -6  -8 493.772 218.081   9
  -6  -6  -8 1183.69 310.839   3
  -6  -6  -7 5473.45 533.306   3
  -6  -6  -7 3677.21 425.098   9
  -6  -6  -6 999.076 231.412   9
  -6  -6  -6 846.269 262.614   3
  -6  -6  -5 1973.97 340.549   3
  -6  -6  -5 2298.21 301.940   9
  -6  -6  -4-160.130 201.162   3
  -6  -6  -4 114.978 132.527   9
  -6  -6  -3 19566.5 817.330   9
  -6  -6  -3 19021.9 913.279   3
  -6  -6  -2 2090.66 315.350   3
  -6  -6  -2 2449.00 269.504   9
  -6  -6  -1 7530.27 437.122   9
  -6  -6  -1 6907.42 502.541   3
  -6  -6   0 800.734 153.253   9
  -6  -6   0 651.105 189.218   3
  -6  -6   1 15552.1 735.015   3
  -6  -6   1 17850.8 632.939   9
  -6  -6   2 6360.76 434.168   3
  -6  -6   2 7766.09 365.461   9
  -6  -6   3 16314.5 528.644   9
  -6  -6   3 15239.6 663.292   3
  -6  -6   4 3542.65 302.554   3
  -6  -6   4 4125.35 217.741   9
  -6  -6   5 33332.0 756.508   9
  -6  -6   5 33018.9 986.758   3
  -6  -6   6 1392.42 218.272   6
  -6  -6   6 1183.59 169.401   3
  -6  -6   7 32353.7 1050.69   6
  -6  -6   7 31311.3 890.860   3
  -6  -6   8 3459.54 235.532   3
  -6  -6   8 3788.14 337.491   6
  -6  -6   9 37202.5 1170.27   6
  -6  -6   9 36259.2 882.117   3
  -6  -6  10 38318.6 1215.16   6
  -6  -6  11 1090.53 218.703   6
  -6  -6  11 927.559 293.708   1
  -6  -6  12 44065.7 1366.08   6
  -6  -6  12 42759.8 1826.87   1
  -6  -6  13 4796.03 611.887   1
  -6  -6  13 4529.97 405.505   6
  -6  -6  14 9036.48 863.638   1
  -6  -6  15 3331.34 549.306   1
  -6  -6  16 4955.89 700.340   1
  -6  -6  17 13416.8 1138.65   1
  -6  -6  18 4988.97 736.822   1
  -6  -6  19 16826.5 1378.08   1
  -6  -5 -10 2.06792 172.377   9
  -6  -5  -9 6380.77 588.914   3
  -6  -5  -9 4777.79 499.243   9
  -6  -5  -8 7933.16 650.777   3
  -6  -5  -8 8488.27 615.657   9
  -6  -5  -7 4556.99 487.952   3
  -6  -5  -7 4562.76 433.290   9
  -6  -5  -6 2956.33 388.998   3
  -6  -5  -6 2376.72 311.759   9
  -6  -5  -5 753.272 245.038   3
  -6  -5  -5 543.820 166.698   9
  -6  -5  -4 5786.29 485.613   3
  -6  -5  -4 5421.17 412.207   9
  -6  -5  -3 1435.29 213.189   9
  -6  -5  -3 1122.77 249.400   3
  -6  -5  -2 177.693 106.108   9
  -6  -5  -2-38.2629 150.518   3
  -6  -5  -1 22810.4 779.322   9
  -6  -5  -1 22461.1 900.279   3
  -6  -5   0 2056.93 209.035   9
  -6  -5   0 2002.99 262.772   3
  -6  -5   1 22841.5 858.556   3
  -6  -5   1 22719.8 701.332   9
  -6  -5   2 66.6504 122.298   3
  -6  -5   2 364.803 93.8881   9
  -6  -5   3 2260.25 238.533   3
  -6  -5   3 2096.77 153.836   9
  -6  -5   4 5017.75 336.783   3
  -6  -5   4 4832.73 205.984   9
  -6  -5   5 1736.63 189.362   3
  -6  -5   5 1306.48 75.1442   9
  -6  -5   6 2939.03 225.759   3
  -6  -5   6 2986.90 281.227   6
  -6  -5   7 3966.97 241.981   3
  -6  -5   7 3992.26 317.459   6
  -6  -5   8 17731.9 706.867   6
  -6  -5   9 9762.52 308.805   2
  -6  -5   9 10247.7 530.024   6
  -6  -5  10 5782.99 400.531   6
  -6  -5  11 26797.1 956.830   6
  -6  -5  12 7723.74 492.128   6
  -6  -5  12 7532.26 735.011   1
  -6  -5  13 11846.0 936.116   1
  -6  -5  14 18834.4 1233.55   1
  -6  -5  15 1514.56 425.814   1
  -6  -5  16 7311.47 813.496   1
  -6  -5  17-87.8362 284.953   1
  -6  -5  18 26264.2 1663.77   1
  -6  -5  19 209.370 333.912   1
  -6  -4 -11 1078.34 293.468   9
  -6  -4 -10 13093.0 798.565   9
  -6  -4  -9 433.817 196.955   9
  -6  -4  -8 923.813 229.602   9
  -6  -4  -8 534.142 232.700   3
  -6  -4  -7 10121.8 671.782   3
  -6  -4  -7 9474.78 604.351   9
  -6  -4  -6 3485.75 396.539   3
  -6  -4  -6 2777.11 328.454   9
  -6  -4  -5 1318.29 230.869   9
  -6  -4  -5 1408.79 271.337   3
  -6  -4  -4 34.8777 152.135   3
  -6  -4  -4 71.1745 118.657   9
  -6  -4  -3 20724.0 875.270   3
  -6  -4  -3 21184.4 788.137   9
  -6  -4  -2 4840.23 412.627   3
  -6  -4  -2 6239.55 377.133   9
  -6  -4  -1 40379.4 1267.73   3
  -6  -4  -1 44836.7 1151.12   9
  -6  -4   0 15238.9 548.872   9
  -6  -4   0 14707.2 654.214   3
  -6  -4   1 2992.32 208.822   9
  -6  -4   1 2992.62 283.504   3
  -6  -4   2 9357.48 346.045   9
  -6  -4   2 8652.81 450.614   3
  -6  -4   3 1265.05 179.258   3
  -6  -4   3 1359.36 108.786   9
  -6  -4   4 752.056 140.972   3
  -6  -4   5 3281.88 269.672   6
  -6  -4   6 2557.01 242.940   6
  -6  -4   7 1688.51 205.813   6
  -6  -4   8 2155.37 231.064   6
  -6  -4   8 1807.60 160.746   8
  -6  -4   8 2314.88 138.557   2
  -6  -4   9 23955.3 829.828   6
  -6  -4  10 580.143 155.130   6
  -6  -4  11 118.834 123.483   6
  -6  -4  12 24483.4 1343.38   1
  -6  -4  13 3413.27 535.018   1
  -6  -4  14 10778.8 937.639   1
  -6  -4  15 15603.5 1158.00   1
  -6  -4  16 12428.1 1063.25   1
  -6  -4  17 5064.08 727.038   1
  -6  -4  18-2.51345 269.168   1
  -6  -4  19 11535.4 1126.68   1
  -6  -3 -12 3794.44 458.633   9
  -6  -3 -11 2596.45 372.456   9
  -6  -3 -10-39.5730 170.074   9
  -6  -3  -9 48495.0 1578.36   9
  -6  -3  -8 8221.33 567.750   9
  -6  -3  -7 10267.5 595.750   9
  -6  -3  -6 9945.38 615.842   3
  -6  -3  -6 8678.82 532.811   9
  -6  -3  -5 2398.78 273.723   9
  -6  -3  -5 2084.23 283.695   3
  -6  -3  -4 5911.76 391.955   9
  -6  -3  -4 6302.20 467.390   3
  -6  -3  -3 117.897 142.223   3
  -6  -3  -3 117.570 110.076   9
  -6  -3  -2 42798.5 1280.99   3
  -6  -3  -2 43349.5 1151.87   9
  -6  -3  -1 16728.9 698.372   3
  -6  -3  -1 16846.3 587.679   9
  -6  -3   0 77824.0 1643.72   9
  -6  -3   0 73194.1 1819.72   3
  -6  -3   1 49929.1 1334.61   3
  -6  -3   1 52840.4 1157.29   9
  -6  -3   2 36690.5 826.557   9
  -6  -3   5 414.854 124.451   6
  -6  -3   6 9946.14 446.263   6
  -6  -3   6 9675.27 351.269   2
  -6  -3   7 8030.76 283.173   2
  -6  -3   7 8828.96 422.902   6
  -6  -3   8 1954.27 203.109   6
  -6  -3   9 519.575 139.400   6
  -6  -3  10 45461.8 952.901   8
  -6  -3  12 11024.4 876.972   1
  -6  -3  13 38893.9 1771.27   1
  -6  -3  14 10424.1 918.532   1
  -6  -3  15 617.798 320.596   1
  -6  -3  16 668.621 299.380   1
  -6  -3  17 6804.03 831.407   1
  -6  -3  18 993.527 401.528   1
  -6  -3  19 563.786 357.022   1
  -6  -2 -13 938.385 265.492   9
  -6  -2 -12 2997.17 402.417   9
  -6  -2 -11 2021.04 335.617   9
  -6  -2 -10 13245.8 751.304   9
  -6  -2  -9 2154.18 301.003   9
  -6  -2  -8 8217.78 547.945   9
  -6  -2  -7 19435.9 820.832   9
  -6  -2  -6 10419.1 556.158   9
  -6  -2  -5 62594.0 1613.57   9
  -6  -2  -4 896.157 175.731   9
  -6  -2  -3 35996.8 1020.38   9
  -6  -2  -2 1059.01 157.676   9
  -6  -2  -1 9941.33 410.376   9
  -6  -2   4 179213. 3426.75   2
  -6  -2   4 181899. 3478.10   6
  -6  -2   5 4386.19 233.213   2
  -6  -2   5 4110.06 262.128   6
  -6  -2   6 11244.2 447.837   6
  -6  -2   6 11249.8 360.996   2
  -6  -2   7 28875.5 828.788   6
  -6  -2   8 13898.2 535.779   6
  -6  -2  10 2600.59 152.805   8
  -6  -2  11 6998.64 240.310   8
  -6  -2  12 8081.13 753.172   1
  -6  -2  13 26119.8 1432.41   1
  -6  -2  14 56824.9 2271.97   1
  -6  -2  15 12229.5 1037.22   1
  -6  -2  16 25700.0 1554.99   1
  -6  -2  17 13110.6 1131.38   1
  -6  -2  18 672.377 364.075   1
  -6  -2  19-234.689 321.610   1
  -6  -1 -14 108.967 187.888   9
  -6  -1 -13 607.664 238.689   2
  -6  -1 -13 984.733 282.126   9
  -6  -1 -12 1168.31 275.481   9
  -6  -1 -11 2785.20 360.126   9
  -6  -1 -10 242.711 172.035   9
  -6  -1  -9 11339.0 646.055   9
  -6  -1  -8 92.9546 131.807   9
  -6  -1  -7 14224.0 667.947   9
  -6  -1  -6 10056.9 536.499   9
  -6  -1  -5 106.716 105.269   9
  -6  -1  -4 24031.5 799.693   9
  -6  -1  -3 3147.86 253.137   9
  -6  -1   1 43407.2 1058.23  10
  -6  -1   1 45083.0 1135.50   2
  -6  -1   2 104245. 2177.72   2
  -6  -1   2 106330. 2128.96  10
  -6  -1   3 95940.8 1968.23  10
  -6  -1   3 98809.2 2010.82   2
  -6  -1   4 584.730 103.051   6
  -6  -1   4 350.303 82.8311  10
  -6  -1   4 617.184 117.282   2
  -6  -1   5 79359.7 1697.57  10
  -6  -1   5 83482.3 1703.25   6
  -6  -1   6 15993.2 540.566  10
  -6  -1   6 18066.9 556.920   6
  -6  -1   7 3884.68 250.393   6
  -6  -1   9 3961.05 218.839   8
  -6  -1  10 11044.0 374.394   8
  -6  -1  11 127.117 63.7196   8
  -6  -1  12 32051.7 1534.33   1
  -6  -1  13 3981.01 547.071   1
  -6  -1  14 4039.55 579.168   1
  -6  -1  15 36080.8 1808.76   1
  -6  -1  16 644.354 287.177   1
  -6  -1  17 21600.0 1467.20   1
  -6  -1  18 9304.98 996.482   1
  -6   0 -14 787.938 245.225   2
  -6   0 -13 3053.24 391.506   2
  -6   0 -12 1518.91 294.866   9
  -6   0 -12 596.879 228.577   2
  -6   0 -11-316.214 204.905   2
  -6   0 -11-28.9879 138.750   9
  -6   0 -10 3218.58 363.813   2
  -6   0 -10 2995.99 341.899   9
  -6   0  -9 2609.12 310.903   9
  -6   0  -9 3198.43 362.880   2
  -6   0  -8 3274.81 342.882   2
  -6   0  -8 2789.69 300.423   9
  -6   0  -7 3214.75 317.650   9
  -6   0  -6 17041.0 737.428   2
  -6   0  -5 45032.9 1311.52   2
  -6   0  -4 18733.9 731.438   2
  -6   0  -3 11889.1 544.511   2
  -6   0  -2 22523.3 771.814   2
  -6   0  -1 58226.9 1304.20  10
  -6   0  -1 58255.3 1430.86   2
  -6   0   0 2798.41 188.359  10
  -6   0   0 2922.45 236.528   2
  -6   0   1 2479.91 213.945   2
  -6   0   1 2456.52 169.237  10
  -6   0   2 37888.4 876.798  10
  -6   0   2 38609.0 972.536   2
  -6   0   3 1666.36 132.864   6
  -6   0   3 1445.83 123.089  10
  -6   0   3 1637.21 159.364   2
  -6   0   4 46990.4 1043.59  10
  -6   0   4 48958.3 1046.79   6
  -6   0   5 684.731 95.3911  10
  -6   0   5 663.337 94.0283   6
  -6   0   8 698.989 119.213   8
  -6   0   9 46251.0 1087.55   8
  -6   0  10 2388.17 186.252   8
  -6   0  11 56149.0 1257.56   8
  -6   0  12 134.195 75.0453   8
  -6   0  12 271.622 236.888   1
  -6   0  13 6381.72 698.836   1
  -6   0  14 17843.1 1201.03   1
  -6   0  15 4792.18 648.125   1
  -6   0  16 32434.4 1758.75   1
  -6   0  17 711.146 331.163   1
  -6   0  18 8216.66 955.307   1
  -6   1 -15 5510.40 532.179   2
  -6   1 -14 3805.82 435.640   2
  -6   1 -13 753.782 224.494   2
  -6   1 -12 8619.63 620.501   2
  -6   1 -11 14712.3 777.653   2
  -6   1 -10 1082.48 228.642   2
  -6   1  -9 282.569 176.009   2
  -6   1  -8 355.735 177.536   2
  -6   1  -7 20047.6 825.054   2
  -6   1  -6 3368.69 314.344   2
  -6   1  -5 2570.99 269.548   2
  -6   1  -4 26164.0 881.095   2
  -6   1  -3 1748.54 219.458   2
  -6   1  -2 49040.9 1276.85   2
  -6   1  -1 25339.2 797.079   2
  -6   1   0 37975.5 1009.47   2
  -6   1   0 37519.5 849.410  10
  -6   1   1 9274.74 405.828   2
  -6   1   1 8800.50 289.775  10
  -6   1   2 10584.5 311.025   6
  -6   1   2 10782.4 312.575  10
  -6   1   3 2070.49 118.784  10
  -6   1   3 2253.90 122.732   6
  -6   1   7 47001.4 1145.57   8
  -6   1   8 64198.8 1453.67   8
  -6   1   9 3905.33 253.424   8
  -6   1  10 69856.8 1560.61   8
  -6   1  11 5133.85 293.794   8
  -6   1  12 3136.04 233.863   8
  -6   1  12 2110.31 429.811   1
  -6   1  13 1064.22 307.002   1
  -6   1  14 18328.1 1223.37   1
  -6   1  15 15445.4 1166.55   1
  -6   1  16 628.076 323.040   1
  -6   1  17 40219.8 2061.35   1
  -6   1  18 8635.32 963.121   1
  -6   2 -15 7695.92 606.751   2
  -6   2 -14 776.942 235.419   2
  -6   2 -13 11350.8 716.342   2
  -6   2 -12 1652.51 300.272   2
  -6   2 -11 2764.00 337.189   2
  -6   2 -10 11971.7 664.591   2
  -6   2  -9 28110.9 1035.16   2
  -6   2  -8 14566.3 695.775   2
  -6   2  -7 2019.16 250.230   2
  -6   2  -6 44056.0 1282.85   2
  -6   2  -5 820.168 165.785   2
  -6   2  -4 21482.6 767.954   2
  -6   2  -3 14394.9 592.345   2
  -6   2  -2 25672.9 815.247   2
  -6   2  -1 11854.6 499.532   2
  -6   2   0 397.111 56.0040  10
  -6   2   1 26590.4 546.163  10
  -6   2   1 26866.2 548.168   6
  -6   2   6 35031.7 951.689   8
  -6   2   7 450.119 125.373   8
  -6   2   8 4803.68 299.289   8
  -6   2   9 8293.26 402.536   8
  -6   2  10 474.031 116.834   8
  -6   2  11 6935.13 375.900   8
  -6   2  11 6957.95 693.056   1
  -6   2  12 4570.97 309.806   8
  -6   2  12 5003.82 591.887   1
  -6   2  13 30364.9 921.101   8
  -6   2  13 28320.9 1514.98   1
  -6   2  14 5106.44 667.771   1
  -6   2  15 2413.65 481.414   1
  -6   2  16 8898.71 909.340   1
  -6   2  17 685.039 347.749   1
  -6   2  18 12989.2 1196.78   1
  -6   3 -16 1586.35 309.344   2
  -6   3 -15 12180.9 768.363   2
  -6   3 -14 5390.12 492.115   2
  -6   3 -13 3319.38 394.026   2
  -6   3 -12 40343.1 1383.54   2
  -6   3 -11 2070.31 309.306   2
  -6   3 -10 6879.51 496.748   2
  -6   3  -9 9124.52 542.465   2
  -6   3  -8 15288.3 700.214   2
  -6   3  -7 18117.9 753.623   2
  -6   3  -6 1559.97 214.860   2
  -6   3  -5 43978.7 1241.06   2
  -6   3  -4 7131.44 413.226   2
  -6   3  -3 30938.4 942.087   2
  -6   3   5 7827.13 402.104   8
  -6   3   6 10280.9 467.009   8
  -6   3   7 27281.6 822.099   8
  -6   3   7 23454.5 689.488   7
  -6   3   8 6376.59 307.219   7
  -6   3   8 7063.03 391.678   8
  -6   3   9 9477.08 462.907   8
  -6   3  10 24981.1 830.005   8
  -6   3  11 3859.43 514.100   1
  -6   3  11 3879.87 301.340   8
  -6   3  12 11364.4 541.064   8
  -6   3  12 10851.5 875.260   1
  -6   3  13-352.940 293.804   1
  -6   3  13 24.5470 95.0643   8
  -6   3  14 10579.9 942.325   1
  -6   3  15 775.674 334.078   1
  -6   3  16 1714.41 447.795   1
  -6   3  17 4822.81 716.215   1
  -6   3  18 527.630 362.380   1
  -6   4 -17-156.176 222.735   2
  -6   4 -16 7003.88 593.158   2
  -6   4 -15 9472.27 658.186   2
  -6   4 -14 4818.22 453.915   2
  -6   4 -13 10511.2 651.437   2
  -6   4 -12 95.1148 157.671   2
  -6   4 -11 11179.0 635.237   2
  -6   4 -10 1283.43 237.353   2
  -6   4  -9 3531.45 351.894   2
  -6   4  -8 19132.7 794.641   2
  -6   4  -7 85.5442 129.832   2
  -6   4  -6 40916.1 1208.25   2
  -6   4  -3 17379.3 480.591  10
  -6   4  -2 36832.9 752.837  10
  -6   4  -2 33933.3 742.763   6
  -6   4   4 14646.3 589.534   8
  -6   4   5 43105.7 1178.04   8
  -6   4   6 17129.6 650.760   8
  -6   4   6 15616.6 488.687   7
  -6   4   7 9118.53 461.403   8
  -6   4   7 7876.69 311.730   7
  -6   4   8 55976.1 1451.82   8
  -6   4   9 8258.56 462.365   8
  -6   4  10 8015.32 713.804   1
  -6   4  10 7372.42 440.381   8
  -6   4  11 25746.1 1352.95   1
  -6   4  11 27360.9 939.184   8
  -6   4  12 425.474 148.446   8
  -6   4  12 420.865 211.469   1
  -6   4  13 21178.5 837.454   8
  -6   4  13 21787.0 1320.15   1
  -6   4  14 482.115 298.104   1
  -6   4  15 6721.91 776.791   1
  -6   4  16-32.7639 205.030   1
  -6   4  17 17667.5 1350.04   1
  -6   5 -17 798.109 238.199   2
  -6   5 -17 1093.37 278.926  10
  -6   5 -16 1063.79 279.037   2
  -6   5 -15 778.908 236.189   2
  -6   5 -14 9264.46 629.084   2
  -6   5 -13 216.081 182.480   2
  -6   5 -12 20905.4 914.868   2
  -6   5 -11 4775.35 415.177   2
  -6   5  -7 13315.9 528.444  10
  -6   5  -6 162.839 86.0418  10
  -6   5  -5 40956.0 969.832  10
  -6   5  -5 37702.3 944.170   6
  -6   5  -4 954.671 107.706   6
  -6   5  -4 1013.73 112.679  10
  -6   5  -3 20869.2 535.527   6
  -6   5  -3 22794.6 551.044  10
  -6   5  -2 53040.9 1036.03  10
  -6   5   3 8054.99 440.054   8
  -6   5   4 19816.1 741.700   8
  -6   5   5 26566.6 893.020   8
  -6   5   6 6988.14 418.447   8
  -6   5   6 5860.79 234.539   7
  -6   5   7 49689.7 1374.81   8
  -6   5   8 5354.42 386.535   8
  -6   5   9 50061.4 1409.58   8
  -6   5  10 4870.36 554.026   1
  -6   5  10 4996.68 384.522   8
  -6   5  11 25774.0 1352.93   1
  -6   5  11 27792.7 996.017   8
  -6   5  12 15517.6 1079.98   1
  -6   5  12 16246.7 746.894   8
  -6   5  13 275.478 211.700   1
  -6   5  13-45.0909 139.872   8
  -6   5  14 6084.01 713.776   1
  -6   5  15 1182.09 378.864   1
  -6   5  16 10690.7 1022.85   1
  -6   5  17 257.816 259.504   1
  -6   6 -18 1163.68 287.930  10
  -6   6 -17 2172.37 348.331  10
  -6   6 -16 3700.93 422.314  10
  -6   6 -15 416.250 193.928  10
  -6   6 -14 5751.53 473.375  10
  -6   6 -13 8424.45 549.256  10
  -6   6 -12 21688.4 881.638  10
  -6   6 -11 23813.1 887.836  10
  -6   6 -10 3070.93 287.794  10
  -6   6  -9 14372.7 603.515  10
  -6   6  -8 11041.1 491.009  10
  -6   6  -7 896.674 140.274  10
  -6   6  -6 110.538 72.2424  10
  -6   6  -5 301.546 80.2298  10
  -6   6  -5 199.815 70.5434   6
  -6   6  -4 13940.8 428.447  10
  -6   6  -4 12027.3 405.777   6
  -6   6  -3 3014.71 163.079  10
  -6   6  -2 36835.8 768.099  10
  -6   6   1 44094.3 1250.38   8
  -6   6   2 25655.2 892.129   8
  -6   6   3 34047.9 1064.98   8
  -6   6   4 30152.6 987.260   8
  -6   6   5 6137.63 409.185   8
  -6   6   6 9296.83 522.976   8
  -6   6   7 11819.8 605.263   8
  -6   6   8 16722.3 738.425   8
  -6   6   9-205.528 187.515   1
  -6   6   9 28.6697 128.352   8
  -6   6  10 33758.5 1169.95   8
  -6   6  10 36912.3 1578.92   1
  -6   6  11 30901.7 1493.80   1
  -6   6  11 30513.4 1115.97   8
  -6   6  12 5544.93 449.482   8
  -6   6  12 4627.50 598.851   1
  -6   6  13 51372.8 1587.06   8
  -6   6  13 50460.7 2102.32   1
  -6   6  14 552.896 283.529   1
  -6   7 -18 4450.81 486.120  10
  -6   7 -17 7872.75 625.180  10
  -6   7 -16 2504.93 353.309  10
  -6   7 -15 6813.90 533.761  10
  -6   7 -14 235.997 150.338  10
  -6   7 -13 10177.4 595.000  10
  -6   7 -12 2395.36 278.820  10
  -6   7 -11 6551.22 435.438  10
  -6   7 -10 83333.5 1973.72  10
  -6   7  -9 16907.5 662.374  10
  -6   7  -8 16056.9 609.488  10
  -6   7  -7 647.879 129.061  10
  -6   7  -6 46.8159 67.5023  10
  -6   7  -5 887.618 121.846  10
  -6   7  -5 911.029 121.085   6
  -6   7  -4 702.497 101.866  10
  -6   7  -3 0.43733 49.7005  10
  -6   7  -2 2541.49 145.200  10
  -6   7   0 11277.8 565.812   8
  -6   7   1 12947.5 613.810   8
  -6   7   2 40429.4 1225.60   8
  -6   7   3 7273.53 469.079   8
  -6   7   4 14283.9 666.987   8
  -6   7   5 40151.2 1256.22   8
  -6   7   6 999.529 210.699   8
  -6   7   7 16254.3 749.855   8
  -6   7   8 1184.07 228.910   8
  -6   7   8 935.473 261.091   1
  -6   7   9 11709.4 657.081   8
  -6   7   9 12392.2 853.661   1
  -6   7  10 127.753 159.744   8
  -6   7  10 36.9313 172.695   1
  -6   7  11 17567.2 1108.58   1
  -6   7  11 20197.7 917.847   8
  -6   7  12 23501.4 1329.05   1
  -6   7  12 23749.6 1027.01   8
  -6   7  13 895.764 237.720   8
  -6   7  14 8278.17 613.300   8
  -6   8 -18 7454.83 607.838  10
  -6   8 -17 3153.42 397.643  10
  -6   8 -16 10818.6 685.283  10
  -6   8 -15 1628.25 269.456  10
  -6   8 -14 11646.2 664.650  10
  -6   8 -13 841.090 202.759  10
  -6   8 -12 17265.0 750.821  10
  -6   8 -11 4907.97 373.947  10
  -6   8 -10 3396.20 292.494  10
  -6   8  -9 35950.8 1058.05  10
  -6   8  -8 138.769 97.9928  10
  -6   8  -7 60564.2 1441.52  10
  -6   8  -6 14073.3 518.755  10
  -6   8  -5 16484.7 545.261  10
  -6   8  -4 5180.24 266.244  10
  -6   8  -3 1941.01 154.826  10
  -6   8  -2 9077.33 528.295   8
  -6   8  -1 1914.39 252.348   8
  -6   8   0 7428.47 473.451   8
  -6   8   1 5611.93 418.672   8
  -6   8   2 4371.06 383.127   8
  -6   8   3 27160.5 1005.98   8
  -6   8   4 10797.0 609.896   8
  -6   8   5 25831.8 1003.65   8
  -6   8   6 3532.71 368.240   8
  -6   8   7 3177.55 353.376   8
  -6   8   7 3251.45 407.869   1
  -6   8   8 8036.26 556.877   8
  -6   8   8 8195.45 668.686   1
  -6   8   9 238.436 184.039   1
  -6   8   9 306.166 149.206   8
  -6   8  10 3645.44 394.633   8
  -6   8  11 56.3360 172.527   8
  -6   8  12 9185.38 658.520   8
  -6   8  13 1477.51 290.662   8
  -6   8  14 3004.52 404.691   8
  -6   9 -18 10389.2 730.221  10
  -6   9 -17 4364.93 453.407  10
  -6   9 -16 997.716 252.677  10
  -6   9 -15 10379.3 647.643  10
  -6   9 -14 2737.11 332.877  10
  -6   9 -13 6506.51 465.541  10
  -6   9 -12 2753.10 298.972  10
  -6   9 -11 31348.3 1042.23  10
  -6   9 -10 31809.4 1016.33  10
  -6   9  -9 3087.88 272.394  10
  -6   9  -8 54629.9 1387.80  10
  -6   9  -7 1251.85 177.793  10
  -6   9  -6 21752.7 698.559  10
  -6   9  -5 5941.55 319.722  10
  -6   9  -4 4284.67 257.331  10
  -6   9  -4 3717.02 344.108   8
  -6   9  -3 27554.5 747.508  10
  -6   9  -3 25916.8 975.279   8
  -6   9  -2 780.570 202.288   8
  -6   9  -1 40563.8 1285.56   8
  -6   9   0 438.953 179.467   8
  -6   9   1 37688.6 1245.24   8
  -6   9   2 334.234 177.345   8
  -6   9   3 1598.78 253.512   8
  -6   9   4 30748.8 1143.48   8
  -6   9   5 779.083 214.398   8
  -6   9   6 11153.6 659.301   8
  -6   9   6 11331.6 736.537   1
  -6   9   7 13247.4 746.420   8
  -6   9   8 6710.48 534.128   8
  -6   9   9 12624.0 760.421   8
  -6   9  10 1523.35 287.535   8
  -6   9  11 5203.19 512.646   8
  -6   9  12-134.819 152.124   8
  -6   9  13 586.037 237.147   8
  -6  10 -18 8281.42 639.193  10
  -6  10 -17 913.868 243.566  10
  -6  10 -16 18656.7 908.542  10
  -6  10 -15 2782.51 340.254  10
  -6  10 -14 13430.8 718.602  10
  -6  10 -13 724.911 183.402  10
  -6  10 -12 10046.4 570.171  10
  -6  10 -11 9323.70 529.353  10
  -6  10 -10 16403.8 689.565  10
  -6  10  -9 8780.03 475.715  10
  -6  10  -8 3153.24 272.678  10
  -6  10  -7 126660. 2668.46  10
  -6  10  -6 5519.35 437.073   8
  -6  10  -6 5486.24 338.726  10
  -6  10  -5 19535.1 851.544   8
  -6  10  -5 21966.4 707.671  10
  -6  10  -4 21522.0 903.599   8
  -6  10  -4 23477.7 724.868  10
  -6  10  -3 2013.03 285.518   8
  -6  10  -2 20055.1 865.694   8
  -6  10  -1 3066.74 337.397   8
  -6  10   0 35816.6 1236.52   8
  -6  10   1 4328.10 409.030   8
  -6  10   2 42112.6 1398.28   8
  -6  10   3 42967.9 1428.70   8
  -6  10   4 2232.19 326.383   8
  -6  10   5 7086.38 537.269   8
  -6  10   6 78.3866 152.313   8
  -6  10   7 15492.0 857.370   8
  -6  10   8 835.066 243.790   8
  -6  10   9 2379.24 357.025   8
  -6  10  10 2052.39 348.282   8
  -6  10  11 680.762 251.220   8
  -6  11 -18 6113.79 545.852  10
  -6  11 -17 3377.02 400.115  10
  -6  11 -16 1125.39 246.648  10
  -6  11 -15 8904.01 602.896  10
  -6  11 -14 2580.60 332.180  10
  -6  11 -13 12383.3 666.446  10
  -6  11 -12 3346.17 342.874  10
  -6  11 -11 10150.7 568.540  10
  -6  11 -10 9547.40 525.107  10
  -6  11  -9 6051.34 475.961   8
  -6  11  -9 7468.26 452.167  10
  -6  11  -8 9523.45 500.325  10
  -6  11  -8 9785.45 595.411   8
  -6  11  -7 793.275 220.527   8
  -6  11  -7 778.820 156.048  10
  -6  11  -6 3983.39 380.949   8
  -6  11  -6 4689.46 325.221  10
  -6  11  -5 16825.4 636.644  10
  -6  11  -5 16417.0 798.361   8
  -6  11  -4 18590.9 860.935   8
  -6  11  -4 22010.5 726.619  10
  -6  11  -3 24267.0 992.319   8
  -6  11  -2 217.389 167.793   8
  -6  11  -1 18479.1 867.433   8
  -6  11   0 1185.93 249.820   8
  -6  11   1 23464.1 1012.97   8
  -6  11   2 13150.0 743.908   8
  -6  11   3 5808.00 501.142   8
  -6  11   4 11169.5 703.903   8
  -6  11   5-168.604 134.817   8
  -6  11   6 38449.3 1453.72   8
  -6  11   7 5053.51 514.646   8
  -6  11   8 21242.1 1079.28   8
  -6  11   9 5055.89 542.097   8
  -6  12 -18 2468.74 358.152  10
  -6  12 -17 13209.5 787.754  10
  -6  12 -16 5060.06 480.577  10
  -6  12 -15 6172.10 514.011  10
  -6  12 -14 4002.45 403.448  10
  -6  12 -13 100.724 131.508  10
  -6  12 -12-12.8543 126.780  10
  -6  12 -12-177.001 178.628   8
  -6  12 -11 932.170 199.521  10
  -6  12 -11 902.758 219.272   8
  -6  12 -10 147.814 123.609  10
  -6  12 -10-149.657 142.626   8
  -6  12  -9 362.741 169.093   8
  -6  12  -9 433.370 156.635  10
  -6  12  -8 6507.38 422.277  10
  -6  12  -8 5021.59 447.365   8
  -6  12  -7 15768.0 668.536  10
  -6  12  -7 14519.0 758.162   8
  -6  12  -6 567.337 153.939  10
  -6  12  -6 277.014 168.399   8
  -6  12  -5 26175.8 1073.97   8
  -6  12  -5 28466.2 916.982  10
  -6  12  -4 5857.44 484.508   8
  -6  12  -3 95.6141 159.234   8
  -6  12  -2 11639.0 699.844   8
  -6  12  -1 3136.29 367.606   8
  -6  12   0 6237.78 514.749   8
  -6  12   1 5828.37 513.581   8
  -6  12   2 12924.9 781.851   8
  -6  12   3 11747.8 754.745   8
  -6  12   4 11823.4 762.056   8
  -6  12   5 28073.1 1239.12   8
  -6  12   6-118.092 174.003   8
  -6  12   7 15541.7 924.426   8
  -6  13 -17 744.609 230.234  10
  -6  13 -16 12087.0 735.441  10
  -6  13 -15 1806.39 310.256   8
  -6  13 -15 2304.67 326.101  10
  -6  13 -14 6842.90 522.020  10
  -6  13 -14 5823.08 502.663   8
  -6  13 -13 24689.4 1047.07   8
  -6  13 -13 24246.0 1007.50  10
  -6  13 -12 317.813 144.354  10
  -6  13 -12 284.884 165.247   8
  -6  13 -11 10548.6 668.106   8
  -6  13 -11 10997.2 625.772  10
  -6  13 -10 523.269 211.775   8
  -6  13 -10 290.741 156.911  10
  -6  13  -9 67.5333 127.719   8
  -6  13  -9 26.9935 108.506  10
  -6  13  -8 563.332 164.941  10
  -6  13  -8 297.899 152.749   8
  -6  13  -7 6352.80 436.844  10
  -6  13  -7 6343.04 507.941   8
  -6  13  -6 7848.40 572.385   8
  -6  13  -6 8033.37 480.531  10
  -6  13  -5 551.472 207.222   8
  -6  13  -4 5677.12 492.985   8
  -6  13  -3 14032.7 789.980   8
  -6  13  -2 240.896 159.491   8
  -6  13  -1 4029.04 445.251   8
  -6  13   0 532.222 196.063   8
  -6  13   1 11459.1 756.955   8
  -6  13   2 1587.48 299.978   8
  -6  13   3 11728.4 773.111   8
  -6  13   4 6461.74 605.438   8
  -6  14 -17 5440.81 527.210  10
  -6  14 -16 173.800 179.626  10
  -6  14 -15 19126.7 949.254  10
  -6  14 -14 4589.37 449.306   8
  -6  14 -14 3860.47 414.943  10
  -6  14 -13 11775.2 720.956   8
  -6  14 -13 11516.5 690.866  10
  -6  14 -12 15228.8 830.291   8
  -6  14 -12 14445.9 765.686  10
  -6  14 -11 187.360 170.234   8
  -6  14 -11 85.6014 143.013  10
  -6  14 -10 12152.5 663.892  10
  -6  14 -10 12159.4 740.645   8
  -6  14  -9 7558.77 573.815   8
  -6  14  -8 11699.2 716.296   8
  -6  14  -7 1826.53 266.357   7
  -6  14  -7 2223.34 322.840   8
  -6  14  -6 5877.88 514.476   8
  -6  14  -5 5893.81 466.860  11
  -6  14  -5 6995.19 562.742   8
  -6  14  -4 2643.82 366.855   8
  -6  14  -3 12531.0 790.146   8
  -6  14  -2 3990.95 449.635   8
  -6  14  -1 4697.27 491.625   8
  -6  14   0 20564.8 1057.47   8
  -6  14   1 1246.89 277.631   8
  -6  15 -14 18485.1 938.407   8
  -6  15 -13 14943.3 837.274   8
  -6  15 -12 2510.91 362.674   8
  -6  15 -11 26089.4 1141.61   8
  -6  15 -10 802.489 226.593   7
  -6  15 -10 594.241 223.768   8
  -6  15  -9 9288.10 654.655   8
  -6  15  -9 8083.01 585.883   7
  -6  15  -8 941.115 260.013   8
  -6  15  -7 16816.5 920.004   8
  -6  15  -6 4113.66 462.535   8
  -6  15  -5 5812.62 552.424   8
  -6  15  -4 17707.2 959.029   8
  -6  15  -4 14878.5 809.904  11
  -6  15  -3-66.0079 189.329   8
  -6  15  -3 163.121 190.682  11
  -6  15  -2 23621.5 1081.28  11
  -6  15  -2 25673.6 1203.74   8
  -6  15  -1 13929.1 836.081  11
  -6  15   0 2154.37 354.975  11
  -6  16 -13 6447.22 562.694   8
  -6  16 -13 5628.89 569.932   7
  -6  16 -12 4230.13 468.332   8
  -6  16 -12 3606.41 460.926   7
  -6  16 -11 1526.01 300.171   7
  -6  16 -11 1715.27 326.768   8
  -6  16 -10 26704.1 1196.65   8
  -6  16  -9 5077.90 525.743   8
  -6  16  -8 13517.2 840.826   8
  -6  16  -4 3370.64 405.705  11
  -6  16  -3 8376.10 642.539  11
  -6  16  -2 334.212 216.908  11
  -5 -14   6-34.0029 161.805   3
  -5 -13   3 15811.4 934.240   3
  -5 -13   4 4240.47 482.324   3
  -5 -13   5-7.47522 155.706   3
  -5 -13   6 12835.3 783.862   3
  -5 -13   7 21.1450 146.779   3
  -5 -12   1 1258.73 305.765   3
  -5 -12   2 3742.30 450.574   3
  -5 -12   3 2360.09 375.288   3
  -5 -12   4 12184.4 765.845   3
  -5 -12   5 9329.94 652.721   3
  -5 -12   6 981.659 272.108   6
  -5 -12   6 784.974 233.184   3
  -5 -12   7 7106.33 540.890   3
  -5 -12   7 8128.93 623.058   6
  -5 -12   8 4751.74 494.464   6
  -5 -12   9 3176.71 394.970   6
  -5 -12  10 11617.3 744.720   6
  -5 -12  11 7832.83 618.357   6
  -5 -12  12 17028.4 925.407   6
  -5 -12  13 3484.69 441.880   6
  -5 -12  14 35454.0 1431.98   6
  -5 -11  -1 328.728 225.426   3
  -5 -11   0 218.956 178.671   3
  -5 -11   1 6842.60 572.385   3
  -5 -11   2-10.7425 168.010   3
  -5 -11   3 8440.82 612.250   3
  -5 -11   4-170.091 182.396   3
  -5 -11   5 478.297 171.468   3
  -5 -11   6 5651.95 460.195   3
  -5 -11   6 6701.73 536.189   6
  -5 -11   7 374.086 201.999   6
  -5 -11   7-63.9793 136.389   3
  -5 -11   8 10582.6 672.328   6
  -5 -11   8 9253.51 559.964   3
  -5 -11   9 15533.4 832.713   6
  -5 -11  10 513.064 188.322   6
  -5 -11  11 1833.27 318.950   6
  -5 -11  12 3230.44 391.193   6
  -5 -11  13 10175.7 696.870   6
  -5 -11  13 9547.95 837.595   1
  -5 -11  14 2149.14 357.987   6
  -5 -11  14 1861.56 410.039   1
  -5 -11  15 13619.7 825.384   6
  -5 -11  15 12676.0 1030.33   1
  -5 -11  16 6614.89 598.181   6
  -5 -11  16 5531.04 717.704   1
  -5 -11  17 11751.0 1059.64   1
  -5 -11  18 9414.68 980.754   1
  -5 -11  19 514.374 329.089   1
  -5 -10  -5 7624.73 617.118   9
  -5 -10  -4 240.754 177.455   9
  -5 -10  -3 7055.31 626.032   3
  -5 -10  -2 667.062 218.489   3
  -5 -10  -1 1758.62 326.879   3
  -5 -10   0 1412.57 274.978   3
  -5 -10   1 454.670 189.580   3
  -5 -10   2 942.652 243.557   3
  -5 -10   3 2422.10 328.654   3
  -5 -10   4 18206.3 844.594   3
  -5 -10   5-117.603 161.161   3
  -5 -10   6 19750.2 837.734   3
  -5 -10   7 1660.53 289.858   6
  -5 -10   7 1363.80 228.234   3
  -5 -10   8 2072.20 307.005   6
  -5 -10   8 1751.73 233.948   3
  -5 -10   9 8061.63 470.788   3
  -5 -10   9 8778.52 585.033   6
  -5 -10   9 7954.70 652.870   1
  -5 -10  10 2600.50 405.958   1
  -5 -10  10 2240.66 315.353   6
  -5 -10  11 960.150 233.456   6
  -5 -10  11 873.415 285.117   1
  -5 -10  12 4000.36 534.052   1
  -5 -10  12 4153.61 425.356   6
  -5 -10  13 209.489 186.626   1
  -5 -10  13 288.730 189.165   6
  -5 -10  14 14378.2 822.364   6
  -5 -10  14 13574.3 1031.90   1
  -5 -10  15 854.959 263.445   6
  -5 -10  15 836.440 317.422   1
  -5 -10  16 7203.82 807.541   1
  -5 -10  16 7460.52 604.830   6
  -5 -10  17 9397.45 961.453   1
  -5 -10  18 5304.18 738.358   1
  -5 -10  19 12035.0 1141.06   1
  -5  -9  -7 6647.05 591.168   9
  -5  -9  -6 12.8267 158.841   9
  -5  -9  -5 5900.33 524.424   9
  -5  -9  -5 6823.27 624.367   3
  -5  -9  -4 7555.24 631.007   3
  -5  -9  -4 7513.70 566.626   9
  -5  -9  -3 218.101 220.255   3
  -5  -9  -3 202.783 165.870   9
  -5  -9  -2 54092.7 1764.77   3
  -5  -9  -1 9128.78 651.805   3
  -5  -9   0 26011.3 1087.73   3
  -5  -9   1-18.0621 136.241   3
  -5  -9   2 10840.1 636.343   3
  -5  -9   3 179.853 157.605   3
  -5  -9   4 1461.07 245.278   3
  -5  -9   5 10209.8 565.455   3
  -5  -9   6 7897.53 479.657   3
  -5  -9   7 19132.9 748.626   3
  -5  -9   7 18611.1 839.699   6
  -5  -9   8 39746.0 1154.68   3
  -5  -9   8 38248.1 1296.63   6
  -5  -9   8 41822.0 1547.70   1
  -5  -9   9 2330.25 306.963   6
  -5  -9   9 2357.49 235.928   3
  -5  -9   9 2416.08 375.883   1
  -5  -9  10 1102.51 235.545   6
  -5  -9  10 1122.87 286.824   1
  -5  -9  11 6187.99 638.176   1
  -5  -9  11 7592.66 540.818   6
  -5  -9  12 2662.77 437.072   1
  -5  -9  12 2744.71 338.346   6
  -5  -9  13 712.931 275.937   1
  -5  -9  13 1030.29 233.188   6
  -5  -9  14-78.7719 138.767   6
  -5  -9  14 404.306 244.972   1
  -5  -9  15 5264.14 661.527   1
  -5  -9  15 3970.43 439.691   6
  -5  -9  16 2414.68 484.128   1
  -5  -9  17 25977.6 1577.10   1
  -5  -9  18 2164.25 501.789   1
  -5  -9  19 6425.21 844.176   1
  -5  -8  -8 9800.22 713.007   9
  -5  -8  -7 1088.86 277.188   9
  -5  -8  -6 5711.31 525.869   9
  -5  -8  -6 7369.74 637.764   3
  -5  -8  -5 6312.61 525.076   9
  -5  -8  -5 6232.63 562.072   3
  -5  -8  -4 2391.21 320.130   9
  -5  -8  -4 1686.98 309.311   3
  -5  -8  -3 6883.39 559.506   3
  -5  -8  -3 7704.30 521.305   9
  -5  -8  -2 667.125 236.490   3
  -5  -8  -1 29146.2 1139.88   3
  -5  -8   0 15160.7 768.909   3
  -5  -8   1 22406.0 930.735   3
  -5  -8   2 12093.5 651.641   3
  -5  -8   3 6492.47 456.473   3
  -5  -8   4 1396.22 225.875   3
  -5  -8   5 1170.75 201.942   3
  -5  -8   6 40856.5 1290.53   6
  -5  -8   6 39898.3 1165.15   3
  -5  -8   7 494.518 138.566   3
  -5  -8   7 378.569 211.177   6
  -5  -8   8 25646.6 819.435   3
  -5  -8   8 26485.5 989.099   6
  -5  -8   9 36787.0 1484.86   1
  -5  -8   9 36676.1 994.074   3
  -5  -8   9 36382.9 1217.44   6
  -5  -8  10 2287.69 302.187   6
  -5  -8  10 2105.88 373.040   1
  -5  -8  11 16702.5 1019.29   1
  -5  -8  11 16318.1 775.820   6
  -5  -8  12 6109.51 481.103   6
  -5  -8  12 6575.26 661.128   1
  -5  -8  13 12949.4 959.846   1
  -5  -8  13 13399.8 717.478   6
  -5  -8  14 2542.57 338.005   6
  -5  -8  14 2035.14 433.953   1
  -5  -8  15 3278.85 548.819   1
  -5  -8  16 6385.23 767.436   1
  -5  -8  17 8848.34 918.584   1
  -5  -8  18 4457.97 667.451   1
  -5  -8  19 1479.77 441.962   1
  -5  -7  -9 6703.00 600.330   9
  -5  -7  -8 266.325 202.420   9
  -5  -7  -8 38.2212 203.148   3
  -5  -7  -7 1670.57 340.756   3
  -5  -7  -7 1828.72 301.515   9
  -5  -7  -6 646.951 249.705   3
  -5  -7  -6 1123.26 252.718   9
  -5  -7  -5 14.4754 179.147   3
  -5  -7  -5-84.7835 156.726   9
  -5  -7  -4 319.406 202.983   3
  -5  -7  -4 229.904 152.181   9
  -5  -7  -3 6788.87 466.488   9
  -5  -7  -3 6381.05 510.905   3
  -5  -7  -2 24394.1 1019.63   3
  -5  -7  -1 7523.50 526.917   3
  -5  -7   0 19922.5 847.789   3
  -5  -7   1 11608.7 612.572   3
  -5  -7   2 1377.16 221.083   3
  -5  -7   3 65289.5 1680.91   3
  -5  -7   4 666.049 165.215   3
  -5  -7   5 27929.5 900.618   3
  -5  -7   6 826.433 152.919   3
  -5  -7   6 1333.91 219.436   6
  -5  -7   7 42491.3 1263.24   6
  -5  -7   7 39748.2 1080.26   3
  -5  -7   8 14088.9 523.897   3
  -5  -7   8 14511.0 667.902   6
  -5  -7   9 33761.6 1123.58   6
  -5  -7   9 35119.5 897.129   3
  -5  -7  10 37207.2 1560.20   1
  -5  -7  10 39255.4 1240.52   6
  -5  -7  10 39318.1 929.262   3
  -5  -7  11 8160.80 514.071   6
  -5  -7  11 7876.89 695.914   1
  -5  -7  12 17510.4 796.247   6
  -5  -7  12 17909.7 1086.94   1
  -5  -7  13 32795.4 1578.03   1
  -5  -7  13 33585.9 1181.00   6
  -5  -7  14 5933.00 676.661   1
  -5  -7  15 3055.67 520.660   1
  -5  -7  16 2062.23 453.396   1
  -5  -7  17 6510.69 787.409   1
  -5  -7  18 4233.90 660.386   1
  -5  -7  19 20207.7 1461.68   1
  -5  -6 -10 372.344 193.049   9
  -5  -6  -9 30.9365 169.250   9
  -5  -6  -9 123.871 203.144   3
  -5  -6  -8 7802.68 590.180   9
  -5  -6  -8 8388.40 651.852   3
  -5  -6  -7 1382.95 264.201   9
  -5  -6  -7 1201.20 283.441   3
  -5  -6  -6 14748.3 762.208   9
  -5  -6  -6 13965.2 800.407   3
  -5  -6  -5 150.348 153.209   3
  -5  -6  -5 162.432 127.829   9
  -5  -6  -4 902.536 202.741   9
  -5  -6  -4 900.290 235.630   3
  -5  -6  -3 8881.48 576.929   3
  -5  -6  -3 8439.62 504.444   9
  -5  -6  -2 722.166 185.418   3
  -5  -6  -2 1077.55 188.272   9
  -5  -6  -1 195.988 134.415   3
  -5  -6   0 35309.2 1146.25   3
  -5  -6   1 7809.67 469.959   3
  -5  -6   2 52023.8 1411.34   3
  -5  -6   3 6977.38 413.887   3
  -5  -6   4 43621.4 1185.30   3
  -5  -6   5 2723.55 235.337   3
  -5  -6   6 11690.1 562.514   6
  -5  -6   6 11814.3 476.988   3
  -5  -6   7 11591.3 562.101   6
  -5  -6   7 10964.1 436.120   3
  -5  -6   8 38013.2 1111.90   6
  -5  -6   8 36884.1 889.975   3
  -5  -6   9 20284.3 560.866   3
  -5  -6   9 20060.1 787.573   6
  -5  -6  10 1124.92 196.862   6
  -5  -6  10 1128.23 291.617   1
  -5  -6  10 1285.68 102.865   3
  -5  -6  11 75598.6 2448.05   1
  -5  -6  11 79643.7 1979.46   6
  -5  -6  12 280.483 183.821   6
  -5  -6  12 129.766 191.175   1
  -5  -6  13 24389.2 1339.96   1
  -5  -6  14 4661.64 594.667   1
  -5  -6  15 2404.38 489.884   1
  -5  -6  16 7765.83 820.763   1
  -5  -6  17 4831.11 694.010   1
  -5  -6  18 24003.5 1571.20   1
  -5  -6  19 3661.84 645.358   1
  -5  -5 -11 319.455 221.131   9
  -5  -5 -10 5859.89 570.555   3
  -5  -5 -10 5839.47 548.841   9
  -5  -5  -9 2103.94 332.535   3
  -5  -5  -9 1892.53 308.193   9
  -5  -5  -8 6326.79 556.419   3
  -5  -5  -8 5267.14 480.068   9
  -5  -5  -7 2304.10 308.326   9
  -5  -5  -7 2621.99 353.228   3
  -5  -5  -6 3237.35 350.231   9
  -5  -5  -6 3145.00 376.644   3
  -5  -5  -5 12591.5 715.182   3
  -5  -5  -5 13355.9 660.617   9
  -5  -5  -4 713.125 224.447   3
  -5  -5  -4 766.400 186.313   9
  -5  -5  -3 6735.65 420.251   9
  -5  -5  -3 6838.84 481.964   3
  -5  -5  -2 399.376 159.752   3
  -5  -5  -2 346.909 130.041   9
  -5  -5  -1 154.573 101.621   9
  -5  -5  -1-4.03781 108.967   3
  -5  -5   0 7537.88 379.479   9
  -5  -5   0 8031.35 469.595   3
  -5  -5   1 1419.31 209.823   3
  -5  -5   2 37603.7 1079.64   3
  -5  -5   3 18420.5 662.911   3
  -5  -5   4 5545.91 326.064   3
  -5  -5   5 48320.8 1183.18   3
  -5  -5   6 169.351 86.3220   3
  -5  -5   6 91.8009 110.137   6
  -5  -5   7 286.339 132.018   6
  -5  -5   7 249.733 69.7634   3
  -5  -5   7 293.566 82.0524   8
  -5  -5   8 22640.1 633.741   8
  -5  -5   8 25999.0 853.995   6
  -5  -5   8 25706.6 628.055   3
  -5  -5   9 39093.3 868.553   8
  -5  -5   9 41948.4 1180.92   6
  -5  -5  10 18459.3 733.118   6
  -5  -5  11 11504.3 843.918   1
  -5  -5  11 11783.3 588.911   6
  -5  -5  12 43037.9 1763.54   1
  -5  -5  13 920.248 299.919   1
  -5  -5  14 11403.4 934.849   1
  -5  -5  15 19710.3 1272.97   1
  -5  -5  16 2293.66 488.209   1
  -5  -5  17 33222.9 1781.36   1
  -5  -5  18 5706.84 772.001   1
  -5  -5  19 15727.1 1308.21   1
  -5  -4 -12 694.116 253.663   9
  -5  -4 -11 26268.0 1205.12   3
  -5  -4 -11 25333.0 1157.39   9
  -5  -4 -10 63.5403 167.636   3
  -5  -4 -10 163.902 150.819   9
  -5  -4  -9 17926.1 890.071   9
  -5  -4  -9 18010.5 928.314   3
  -5  -4  -8 19247.6 933.373   3
  -5  -4  -8 17960.4 856.568   9
  -5  -4  -7 9308.29 610.538   3
  -5  -4  -7 8913.30 559.448   9
  -5  -4  -6 4855.57 430.872   3
  -5  -4  -6 4677.90 389.322   9
  -5  -4  -5 9270.63 534.061   9
  -5  -4  -5 10497.7 612.296   3
  -5  -4  -4 13409.6 616.215   9
  -5  -4  -4 13512.5 684.496   3
  -5  -4  -3 4509.65 375.024   3
  -5  -4  -3 4628.52 336.089   9
  -5  -4  -2 10009.9 537.053   3
  -5  -4  -2 10360.9 479.310   9
  -5  -4  -1 19763.9 757.578   3
  -5  -4  -1 19436.0 659.660   9
  -5  -4   0 16285.5 652.270   3
  -5  -4   0 16453.7 554.367   9
  -5  -4   1 2706.87 192.098   9
  -5  -4   1 2674.07 254.262   3
  -5  -4   2 32430.4 778.602   9
  -5  -4   2 31558.6 929.836   3
  -5  -4   3 11468.9 467.224   3
  -5  -4   3 10889.0 334.866   9
  -5  -4   4 10261.2 421.594   3
  -5  -4   4 10513.7 283.072   9
  -5  -4   5 1194.25 135.398   3
  -5  -4   5 1148.21 158.689   6
  -5  -4   6 21262.8 698.966   6
  -5  -4   6 17882.5 580.663   8
  -5  -4   6 20370.5 562.880   3
  -5  -4   7 1837.05 200.140   6
  -5  -4   7 2090.92 159.583   8
  -5  -4   8 25694.8 640.002   8
  -5  -4   8 27262.6 850.914   6
  -5  -4   9 32.0800 36.6995   8
  -5  -4   9-33.4137 100.410   6
  -5  -4  10 3445.18 292.546   6
  -5  -4  11 32229.5 1446.16   1
  -5  -4  12 8200.41 732.197   1
  -5  -4  13 16371.5 1079.77   1
  -5  -4  14 14995.2 1063.22   1
  -5  -4  15 1152.78 358.300   1
  -5  -4  16 7630.73 828.623   1
  -5  -4  17 578.831 275.844   1
  -5  -4  18 6095.44 797.241   1
  -5  -4  19 631.590 376.361   1
  -5  -3 -13 5198.12 533.331   9
  -5  -3 -12 15455.7 887.195   9
  -5  -3 -11 802.278 239.989   9
  -5  -3 -10 30445.0 1188.49   9
  -5  -3  -9 444.780 202.081   3
  -5  -3  -9 496.042 176.232   9
  -5  -3  -8 22106.3 968.549   3
  -5  -3  -8 21234.9 905.758   9
  -5  -3  -7 402.393 212.450   3
  -5  -3  -7 578.270 188.702   9
  -5  -3  -6 23618.5 888.742   9
  -5  -3  -6 24782.7 976.186   3
  -5  -3  -5 6333.80 461.182   3
  -5  -3  -5 5972.33 399.620   9
  -5  -3  -4 9591.79 492.355   9
  -5  -3  -4 9956.73 551.105   3
  -5  -3  -3 23764.2 879.160   3
  -5  -3  -3 26028.0 818.774   9
  -5  -3  -2 1103.52 191.069   3
  -5  -3  -2 689.467 137.287   9
  -5  -3  -1 13170.5 578.665   3
  -5  -3  -1 13062.3 486.717   9
  -5  -3   0 50353.6 1152.55   9
  -5  -3   0 49307.8 1293.26   3
  -5  -3   1 34491.9 973.288   3
  -5  -3   1 35804.6 838.515   9
  -5  -3   2 11446.1 468.719   3
  -5  -3   2 11645.2 350.607   9
  -5  -3   3 5765.11 189.793   9
  -5  -3   3 6199.39 312.775   3
  -5  -3   4 3856.58 228.435   3
  -5  -3   5 46212.8 1149.78   6
  -5  -3   6 114.664 85.9910   6
  -5  -3   7 11852.4 314.527   2
  -5  -3   7 12031.0 486.712   6
  -5  -3   8 13141.5 528.963   6
  -5  -3   8 12393.7 372.071   8
  -5  -3   9 13811.4 362.354   8
  -5  -3   9 15031.6 584.602   6
  -5  -3  11 14930.7 952.378   1
  -5  -3  12 3629.66 491.087   1
  -5  -3  13 1004.89 312.985   1
  -5  -3  14 16391.6 1114.01   1
  -5  -3  15 6236.61 711.610   1
  -5  -3  16 11934.8 1021.16   1
  -5  -3  17 9355.43 932.474   1
  -5  -3  18-181.098 264.027   1
  -5  -3  19 3572.66 631.048   1
  -5  -2 -14 3115.74 415.967   9
  -5  -2 -13 4857.01 504.401   9
  -5  -2 -12 5525.55 513.860   9
  -5  -2 -11 4558.70 457.224   9
  -5  -2 -10 1300.62 271.621   9
  -5  -2  -9 27264.3 1049.60   9
  -5  -2  -8 688.231 182.151   9
  -5  -2  -7 5313.89 405.600   9
  -5  -2  -7 5785.97 453.570   3
  -5  -2  -6 49922.6 1459.73   3
  -5  -2  -6 50153.4 1395.00   9
  -5  -2  -5 1080.55 199.168   3
  -5  -2  -5 820.570 174.321   9
  -5  -2  -4 2896.40 286.769   3
  -5  -2  -4 2717.45 251.587   9
  -5  -2  -3 6342.94 356.934   9
  -5  -2  -3 6446.87 412.611   3
  -5  -2  -2 12267.9 554.008   3
  -5  -2  -2 12749.2 486.765   9
  -5  -2  -1 5742.71 290.796   9
  -5  -2  -1 5684.08 348.178   3
  -5  -2   0 17882.2 635.399   3
  -5  -2   0 18937.3 538.681   9
  -5  -2   1 43840.5 950.324   9
  -5  -2   3 284096. 5221.87  10
  -5  -2   4 8217.15 354.338   6
  -5  -2   4 8252.04 354.503  10
  -5  -2   5 64054.0 1421.24  10
  -5  -2   5 64143.4 1417.91   6
  -5  -2   5 64252.4 1301.30   2
  -5  -2   6 24839.7 562.425   2
  -5  -2   6 25613.6 723.733   6
  -5  -2   7 16169.5 558.407   6
  -5  -2   8 20851.5 677.548   6
  -5  -2   9 3872.54 168.766   8
  -5  -2  10 4326.93 160.989   8
  -5  -2  11 130.613 26.3504   8
  -5  -2  11 7.13927 134.383   1
  -5  -2  12 5447.57 607.103   1
  -5  -2  13 52889.4 2063.23   1
  -5  -2  14 13129.8 1003.82   1
  -5  -2  15 28847.6 1567.19   1
  -5  -2  16 2333.84 477.817   1
  -5  -2  17 1110.97 383.890   1
  -5  -2  18 4611.33 701.430   1
  -5  -2  19 1011.18 391.766   1
  -5  -1 -15 1286.09 300.912   2
  -5  -1 -14 3624.29 432.430   9
  -5  -1 -13 801.950 218.998   9
  -5  -1 -12 7244.71 558.429   9
  -5  -1 -11 5442.89 474.132   9
  -5  -1 -10 6534.02 497.405   9
  -5  -1  -9 519.508 167.317   9
  -5  -1  -8 21935.0 865.480   9
  -5  -1  -7 29609.4 1000.05   9
  -5  -1  -6 6914.74 423.411   9
  -5  -1  -5 49183.1 1298.10   9
  -5  -1  -4 10810.7 479.940   9
  -5  -1  -3 27719.9 805.080   9
  -5  -1  -2 204.195 87.0377   9
  -5  -1  -1 46018.2 1064.37   9
  -5  -1   0 50326.7 1152.59  10
  -5  -1   1 2273.46 172.917  10
  -5  -1   2 81174.2 1699.06   2
  -5  -1   2 82769.0 1680.12  10
  -5  -1   3 1696.87 148.959   2
  -5  -1   3 1403.46 132.482  10
  -5  -1   4 84576.9 1711.54   6
  -5  -1   4 85467.2 1673.01   2
  -5  -1   4 83528.9 1712.11  10
  -5  -1   5 27834.9 716.898   6
  -5  -1   5 27030.0 712.820  10
  -5  -1   6 35056.4 889.732  10
  -5  -1   6 36267.2 885.589   6
  -5  -1   8 11434.9 367.596   8
  -5  -1   9 25292.9 619.343   8
  -5  -1  10 193.629 57.3450   8
  -5  -1  11 18221.9 1071.98   1
  -5  -1  11 19224.9 497.655   8
  -5  -1  12 4975.55 565.271   1
  -5  -1  12 5254.67 218.118   8
  -5  -1  13 10445.6 854.447   1
  -5  -1  14 44251.8 1921.62   1
  -5  -1  15 47.6469 205.036   1
  -5  -1  16 23440.0 1436.69   1
  -5  -1  17 11836.1 1058.77   1
  -5  -1  18 23044.6 1538.01   1
  -5  -1  19 7221.05 889.659   1
  -5   0 -15 771.513 241.152   2
  -5   0 -15 320.677 222.266   9
  -5   0 -14 13323.6 787.867   2
  -5   0 -14 13529.3 820.904   9
  -5   0 -13 2478.33 353.256   2
  -5   0 -13 1934.98 310.689   9
  -5   0 -12 2668.85 338.368   9
  -5   0 -11 11353.4 666.388   9
  -5   0 -10 468.584 165.570   9
  -5   0  -9-4.54343 103.136   9
  -5   0  -8 2203.94 257.820   9
  -5   0  -7 42114.4 1225.20   9
  -5   0  -6 35897.5 1059.38   9
  -5   0  -5 23772.8 777.954   9
  -5   0  -4 39716.9 1059.89   9
  -5   0  -2 696.353 151.917   2
  -5   0  -1 61670.2 1426.79   2
  -5   0   0 14276.9 441.085  10
  -5   0   0 14846.5 516.019   2
  -5   0   1 6060.38 301.761   2
  -5   0   1 5995.58 247.711  10
  -5   0   2 81684.7 1617.56  10
  -5   0   2 84630.9 1708.77   2
  -5   0   3 74625.1 1516.92   2
  -5   0   3 74112.5 1463.86  10
  -5   0   3 73326.6 1458.51   6
  -5   0   4 3163.00 170.066   6
  -5   0   4 2956.07 168.066  10
  -5   0   5 119973. 2258.66   6
  -5   0   5 115510. 2261.32  10
  -5   0   7 19624.7 559.614   8
  -5   0   8 65419.2 1379.77   8
  -5   0   9 11280.1 391.295   8
  -5   0  10 26134.1 682.926   8
  -5   0  11 16562.2 1013.57   1
  -5   0  11 17008.3 516.729   8
  -5   0  12 58655.0 2129.47   1
  -5   0  12 59602.3 1303.73   8
  -5   0  13 13232.2 454.861   8
  -5   0  13 11234.7 899.225   1
  -5   0  14 1368.08 370.140   1
  -5   0  15 10432.1 927.980   1
  -5   0  16 75.4393 190.043   1
  -5   0  17 36203.4 1893.51   1
  -5   0  18 12526.7 1137.77   1
  -5   0  19 6134.96 830.078   1
  -5   1 -16 2755.52 383.157   2
  -5   1 -15 9510.07 661.487   2
  -5   1 -14 425.592 188.240   2
  -5   1 -13 7057.04 538.271   2
  -5   1 -13 7671.54 566.310   9
  -5   1 -12 14045.3 762.287   9
  -5   1 -12 14743.4 766.793   2
  -5   1 -11 22124.9 917.605   2
  -5   1 -11 20504.0 898.483   9
  -5   1 -10 210.596 156.267   9
  -5   1 -10 230.052 160.538   2
  -5   1  -9 41437.5 1279.16   2
  -5   1  -9 41125.5 1272.61   9
  -5   1  -8 1315.11 213.682   2
  -5   1  -8 799.595 162.501   9
  -5   1  -7 14053.8 631.305   2
  -5   1  -6 1398.09 210.520   2
  -5   1  -5 20181.7 733.615   2
  -5   1  -4 13477.9 558.688   2
  -5   1  -3 38648.2 1054.89   2
  -5   1  -2 15476.5 572.474   2
  -5   1  -1 85164.9 1828.92   2
  -5   1   0 7958.75 352.859   2
  -5   1   0 6732.63 241.976  10
  -5   1   1 5312.33 192.847  10
  -5   1   1 5759.65 291.351   2
  -5   1   2 39527.5 790.922   6
  -5   1   2 38633.5 789.204  10
  -5   1   3 216.263 47.8832  10
  -5   1   3 398.037 55.2697   6
  -5   1   6 88231.4 1843.63   8
  -5   1   6 90809.3 1890.44   7
  -5   1   7 27165.9 729.337   8
  -5   1   7 25655.6 749.317   7
  -5   1   8 6015.39 294.228   8
  -5   1   9 35238.1 900.158   8
  -5   1  10 4806.52 269.875   8
  -5   1  10 4313.36 502.801   1
  -5   1  11 1803.44 373.161   1
  -5   1  11 1329.69 155.346   8
  -5   1  12 39188.6 1006.94   8
  -5   1  12 37917.2 1655.78   1
  -5   1  13 1657.33 389.585   1
  -5   1  13 1827.86 183.224   8
  -5   1  14 20209.2 1262.80   1
  -5   1  15 3821.17 578.998   1
  -5   1  16 37711.0 1896.79   1
  -5   1  17 209.683 248.190   1
  -5   1  18 28625.6 1730.36   1
  -5   1  19 12951.9 1211.38   1
  -5   2 -17 15473.4 889.461   2
  -5   2 -16 4954.69 500.961   2
  -5   2 -15 14977.0 830.671   2
  -5   2 -14 3327.25 399.744   2
  -5   2 -13 143.264 148.485   2
  -5   2 -12 6551.62 503.627   2
  -5   2 -11 4064.23 379.445   2
  -5   2 -10 847.555 189.791   2
  -5   2  -9 36382.9 1162.39   2
  -5   2  -8 18202.7 749.957   2
  -5   2  -7 47492.8 1318.59   2
  -5   2  -6 8010.58 441.553   2
  -5   2  -5 151.835 123.523   2
  -5   2  -4 27156.7 847.886   2
  -5   2  -3 35053.5 970.938   2
  -5   2  -2 21079.1 680.563   2
  -5   2  -1 7351.70 360.195   2
  -5   2   0 19759.0 433.349  10
  -5   2   5 6805.21 336.320   8
  -5   2   6 186.414 89.1025   8
  -5   2   6 100.359 63.2327   7
  -5   2   7 16954.9 532.041   7
  -5   2   7 16765.4 567.702   8
  -5   2   8 12539.9 482.256   8
  -5   2   9 101.968 78.1369   8
  -5   2  10 27736.6 817.962   8
  -5   2  10 26504.7 1269.58   1
  -5   2  11 346.234 204.585   1
  -5   2  11 486.484 121.033   8
  -5   2  12 9150.00 780.680   1
  -5   2  12 9932.25 461.622   8
  -5   2  13 17661.9 1139.43   1
  -5   2  13 19913.8 706.921   8
  -5   2  14 3813.49 562.133   1
  -5   2  15 4042.56 604.746   1
  -5   2  16 429.255 258.033   1
  -5   2  17 10278.7 988.188   1
  -5   2  18 4471.44 702.774   1
  -5   3 -17-50.9963 193.697   2
  -5   3 -16 11561.5 725.055   2
  -5   3 -15 9319.67 632.795   2
  -5   3 -14 82.6091 162.934   2
  -5   3 -13 17520.8 834.451   2
  -5   3 -12 2824.57 324.206   2
  -5   3 -11 2003.84 271.181   2
  -5   3 -10 40793.9 1269.55   2
  -5   3  -9 6961.02 444.862   2
  -5   3  -9 6615.13 309.676  11
  -5   3  -8 3126.46 306.578   2
  -5   3  -7 507.473 151.209   2
  -5   3  -6 53948.2 1406.13   2
  -5   3  -5 2354.91 244.986   2
  -5   3  -4 103746. 2237.64   2
  -5   3  -1 86666.9 1592.14  10
  -5   3   4 45291.6 1136.08   8
  -5   3   5 254.251 104.006   8
  -5   3   6 52109.0 1139.65   7
  -5   3   6 53955.2 1299.38   8
  -5   3   7 8040.07 398.268   8
  -5   3   7 7880.99 303.432   7
  -5   3   8 18560.5 653.257   8
  -5   3   9 349.754 112.675   8
  -5   3   9 168.399 154.588   1
  -5   3  10 23296.3 777.700   8
  -5   3  10 21359.5 1137.00   1
  -5   3  11 10125.8 800.155   1
  -5   3  11 10586.5 505.511   8
  -5   3  12 3098.92 277.771   8
  -5   3  12 2801.70 444.974   1
  -5   3  13 5468.13 626.835   1
  -5   3  13 5119.73 366.881   8
  -5   3  14 4892.20 364.021   8
  -5   3  14 4580.48 611.389   1
  -5   3  15 40.9834 214.848   1
  -5   3  16 7033.65 811.778   1
  -5   3  17 94.2174 209.970   1
  -5   3  18 5497.26 787.055   1
  -5   4 -18 1260.92 277.166   2
  -5   4 -17 4384.50 462.999   2
  -5   4 -16 2265.11 338.217   2
  -5   4 -15 20440.8 947.479   2
  -5   4 -14 4550.57 423.827   2
  -5   4 -13 49.6278 123.263   2
  -5   4 -12 37112.1 1235.19   2
  -5   4 -11 25411.5 965.571   2
  -5   4 -10 937.337 192.372   2
  -5   4  -9 103729. 2388.80   2
  -5   4  -8 7130.10 439.650   2
  -5   4  -7 37265.4 1107.57   2
  -5   4  -6 513.218 124.555   2
  -5   4  -4 2457.82 167.760  10
  -5   4  -3 33682.6 756.789  10
  -5   4  -3 32238.4 744.853   6
  -5   4  -2 63090.1 1250.96   6
  -5   4  -2 67024.4 1260.79  10
  -5   4  -1 28175.5 556.872  10
  -5   4   3 9022.89 429.533   8
  -5   4   4 3603.43 276.246   8
  -5   4   5 14574.0 572.636   8
  -5   4   6 12971.1 366.266   7
  -5   4   6 12981.8 540.360   8
  -5   4   7 13666.3 568.374   8
  -5   4   8 2775.41 254.808   8
  -5   4   9 48746.9 1742.46   1
  -5   4   9 45898.5 1272.54   8
  -5   4  10 46340.3 1288.14   8
  -5   4  10 44542.4 1722.63   1
  -5   4  11 20.7732 105.252   8
  -5   4  11 11.2257 186.600   1
  -5   4  12 3016.01 461.183   1
  -5   4  12 3253.50 306.382   8
  -5   4  13 269.775 228.702   1
  -5   4  13 427.332 150.153   8
  -5   4  14 1631.78 240.103   8
  -5   4  14 1156.35 350.378   1
  -5   4  15 12.2377 219.571   1
  -5   4  16 5295.71 718.920   1
  -5   4  17 6092.11 785.654   1
  -5   4  18 2621.95 546.673   1
  -5   5 -18 866.863 273.397  10
  -5   5 -18 1140.68 268.792   2
  -5   5 -17 127.327 179.771  10
  -5   5 -17 509.113 215.962   2
  -5   5 -16 736.339 206.734   2
  -5   5 -15 13305.2 732.227   2
  -5   5 -14 7082.15 512.515   2
  -5   5 -13 7859.45 528.519   2
  -5   5 -12 2517.57 317.268   2
  -5   5 -11 36231.8 1186.53   2
  -5   5  -9 189.950 127.508  10
  -5   5  -8 32878.4 963.856  10
  -5   5  -7 8901.68 414.891  10
  -5   5  -6 46304.0 1122.25  10
  -5   5  -5 353.639 86.1558  10
  -5   5  -5 522.994 94.9409   6
  -5   5  -4 45835.4 1005.93  10
  -5   5  -4 43464.3 993.642   6
  -5   5  -3 12481.8 374.223   6
  -5   5  -3 12920.2 378.803  10
  -5   5  -2 44472.2 908.672  10
  -5   5  -1 104602. 1901.60  10
  -5   5   2 2771.79 250.976   8
  -5   5   3 22694.1 766.289   8
  -5   5   4 25769.2 838.486   8
  -5   5   5 8283.41 434.400   8
  -5   5   5 6176.70 195.191   7
  -5   5   6 15830.1 649.222   8
  -5   5   7-75.6135 102.709   8
  -5   5   8 83968.4 2376.14   1
  -5   5   8 78741.9 1925.44   8
  -5   5   9 8062.10 664.176   1
  -5   5   9 7982.89 470.755   8
  -5   5  10 12752.1 867.675   1
  -5   5  10 13632.6 645.863   8
  -5   5  11 22415.3 1223.92   1
  -5   5  11 24435.9 918.197   8
  -5   5  12 5635.02 615.832   1
  -5   5  12 5697.46 430.109   8
  -5   5  13 19742.1 846.423   8
  -5   5  13 19094.2 1201.71   1
  -5   5  14 1547.34 397.121   1
  -5   5  14 1388.09 242.118   8
  -5   5  15 9481.01 916.129   1
  -5   5  16 2640.09 526.163   1
  -5   6 -18 1095.44 262.260  10
  -5   6 -17 7215.73 581.455  10
  -5   6 -16 1425.84 278.580  10
  -5   6 -15 1648.33 275.936  10
  -5   6 -14 1286.73 243.805  10
  -5   6 -13 18751.2 828.534  10
  -5   6 -12 853.763 187.854  10
  -5   6 -11 462.512 151.283  10
  -5   6 -10 26884.4 897.596  10
  -5   6  -9 14482.2 598.137  10
  -5   6  -8 174.145 101.587  10
  -5   6  -7 64261.0 1488.53  10
  -5   6  -6 2128.15 184.009  10
  -5   6  -5 2441.70 178.310   6
  -5   6  -5 2518.50 185.117  10
  -5   6  -4 13705.4 438.703   6
  -5   6  -4 14376.4 448.152  10
  -5   6  -3 23733.7 602.420  10
  -5   6  -2 6061.48 232.382  10
  -5   6   0 62102.5 1548.85   8
  -5   6   1 224.758 127.063   8
  -5   6   2 88368.8 2031.32   8
  -5   6   3 10614.0 516.447   8
  -5   6   4 10298.6 515.659   8
  -5   6   5 42238.2 1221.55   8
  -5   6   6 1179.92 203.959   8
  -5   6   7 15447.5 687.548   8
  -5   6   8 1726.32 236.652   8
  -5   6   8 2044.11 341.318   1
  -5   6   9 29726.2 1054.17   8
  -5   6   9 29820.0 1313.98   1
  -5   6  10 27791.1 1308.27   1
  -5   6  10 26894.8 1014.27   8
  -5   6  11 23345.3 948.288   8
  -5   6  11 24679.8 1275.55   1
  -5   6  12 44256.6 1835.01   1
  -5   6  12 43876.6 1410.56   8
  -5   6  13 1397.73 350.199   1
  -5   6  13 1383.71 255.256   8
  -5   6  14 27318.5 1105.52   8
  -5   6  14 26311.2 1483.25   1
  -5   7 -18 3154.15 420.461  10
  -5   7 -17 598.251 223.718  10
  -5   7 -16 492.363 199.360  10
  -5   7 -15 232.238 173.623  10
  -5   7 -14 949.908 212.085  10
  -5   7 -13 255.013 156.279  10
  -5   7 -12 17283.3 754.508  10
  -5   7 -11 8610.08 487.367  10
  -5   7 -10 231.273 114.741  10
  -5   7  -9 27348.8 879.760  10
  -5   7  -8 3013.52 253.013  10
  -5   7  -7 2495.97 215.061  10
  -5   7  -6 53200.5 1258.62  10
  -5   7  -5 12030.2 443.279   6
  -5   7  -5 12352.5 447.201  10
  -5   7  -4 28830.9 752.227  10
  -5   7  -3 214.981 72.9710  10
  -5   7  -2 13786.8 425.831  10
  -5   7  -1 3319.39 293.587   8
  -5   7   0 3976.70 323.891   8
  -5   7   1 29063.5 960.223   8
  -5   7   2 15286.2 653.930   8
  -5   7   3 47749.2 1352.63   8
  -5   7   4 60199.4 1605.50   8
  -5   7   5 517.994 156.366   8
  -5   7   6 46.3866 136.101   8
  -5   7   7 13462.4 785.120   1
  -5   7   7 12773.8 655.808   8
  -5   7   8 33820.5 1176.24   8
  -5   7   8 35448.0 1404.14   1
  -5   7   9 413.622 183.075   8
  -5   7   9 445.578 217.832   1
  -5   7  10 13554.9 885.367   1
  -5   7  10 12182.5 688.818   8
  -5   7  11 5166.84 459.306   8
  -5   7  11 5714.77 609.395   1
  -5   7  12 4264.42 426.870   8
  -5   7  13 39866.4 1414.04   8
  -5   7  14 1328.96 281.591   8
  -5   8 -19 7198.11 608.700  10
  -5   8 -18 14275.9 833.795  10
  -5   8 -17 18389.1 922.000  10
  -5   8 -16-8.46555 146.330  10
  -5   8 -15 13267.6 717.807  10
  -5   8 -14 942.036 227.507  10
  -5   8 -13 853.759 187.858  10
  -5   8 -12 1601.96 243.280  10
  -5   8 -11 2761.87 285.640  10
  -5   8 -10 20807.4 771.709  10
  -5   8  -9 3455.48 286.631  10
  -5   8  -8 54464.3 1369.75  10
  -5   8  -7 23942.3 758.131  10
  -5   8  -6 54527.4 1307.82  10
  -5   8  -5 7222.76 353.320  10
  -5   8  -4 1875.04 171.428  10
  -5   8  -3 20051.6 774.912   8
  -5   8  -3 19592.7 592.664  10
  -5   8  -2 1297.16 136.758  10
  -5   8  -2 1571.03 228.704   8
  -5   8  -1 9705.82 522.676   8
  -5   8   0 3708.99 326.362   8
  -5   8   1 6024.23 411.758   8
  -5   8   2 30952.2 1021.08   8
  -5   8   2 28026.2 637.242   7
  -5   8   3-3.34833 114.641   8
  -5   8   4 23711.9 914.417   8
  -5   8   5 1787.36 260.904   8
  -5   8   6 5804.14 491.372   1
  -5   8   6 4995.58 421.181   8
  -5   8   7 28377.7 1086.36   8
  -5   8   7 29945.4 1220.61   1
  -5   8   8 6107.78 484.626   8
  -5   8   8 6410.24 559.079   1
  -5   8   9 1700.59 278.013   8
  -5   8  10 952.014 243.733   8
  -5   8  11 12854.2 754.194   8
  -5   8  12 855.709 242.947   8
  -5   8  13 4556.31 475.835   8
  -5   8  14 5261.34 528.607   8
  -5   9 -19 8731.10 671.554  10
  -5   9 -18 27835.0 1210.64  10
  -5   9 -17 3029.21 375.897  10
  -5   9 -16 30984.1 1212.49  10
  -5   9 -15 2443.24 334.304  10
  -5   9 -14 16322.1 788.272  10
  -5   9 -13 2471.02 294.828  10
  -5   9 -12 7174.04 471.032  10
  -5   9 -11 3400.80 320.057  10
  -5   9 -10 25825.2 890.661  10
  -5   9  -9 17420.0 686.825  10
  -5   9  -8 1815.93 218.577  10
  -5   9  -7 83266.0 1887.62  10
  -5   9  -6 26616.4 813.175  10
  -5   9  -5 17178.2 734.346   8
  -5   9  -5 18239.5 619.129  10
  -5   9  -4 50860.0 1224.52  10
  -5   9  -4 48595.1 1412.76   8
  -5   9  -3 2815.02 293.500   8
  -5   9  -3 2999.92 223.768  10
  -5   9  -2 8744.40 513.247   8
  -5   9  -1 71.1389 137.666   8
  -5   9   0 31972.2 1087.08   8
  -5   9   1 735.920 176.651   8
  -5   9   1 946.486 99.8463   7
  -5   9   2 26950.9 1014.58   8
  -5   9   3 4744.39 403.653   8
  -5   9   4 12362.1 671.767   8
  -5   9   5 12134.7 676.698   1
  -5   9   5 10965.2 645.446   8
  -5   9   6 13228.6 716.311   8
  -5   9   7-67.1523 163.870   8
  -5   9   8 5185.83 475.802   8
  -5   9   9 26.0690 144.625   8
  -5   9  10 4263.92 464.397   8
  -5   9  11 3466.78 421.091   8
  -5   9  12 10743.7 735.841   8
  -5   9  13 1561.08 331.066   8
  -5  10 -18 4898.40 490.953  10
  -5  10 -17 2962.80 374.478  10
  -5  10 -16 3116.75 360.696  10
  -5  10 -15 41350.2 1395.99  10
  -5  10 -14 434.408 186.721  10
  -5  10 -13 3419.55 353.025  10
  -5  10 -12 25975.5 963.859  10
  -5  10 -11 1838.44 246.656  10
  -5  10 -10 25032.7 894.173  10
  -5  10  -9 215.719 112.389  10
  -5  10  -8 30744.3 1080.52   8
  -5  10  -8 35286.9 1038.31  10
  -5  10  -7 916.917 169.717  10
  -5  10  -7 691.851 173.518   8
  -5  10  -6 48452.1 1252.78  10
  -5  10  -6 44734.5 1373.11   8
  -5  10  -5 14063.7 688.266   8
  -5  10  -5 15586.1 597.288  10
  -5  10  -4 7754.67 396.629  10
  -5  10  -4 6624.37 470.013   8
  -5  10  -3 4952.43 407.482   8
  -5  10  -2 3456.19 346.270   8
  -5  10  -1 19247.3 830.092   8
  -5  10  -1 19851.9 628.233   7
  -5  10   0 1928.89 272.082   8
  -5  10   0 2174.14 168.946   7
  -5  10   1 26733.0 1033.52   8
  -5  10   2 21161.0 917.493   8
  -5  10   3 13113.0 710.191   8
  -5  10   4 37614.1 1320.79   8
  -5  10   5 351.931 194.926   8
  -5  10   6 9574.75 644.432   8
  -5  10   7 25143.6 1098.10   8
  -5  10   8 3195.73 397.481   8
  -5  10   9 10773.5 735.432   8
  -5  10  10 2790.42 402.104   8
  -5  10  11 12119.9 815.949   8
  -5  11 -18 4521.80 472.796  10
  -5  11 -17 1374.70 272.496  10
  -5  11 -16 3090.45 375.682  10
  -5  11 -15 90.9390 140.566  10
  -5  11 -14 15635.6 785.860  10
  -5  11 -13 11022.9 623.313  10
  -5  11 -12 11216.4 621.297  10
  -5  11 -11 5711.45 424.339  10
  -5  11 -11 5066.54 412.191   8
  -5  11 -10 328.108 154.531   8
  -5  11 -10 502.416 150.588  10
  -5  11  -9 9280.54 552.902   8
  -5  11  -9 9432.45 521.885  10
  -5  11  -8 323.778 162.530   8
  -5  11  -8 151.567 115.743  10
  -5  11  -8-13.9898 80.0043  11
  -5  11  -7 40878.0 1310.46   8
  -5  11  -7 42524.2 1212.16  10
  -5  11  -6 7351.32 502.553   8
  -5  11  -6 7483.52 429.128  10
  -5  11  -5 4976.46 342.216  10
  -5  11  -5 4037.34 371.658   8
  -5  11  -4 59967.7 1482.27  10
  -5  11  -4 55500.7 1638.17   8
  -5  11  -3 20684.5 887.405   8
  -5  11  -2 37203.1 1271.26   8
  -5  11  -2 36950.1 1012.26   7
  -5  11  -1 176.589 79.7147   7
  -5  11  -1 101.062 162.448   8
  -5  11   0 4519.18 427.162   8
  -5  11   1 15738.5 803.322   8
  -5  11   2-73.9308 165.284   8
  -5  11   3 20607.1 959.203   8
  -5  11   4 7816.84 591.332   8
  -5  11   5 65880.2 2005.54   8
  -5  11   6 4869.73 498.562   8
  -5  11   7 46033.9 1649.69   8
  -5  11   8 11424.5 777.865   8
  -5  11   9 3871.87 475.022   8
  -5  12 -18 7775.97 616.033  10
  -5  12 -17 57.6677 140.095  10
  -5  12 -16 8929.22 635.555  10
  -5  12 -15 6340.04 516.856  10
  -5  12 -15 6615.02 497.652   8
  -5  12 -14 298.749 169.283  10
  -5  12 -14 583.425 185.107   8
  -5  12 -13 9692.66 587.203   8
  -5  12 -13 9759.95 597.624  10
  -5  12 -12 375.228 169.525  10
  -5  12 -12 291.620 164.035   8
  -5  12 -11 3940.93 379.227   8
  -5  12 -11 3635.10 353.350  10
  -5  12 -10 14873.8 700.290  10
  -5  12 -10 14039.5 717.373   8
  -5  12  -9 1608.15 259.325   8
  -5  12  -9 1705.12 235.447  10
  -5  12  -8 4083.79 386.185   8
  -5  12  -8 4421.91 364.565  10
  -5  12  -7 736.626 171.858  10
  -5  12  -7 485.030 137.211  11
  -5  12  -6 18544.9 848.016   8
  -5  12  -6 20117.8 775.692  10
  -5  12  -5 22890.0 966.599   8
  -5  12  -5 25960.1 893.366  10
  -5  12  -4 16521.7 669.030   7
  -5  12  -4 14673.2 758.536   8
  -5  12  -3 16602.3 820.975   8
  -5  12  -3 17463.1 660.420   7
  -5  12  -2 3908.53 393.843   8
  -5  12  -1 24253.1 1034.63   8
  -5  12   0 1337.75 269.818   8
  -5  12   1 2112.78 316.829   8
  -5  12   2 1204.58 246.401   8
  -5  12   3 18244.9 928.872   8
  -5  12   4 28506.0 1229.60   8
  -5  12   5 450.377 238.689   8
  -5  12   6 17257.3 966.081   8
  -5  12   7 3004.05 420.413   8
  -5  13 -18 92.0798 177.957  10
  -5  13 -17 6570.76 557.809  10
  -5  13 -16 979.763 238.349  10
  -5  13 -15 12711.5 740.843  10
  -5  13 -14 3939.03 402.291   8
  -5  13 -14 4021.93 407.479  10
  -5  13 -13 2491.46 311.173   8
  -5  13 -13 2540.97 326.698  10
  -5  13 -12 34309.0 1235.39   8
  -5  13 -12 34958.5 1236.65  10
  -5  13 -11 284.502 171.339   8
  -5  13 -11 561.770 184.761  10
  -5  13 -10 1314.70 254.704   8
  -5  13 -10 1114.30 221.379  10
  -5  13  -9 2669.06 303.992  10
  -5  13  -9 2133.39 310.935   8
  -5  13  -8 842.915 211.809   8
  -5  13  -8 890.866 196.924  10
  -5  13  -7 2617.02 302.568   7
  -5  13  -7 3317.10 327.885  10
  -5  13  -7 3181.67 296.393  11
  -5  13  -7 3112.48 360.428   8
  -5  13  -6 110.764 134.559   7
  -5  13  -6 121.068 150.755   8
  -5  13  -6 122.439 124.166  11
  -5  13  -6 156.053 127.976  10
  -5  13  -5 23260.6 866.037   7
  -5  13  -5 22852.7 893.710  11
  -5  13  -5 23017.6 995.312   8
  -5  13  -4 2486.41 338.287   8
  -5  13  -4 1827.20 273.787  11
  -5  13  -3 14566.2 793.169   8
  -5  13  -2 27079.1 1130.22   8
  -5  13  -1 398.799 215.547   8
  -5  13   0 227.353 169.824   8
  -5  13   1 5568.97 507.422   8
  -5  13   2 508.946 221.844   8
  -5  13   3 2844.26 388.121   8
  -5  13   4 1335.81 316.218   8
  -5  14 -17 1323.01 283.215  10
  -5  14 -16 11610.9 735.772  10
  -5  14 -15-76.8127 139.559  10
  -5  14 -14 14728.3 815.223  10
  -5  14 -14 14455.9 773.190   8
  -5  14 -13 13303.4 740.809   8
  -5  14 -13 13736.6 762.858  10
  -5  14 -12 1382.92 256.033  10
  -5  14 -12 1188.81 247.892   8
  -5  14 -11 13226.4 726.623  10
  -5  14 -11 14030.1 761.006   8
  -5  14 -10 4136.51 423.307   7
  -5  14 -10 4076.52 416.335   8
  -5  14 -10 4190.16 401.092  10
  -5  14  -9 15365.1 806.869   7
  -5  14  -9 15110.9 813.897   8
  -5  14  -8 1349.03 249.680   7
  -5  14  -8 1293.52 242.937  10
  -5  14  -8 1614.74 291.691   8
  -5  14  -7 5143.10 422.735   7
  -5  14  -7 6113.80 455.733  10
  -5  14  -7 5175.78 476.279   8
  -5  14  -6 83.0637 137.275  11
  -5  14  -6 150.234 120.148   7
  -5  14  -6-21.7231 151.724   8
  -5  14  -5 6519.28 480.894  11
  -5  14  -5 6425.48 538.733   8
  -5  14  -4 4139.29 402.325  11
  -5  14  -4 3748.26 425.647   8
  -5  14  -3 976.571 235.753  11
  -5  14  -3 1475.56 294.966   8
  -5  14  -2 6499.19 530.340  11
  -5  14  -2 6848.99 567.890   8
  -5  14  -1 31842.8 1306.40   8
  -5  14  -1 29613.2 1209.05  11
  -5  14   0 1367.48 287.183   8
  -5  14   0 940.385 247.986  11
  -5  14   1 13978.8 851.158   8
  -5  14   1 12594.8 786.882  11
  -5  14   2 1492.69 304.479  11
  -5  14   2 1625.23 343.602   8
  -5  15 -16 5393.49 512.332  10
  -5  15 -15 10592.2 715.309  10
  -5  15 -14 2433.68 354.723  10
  -5  15 -14 2504.64 392.192   7
  -5  15 -13 14308.2 801.000   8
  -5  15 -13 14889.8 822.715  10
  -5  15 -13 14600.9 875.499   7
  -5  15 -12 12744.6 748.020   8
  -5  15 -12 12170.4 775.919   7
  -5  15 -12 12320.5 739.228  10
  -5  15 -11 145.997 157.265  10
  -5  15 -11 349.653 187.683   7
  -5  15 -10 29621.2 1210.99   7
  -5  15 -10 33444.6 1238.14  10
  -5  15 -10 31730.0 1258.23   8
  -5  15  -9 5001.51 451.729   7
  -5  15  -9 5836.67 484.560  10
  -5  15  -9 5134.79 483.647   8
  -5  15  -8 1814.28 303.793   8
  -5  15  -8 1942.82 288.812  10
  -5  15  -8 1708.75 281.221   7
  -5  15  -7 2737.40 378.810   8
  -5  15  -6 3912.71 448.924   8
  -5  15  -5 2006.38 312.308  11
  -5  15  -5 2118.83 352.418   8
  -5  15  -4 3370.79 432.358   8
  -5  15  -4 3430.93 389.609  11
  -5  15  -3 15487.7 890.801   8
  -5  15  -3 13159.1 770.868  11
  -5  15  -2 9750.05 709.624   8
  -5  15  -2 9677.83 672.168  11
  -5  15  -1 7363.75 606.508  11
  -5  15  -1 8972.86 686.165   8
  -5  15   0 14241.0 859.543  11
  -5  16 -15 560.138 220.236  10
  -5  16 -14 4464.33 477.772  10
  -5  16 -13 9897.92 733.674   7
  -5  16 -13 10253.6 705.754  10
  -5  16 -12 2022.05 326.738  10
  -5  16 -12 1632.33 320.002   7
  -5  16 -12 1965.59 328.919   8
  -5  16 -11 22869.4 1069.90   8
  -5  16 -11 22629.6 1071.51   7
  -5  16 -11 23558.9 1061.95  10
  -5  16 -10 1144.99 267.866   7
  -5  16 -10 1752.41 302.684  10
  -5  16 -10 1302.65 269.315   8
  -5  16  -9 24755.0 1140.20   8
  -5  16  -9 24359.7 1060.98  10
  -5  16  -8 6125.33 553.112   8
  -5  16  -7 9391.31 685.567   8
  -5  16  -6 2677.90 392.123   8
  -5  16  -5 372.040 216.712   8
  -5  16  -3-258.372 216.810  11
  -5  16  -2 15043.6 886.266  11
  -4 -15   7 5020.82 526.812   3
  -4 -14   4 2149.63 363.287   3
  -4 -14   5 1509.20 308.291   3
  -4 -14   6 4063.29 471.152   3
  -4 -14   7 764.559 252.978   3
  -4 -14   8 11022.0 718.876   3
  -4 -13   2 4224.52 481.007   3
  -4 -13   3 637.680 251.089   3
  -4 -13   4 5958.16 547.392   3
  -4 -13   5 32463.4 1311.39   3
  -4 -13   6 254.077 208.523   3
  -4 -13   6 1169.45 256.543   6
  -4 -13   7 28506.0 1213.00   6
  -4 -13   7 25205.4 1092.07   3
  -4 -13   8 1613.40 314.365   6
  -4 -13   8 1031.92 245.689   3
  -4 -13   9 5625.39 519.242   6
  -4 -13  10 1860.47 325.770   6
  -4 -13  11 4024.96 468.796   6
  -4 -13  12 10599.5 737.639   6
  -4 -13  13 2315.78 369.993   6
  -4 -12   0 214.526 200.954   3
  -4 -12   1 5691.93 547.067   3
  -4 -12   2 2482.60 363.745   3
  -4 -12   3 9655.63 681.187   3
  -4 -12   4 12783.9 758.216   3
  -4 -12   5 1420.01 267.913   3
  -4 -12   6 24329.4 1040.88   3
  -4 -12   6 26862.8 1136.19   6
  -4 -12   7 512.349 172.044   3
  -4 -12   7 807.117 262.438   6
  -4 -12   8 6624.95 541.625   6
  -4 -12   9 16057.9 860.988   6
  -4 -12  10 5652.89 511.183   6
  -4 -12  11 3207.44 401.979   6
  -4 -12  12 910.879 256.018   6
  -4 -12  13 28349.7 1219.07   6
  -4 -12  14 2829.29 391.213   6
  -4 -12  15 18507.1 986.150   6
  -4 -12  16 5712.38 558.544   6
  -4 -12  17 5808.30 736.333   1
  -4 -12  18 30350.4 1747.11   1
  -4 -12  19 137.202 282.974   1
  -4 -11  -2 72.5841 172.650   3
  -4 -11  -1 4790.98 497.169   3
  -4 -11   0 6507.12 574.877   3
  -4 -11   1 1507.54 279.924   3
  -4 -11   2 7649.32 586.894   3
  -4 -11   3 1168.00 257.418   3
  -4 -11   4 12691.0 713.518   3
  -4 -11   5 2883.98 335.992   3
  -4 -11   6 156.282 154.513   3
  -4 -11   7 5232.30 465.485   6
  -4 -11   7 4450.90 387.018   3
  -4 -11   8 89.8392 131.748   6
  -4 -11   9 15039.6 796.885   6
  -4 -11  10 31241.9 1216.18   6
  -4 -11  11 1606.57 290.958   6
  -4 -11  12 14393.6 950.452   1
  -4 -11  12 13988.0 786.463   6
  -4 -11  13 10.1663 162.388   6
  -4 -11  13 265.837 210.945   1
  -4 -11  14 16068.7 1092.98   1
  -4 -11  14 18253.0 938.936   6
  -4 -11  15 4433.68 480.704   6
  -4 -11  15 3882.66 566.980   1
  -4 -11  16 12620.2 790.683   6
  -4 -11  16 9094.77 905.240   1
  -4 -11  17 12447.1 1062.59   1
  -4 -11  18 4818.46 709.784   1
  -4 -11  19 19126.4 1411.87   1
  -4 -10  -6 6131.71 562.617   9
  -4 -10  -4 7798.56 645.602   3
  -4 -10  -3 2655.21 387.632   3
  -4 -10  -2 17269.5 934.713   3
  -4 -10  -1 2446.19 359.319   3
  -4 -10   0 1397.11 279.812   3
  -4 -10   1 778.724 220.053   3
  -4 -10   2 10995.6 657.057   3
  -4 -10   3 3591.01 383.151   3
  -4 -10   4 1598.02 258.222   3
  -4 -10   5 15314.1 729.197   3
  -4 -10   6 2850.68 309.307   3
  -4 -10   7 643.698 183.449   1
  -4 -10   7 604.195 208.370   6
  -4 -10   8 12392.3 747.944   1
  -4 -10   8 12893.5 701.494   6
  -4 -10   9 31010.0 1151.30   6
  -4 -10   9 29190.9 1261.09   1
  -4 -10  10 1151.02 244.016   6
  -4 -10  10 1114.15 250.596   1
  -4 -10  11 1845.93 295.531   6
  -4 -10  11 1607.29 336.004   1
  -4 -10  12 4946.50 557.107   1
  -4 -10  12 5179.63 455.911   6
  -4 -10  13 6428.17 667.818   1
  -4 -10  13 6990.15 549.401   6
  -4 -10  14 508.832 255.192   1
  -4 -10  14 1085.30 258.583   6
  -4 -10  15 1429.15 362.682   1
  -4 -10  15 2664.30 376.451   6
  -4 -10  16 963.645 347.727   1
  -4 -10  17 8290.13 873.488   1
  -4 -10  18 16897.5 1286.55   1
  -4 -10  19 57.9603 279.273   1
  -4 -10  20 34058.5 1962.49   1
  -4  -9  -7 791.071 238.472   9
  -4  -9  -6 7577.35 652.581   3
  -4  -9  -6 7653.62 595.991   9
  -4  -9  -5 19933.3 1025.42   3
  -4  -9  -4 4207.94 462.566   3
  -4  -9  -3 26119.0 1140.44   3
  -4  -9  -2 771.434 260.700   3
  -4  -9  -1 6866.90 532.954   3
  -4  -9   0 212.023 174.516   3
  -4  -9   1 8320.52 559.479   3
  -4  -9   2 210.103 145.022   3
  -4  -9   3 5476.12 430.751   3
  -4  -9   4 2331.72 273.941   3
  -4  -9   5 1269.15 211.113   3
  -4  -9   6 5304.34 443.926   1
  -4  -9   6 4846.52 364.327   3
  -4  -9   7 21108.2 877.188   6
  -4  -9   7 21567.6 968.239   1
  -4  -9   8 6578.30 547.015   1
  -4  -9   8 6472.10 472.863   6
  -4  -9   9 42155.5 1344.92   6
  -4  -9   9 42098.0 1547.01   1
  -4  -9  10 96.7038 144.312   6
  -4  -9  10-50.0253 179.091   1
  -4  -9  11 200.387 180.048   1
  -4  -9  11 484.075 194.732   6
  -4  -9  12 21490.3 927.417   6
  -4  -9  12 21848.0 1189.29   1
  -4  -9  13 150.578 152.632   6
  -4  -9  13 353.193 222.139   1
  -4  -9  14 954.623 314.625   1
  -4  -9  14 851.401 233.727   6
  -4  -9  15 1666.78 307.233   6
  -4  -9  15 1345.24 358.022   1
  -4  -9  16 7796.46 814.191   1
  -4  -9  17 4380.55 644.806   1
  -4  -9  18 9544.26 971.486   1
  -4  -9  19 7962.18 904.880   1
  -4  -9  20 1393.48 442.159   1
  -4  -8  -9 9815.62 733.496   9
  -4  -8  -8 2168.89 356.502   9
  -4  -8  -8 2343.57 401.011   3
  -4  -8  -7 5406.32 508.839   9
  -4  -8  -7 5159.43 530.173   3
  -4  -8  -6 1143.19 263.773   3
  -4  -8  -6 1063.24 256.985   9
  -4  -8  -5 343.843 191.549   3
  -4  -8  -4 17070.9 882.358   3
  -4  -8  -3 3811.07 418.491   3
  -4  -8  -2 43893.1 1448.28   3
  -4  -8  -1 7485.10 526.312   3
  -4  -8   0 30641.9 1112.80   3
  -4  -8   1 30456.5 1076.40   3
  -4  -8   2 12960.8 643.446   3
  -4  -8   3 25455.7 913.398   3
  -4  -8   4 2467.81 260.748   3
  -4  -8   5 749.389 165.350   3
  -4  -8   6 107.815 133.595   6
  -4  -8   6 271.933 120.910   3
  -4  -8   7 39251.3 1229.49   6
  -4  -8   7 40599.5 1403.29   1
  -4  -8   7 38664.8 1082.87   3
  -4  -8   8 21818.1 855.789   6
  -4  -8   8 21028.9 1002.62   1
  -4  -8   9 1692.38 306.395   1
  -4  -8   9 1949.10 253.379   6
  -4  -8  10 27265.8 1250.15   1
  -4  -8  10 27464.6 1005.31   6
  -4  -8  11 18325.2 803.133   6
  -4  -8  11 17081.4 1000.50   1
  -4  -8  12 33795.1 1174.15   6
  -4  -8  12 32068.9 1467.17   1
  -4  -8  13 4911.56 426.475   6
  -4  -8  13 4822.36 586.999   1
  -4  -8  14 678.058 302.262   1
  -4  -8  14 604.786 214.246   6
  -4  -8  15 11102.1 935.637   1
  -4  -8  16 10505.7 947.996   1
  -4  -8  17 4566.39 661.787   1
  -4  -8  18 170.636 265.317   1
  -4  -8  19 5046.95 746.228   1
  -4  -8  20 2098.34 500.577   1
  -4  -7 -10 10276.3 730.528   9
  -4  -7  -9 655.200 247.169   3
  -4  -7  -9 595.917 220.529   9
  -4  -7  -8 2800.99 389.969   3
  -4  -7  -8 2825.44 369.045   9
  -4  -7  -7 6721.40 572.800   3
  -4  -7  -7 5745.47 495.135   9
  -4  -7  -6 3841.47 391.512   9
  -4  -7  -6 3507.44 425.286   3
  -4  -7  -5 27537.0 1128.34   3
  -4  -7  -4 6639.63 513.087   3
  -4  -7  -3 55818.3 1668.64   3
  -4  -7  -2-44.8231 162.166   3
  -4  -7  -1 61072.3 1695.79   3
  -4  -7   0 6771.31 467.385   3
  -4  -7   1 12425.6 608.844   3
  -4  -7   2 13737.5 623.575   3
  -4  -7   3 9285.84 487.100   3
  -4  -7   4 44129.5 1213.11   3
  -4  -7   5 3663.08 282.200   3
  -4  -7   6 66494.9 1557.04   3
  -4  -7   6 66627.4 1701.76   6
  -4  -7   7 326.818 139.817   6
  -4  -7   7 156.532 91.7047   3
  -4  -7   8 8531.82 372.172   8
  -4  -7   8 10395.2 418.425   3
  -4  -7   8 11311.2 562.392   6
  -4  -7   8 10771.1 688.032   1
  -4  -7   9 29566.4 1252.75   1
  -4  -7   9 29512.8 1003.66   6
  -4  -7  10 16233.9 933.171   1
  -4  -7  10 18313.6 757.506   6
  -4  -7  11 30348.9 1367.87   1
  -4  -7  11 31392.1 1077.34   6
  -4  -7  12 11633.5 626.872   6
  -4  -7  12 11066.3 838.323   1
  -4  -7  13 21989.5 1230.41   1
  -4  -7  13 23740.1 945.399   6
  -4  -7  14 27476.0 1433.56   1
  -4  -7  15 4664.83 618.814   1
  -4  -7  16 16788.9 1189.54   1
  -4  -7  17 3269.90 557.343   1
  -4  -7  18 2384.35 507.916   1
  -4  -7  19 2575.46 557.577   1
  -4  -7  20 11638.2 1153.39   1
  -4  -6 -11 3011.13 422.725   9
  -4  -6 -10 952.346 251.141   9
  -4  -6 -10 778.884 285.832   3
  -4  -6  -9 9336.78 682.411   3
  -4  -6  -9 9117.78 639.492   9
  -4  -6  -8 3184.97 377.445   9
  -4  -6  -8 3543.82 410.003   3
  -4  -6  -7 5808.26 511.826   3
  -4  -6  -7 5646.00 470.145   9
  -4  -6  -6 496.183 184.866   9
  -4  -6  -6 136.557 196.522   3
  -4  -6  -5 24249.7 944.239   9
  -4  -6  -5 25142.3 1022.98   3
  -4  -6  -4 3582.29 373.754   3
  -4  -6  -3 1613.06 269.628   3
  -4  -6  -2 36295.7 1180.01   3
  -4  -6  -1 668.783 187.826   3
  -4  -6   0 21299.1 807.154   3
  -4  -6   1 19574.0 749.624   3
  -4  -6   2 11129.0 521.010   3
  -4  -6   3 53615.1 1365.50   3
  -4  -6   4 1825.84 200.840   3
  -4  -6   5 6582.63 345.286   3
  -4  -6   6 20035.3 642.029   3
  -4  -6   6 22038.2 774.707   6
  -4  -6   7 13237.1 578.610   6
  -4  -6   7 13617.8 470.296   3
  -4  -6   7 12353.7 440.643   8
  -4  -6   8 5768.97 385.283   6
  -4  -6   8 4660.08 232.740   8
  -4  -6   8 5814.80 269.519   3
  -4  -6   9 12133.2 570.398   6
  -4  -6   9 12864.3 394.565   3
  -4  -6   9 10876.3 341.427   8
  -4  -6   9 11835.7 383.853   9
  -4  -6   9 11097.4 738.729   1
  -4  -6  10 101810. 2333.55   6
  -4  -6  10 96441.5 1985.33   9
  -4  -6  10 96652.0 2749.79   1
  -4  -6  10 104550. 1927.53   3
  -4  -6  11 930.749 209.363   6
  -4  -6  11 543.219 244.546   1
  -4  -6  11 606.371 63.9221   3
  -4  -6  12 56155.1 1556.21   6
  -4  -6  12 52872.2 1965.90   1
  -4  -6  13 1337.85 328.243   1
  -4  -6  14 17502.4 1132.48   1
  -4  -6  15 6929.80 720.694   1
  -4  -6  16 127.569 188.621   1
  -4  -6  17 25150.8 1515.15   1
  -4  -6  18 323.315 278.033   1
  -4  -6  19 18417.2 1375.70   1
  -4  -6  20 11349.8 1127.14   1
  -4  -5 -12 3929.97 478.948   9
  -4  -5 -12 4173.63 495.659   3
  -4  -5 -11 9811.45 721.301   3
  -4  -5 -11 9873.24 692.328   9
  -4  -5 -10 1807.61 332.050   3
  -4  -5 -10 1927.46 321.135   9
  -4  -5  -9 1881.27 311.168   3
  -4  -5  -9 2180.71 330.857   9
  -4  -5  -8 3804.10 394.850   9
  -4  -5  -8 3978.92 429.469   3
  -4  -5  -7 406.423 175.390   9
  -4  -5  -7 575.469 219.743   3
  -4  -5  -6 8845.19 541.360   9
  -4  -5  -6 9809.09 603.197   3
  -4  -5  -5 7971.06 542.093   3
  -4  -5  -5 9101.10 519.412   9
  -4  -5  -4 2561.18 268.158   9
  -4  -5  -4 2598.11 300.798   3
  -4  -5  -3 545.527 189.002   3
  -4  -5  -2 36532.2 1143.07   3
  -4  -5  -1 3346.25 306.965   3
  -4  -5   0 6555.50 400.482   3
  -4  -5   1 44069.4 1191.79   3
  -4  -5   2 33337.9 958.500   3
  -4  -5   3 19237.7 647.236   3
  -4  -5   4 79178.6 1720.64   3
  -4  -5   5 1680.25 192.773   6
  -4  -5   5 2004.08 175.399   8
  -4  -5   5 2171.49 186.937   3
  -4  -5   6 16030.8 525.504   8
  -4  -5   6 17969.4 531.213   3
  -4  -5   6 18458.7 657.334   6
  -4  -5   7 6513.05 278.640   8
  -4  -5   7 7236.41 397.766   6
  -4  -5   7 7400.94 288.513   3
  -4  -5   8 30046.6 679.939   3
  -4  -5   8 27518.1 658.214   8
  -4  -5   8 29065.3 657.110   9
  -4  -5   8 29829.6 913.975   6
  -4  -5   9 27966.3 886.007   6
  -4  -5   9 26318.2 566.881   3
  -4  -5   9 26542.0 1157.90   1
  -4  -5   9 26212.3 618.651   9
  -4  -5   9 23120.6 527.174   8
  -4  -5  10 2418.77 160.984   9
  -4  -5  10 2319.70 255.528   6
  -4  -5  11 31800.0 1381.87   1
  -4  -5  11 33066.7 1024.93   6
  -4  -5  12 291.138 236.162   1
  -4  -5  13 26140.0 1341.79   1
  -4  -5  14 33476.1 1593.99   1
  -4  -5  15 16540.9 1137.83   1
  -4  -5  16 8052.63 821.262   1
  -4  -5  17 1149.83 362.688   1
  -4  -5  18 18279.0 1326.56   1
  -4  -5  19 1914.35 496.457   1
  -4  -5  20 14999.8 1300.87   1
  -4  -4 -13 4176.96 496.928   9
  -4  -4 -13 3801.03 474.213   3
  -4  -4 -12 3437.44 427.241   3
  -4  -4 -12 3963.67 449.791   9
  -4  -4 -11 2002.28 341.489   9
  -4  -4 -11 1703.34 301.078   3
  -4  -4 -10 22353.5 1031.90   3
  -4  -4 -10 22309.5 1000.15   9
  -4  -4  -9 5517.84 472.834   9
  -4  -4  -9 5313.26 479.175   3
  -4  -4  -8 12967.1 696.487   9
  -4  -4  -8 12945.5 716.921   3
  -4  -4  -7 18272.8 843.455   3
  -4  -4  -7 19212.8 818.979   9
  -4  -4  -6 257.816 155.154   3
  -4  -4  -6 249.501 160.106   9
  -4  -4  -5 421.523 151.000   9
  -4  -4  -5 410.237 173.011   3
  -4  -4  -4 349.029 118.095   9
  -4  -4  -4 107.986 144.629   3
  -4  -4  -3 755.083 151.703   9
  -4  -4  -3 650.477 151.588   3
  -4  -4  -2 3677.09 308.538   3
  -4  -4  -2 3995.87 280.971   9
  -4  -4  -1 12265.5 550.628   3
  -4  -4   0 48080.9 1256.66   3
  -4  -4   1 212.537 104.784   3
  -4  -4   2 50198.0 1221.36   3
  -4  -4   3 8884.22 386.187   3
  -4  -4   4 387.555 97.4964   8
  -4  -4   4 101.553 78.0041   3
  -4  -4   5 56371.1 1205.86   3
  -4  -4   5 54650.4 1224.95   8
  -4  -4   5 55769.0 1340.38   6
  -4  -4   6 44096.2 962.282   8
  -4  -4   6 45559.5 1121.69   6
  -4  -4   6 46627.3 947.119   3
  -4  -4   7 11289.8 478.969   6
  -4  -4   7 10269.9 271.127   9
  -4  -4   7 10639.8 329.340   8
  -4  -4   7 11296.1 317.608   3
  -4  -4   8 17406.7 400.669   3
  -4  -4   8 20305.2 682.776   6
  -4  -4   8 18622.7 431.723   8
  -4  -4   8 18688.5 440.790   9
  -4  -4   9 34460.7 1357.02   1
  -4  -4   9 34587.7 1006.77   6
  -4  -4  10 2297.30 249.183   6
  -4  -4  10 2237.56 356.025   1
  -4  -4  11 2778.99 397.467   1
  -4  -4  12 56138.2 2014.71   1
  -4  -4  13 4919.46 568.267   1
  -4  -4  14 26567.7 1402.11   1
  -4  -4  15 27929.3 1498.58   1
  -4  -4  16 820.932 350.621   1
  -4  -4  17 5880.78 725.476   1
  -4  -4  18 1262.88 409.022   1
  -4  -4  19 12364.5 1140.48   1
  -4  -4  20 3449.57 651.930   1
  -4  -3 -14 2875.25 407.752   9
  -4  -3 -13 3501.65 434.844   9
  -4  -3 -12-128.000 212.949   3
  -4  -3 -12 576.744 223.764   9
  -4  -3 -11 18182.9 902.455   3
  -4  -3 -11 17611.8 889.718   9
  -4  -3 -10 394.558 166.053   9
  -4  -3 -10 563.986 221.568   3
  -4  -3  -9 10307.3 626.850   3
  -4  -3  -9 10019.9 614.275   9
  -4  -3  -8 22810.9 936.351   3
  -4  -3  -8 20275.9 862.112   9
  -4  -3  -7 6283.42 435.528   9
  -4  -3  -7 5875.46 448.678   3
  -4  -3  -6 41740.2 1280.91   3
  -4  -3  -6 41496.0 1234.72   9
  -4  -3  -5 14058.1 646.104   3
  -4  -3  -5 12355.6 568.881   9
  -4  -3  -4 46075.4 1306.19   3
  -4  -3  -4 45687.1 1220.24   9
  -4  -3  -3 719.816 168.630   3
  -4  -3  -3 1229.85 173.123   9
  -4  -3  -2 23184.8 709.177   9
  -4  -3  -2 22941.9 781.325   3
  -4  -3  -1 18570.7 658.150   3
  -4  -3  -1 18328.3 578.525   9
  -4  -3   0 33354.7 929.618   3
  -4  -3   0 32597.7 813.533   9
  -4  -3   1 3115.52 181.917   9
  -4  -3   1 3644.05 253.149   3
  -4  -3   2 5993.05 306.250   3
  -4  -3   2 6791.76 236.609   9
  -4  -3   3 153111. 2917.66   3
  -4  -3   3 153905. 2959.84   8
  -4  -3   3 145539. 2731.03   9
  -4  -3   4 16446.9 476.992   3
  -4  -3   4 16132.3 506.220   8
  -4  -3   5 2071.81 135.402   3
  -4  -3   5 2504.04 163.556   8
  -4  -3   5 2317.85 199.008   6
  -4  -3   6 127624. 2338.73   3
  -4  -3   6 132241. 2581.07   6
  -4  -3   6 126444. 2399.74   8
  -4  -3   7 8060.61 382.643   6
  -4  -3   7 7629.40 247.959   8
  -4  -3   8 41397.3 818.694   8
  -4  -3   8 46534.0 1135.10   6
  -4  -3  10 8335.99 655.438   1
  -4  -3  11 8076.87 665.192   1
  -4  -3  12 7564.15 673.072   1
  -4  -3  13 39426.6 1686.55   1
  -4  -3  14 12624.9 946.412   1
  -4  -3  15 4079.51 598.151   1
  -4  -3  16 2013.85 421.865   1
  -4  -3  17 1418.57 395.115   1
  -4  -3  18 2901.10 573.486   1
  -4  -3  19 4320.81 678.778   1
  -4  -3  20 418.649 312.739   1
  -4  -2 -15 1572.38 318.928   9
  -4  -2 -14 8699.18 672.023   9
  -4  -2 -13 380.636 224.128   9
  -4  -2 -12 13527.2 766.932   9
  -4  -2 -11 3547.43 381.496   9
  -4  -2 -10 19332.4 877.889   9
  -4  -2 -10 20481.7 904.964   3
  -4  -2  -9-6.06331 138.165   3
  -4  -2  -9 163.288 168.783   9
  -4  -2  -8 75370.9 1960.31   3
  -4  -2  -8 75332.0 1930.82   9
  -4  -2  -7 40469.2 1258.54   3
  -4  -2  -7 40029.5 1215.72   9
  -4  -2  -6 21805.2 795.832   9
  -4  -2  -6 21324.3 826.020   3
  -4  -2  -5 43521.7 1258.20   3
  -4  -2  -5 45459.1 1220.50   9
  -4  -2  -4 32163.5 926.052   9
  -4  -2  -4 31944.4 987.798   3
  -4  -2  -3 51792.1 1252.64   9
  -4  -2  -3 51335.6 1329.82   3
  -4  -2  -2 14477.6 565.407   3
  -4  -2  -2 15034.5 514.040   9
  -4  -2  -1 5491.21 316.393   3
  -4  -2  -1 5653.51 269.502   9
  -4  -2   0 53870.0 1285.16   3
  -4  -2   0 56370.2 1175.21   9
  -4  -2   0 55362.3 1262.82  10
  -4  -2   1 38967.3 836.855   9
  -4  -2   1 39637.7 953.621  10
  -4  -2   1 38913.1 960.966   3
  -4  -2   2 13824.2 451.189   3
  -4  -2   2 14853.1 472.458  10
  -4  -2   2 13575.1 335.739   9
  -4  -2   3 21693.5 572.716   3
  -4  -2   3 21894.9 614.100  10
  -4  -2   4 102323. 2064.42   6
  -4  -2   4 105166. 2074.47  10
  -4  -2   5 1934.20 110.142   2
  -4  -2   5 1816.39 174.246  10
  -4  -2   5 2067.36 173.284   6
  -4  -2   6 19447.8 593.042  10
  -4  -2   6 19466.1 596.451   6
  -4  -2   7 80496.8 1728.67   6
  -4  -2   8 2506.64 112.429   8
  -4  -2   9 47494.9 895.383   8
  -4  -2  10 974.237 270.701   1
  -4  -2  11 32791.7 1413.98   1
  -4  -2  12 4671.20 546.079   1
  -4  -2  13 1548.04 372.614   1
  -4  -2  14 19946.6 1208.83   1
  -4  -2  15-40.9213 178.553   1
  -4  -2  16 27576.7 1548.90   1
  -4  -2  17 11560.4 1016.95   1
  -4  -2  18 375.184 322.553   1
  -4  -2  19 3477.81 630.568   1
  -4  -2  20 1484.60 428.403   1
  -4  -1 -15 7217.98 604.612   9
  -4  -1 -14 3132.56 399.331   9
  -4  -1 -13 8278.20 602.830   9
  -4  -1 -12 465.907 193.123   9
  -4  -1 -11 175.575 158.227   9
  -4  -1 -10 2339.52 296.956   9
  -4  -1  -9 27433.1 989.289   9
  -4  -1  -8 14702.7 671.108   9
  -4  -1  -7 7804.18 450.610   9
  -4  -1  -7 7602.13 460.340   3
  -4  -1  -6 86386.2 2028.11   3
  -4  -1  -6 85695.5 1984.55   9
  -4  -1  -5 12492.2 524.994   9
  -4  -1  -5 11628.8 541.672   3
  -4  -1  -4 14912.8 558.510   9
  -4  -1  -4 15885.3 616.264   3
  -4  -1  -3 33856.7 959.677   3
  -4  -1  -3 33082.7 882.180   9
  -4  -1  -2 41772.1 1085.11   3
  -4  -1  -2 43552.9 1015.89   9
  -4  -1  -1 3394.28 239.029   3
  -4  -1  -1 3694.14 207.687   9
  -4  -1   0 5055.43 216.981   9
  -4  -1   0 5090.07 243.752  10
  -4  -1   1 6271.50 265.251  10
  -4  -1   2 2372.64 160.152  10
  -4  -1   3 185510. 3423.45   6
  -4  -1   3 185038. 3421.35  10
  -4  -1   3 187680. 3393.39   2
  -4  -1   4 10943.7 310.193   2
  -4  -1   4 10589.6 359.347   6
  -4  -1   4 10902.8 361.108  10
  -4  -1   5 60078.6 1271.72  10
  -4  -1   5 59109.8 1267.13   6
  -4  -1   6 120437. 2401.53  10
  -4  -1   6 124646. 2400.31   6
  -4  -1   7 8843.15 281.625   8
  -4  -1   8 42264.4 880.352   8
  -4  -1   9 2841.99 143.662   8
  -4  -1   9 2529.63 360.112   1
  -4  -1  10 55346.5 1116.16   8
  -4  -1  10 54759.8 1859.41   1
  -4  -1  11 306.529 60.3314   8
  -4  -1  11 407.196 219.614   1
  -4  -1  12 33664.0 1527.10   1
  -4  -1  12 38762.1 849.218   8
  -4  -1  13 36400.5 1629.97   1
  -4  -1  14 424.325 249.250   1
  -4  -1  15 15777.7 1107.95   1
  -4  -1  16 9580.55 917.110   1
  -4  -1  17 28773.6 1630.19   1
  -4  -1  18 4934.78 722.412   1
  -4  -1  19 378.748 318.887   1
  -4   0 -17 2240.24 365.180   2
  -4   0 -16 1632.59 314.653   2
  -4   0 -16 1830.43 352.230   9
  -4   0 -15 30195.3 1272.70   9
  -4   0 -15 29015.5 1193.58   2
  -4   0 -14 183.514 198.142   9
  -4   0 -13 499.629 212.634   9
  -4   0 -12 5453.59 454.188   9
  -4   0 -11 2284.83 300.257   9
  -4   0 -10 194.950 144.432   9
  -4   0  -9 2386.38 280.109   9
  -4   0  -8 4218.25 329.099   9
  -4   0  -7 23485.4 808.064   9
  -4   0  -6 1657.80 202.968   9
  -4   0  -5 85910.3 1891.39   9
  -4   0  -4 1927.14 200.593   9
  -4   0  -3 74350.4 1595.68   9
  -4   0  -2 149812. 2859.62   9
  -4   0   0 265135. 4774.59  10
  -4   0   0 268526. 4870.72   2
  -4   0   1 5843.35 220.934  10
  -4   0   1 6061.28 262.260   2
  -4   0   2 65419.2 1278.93  10
  -4   0   2 65481.6 1331.52   2
  -4   0   3 6999.18 241.033   6
  -4   0   3 7293.62 244.668  10
  -4   0   4 24815.4 591.034   6
  -4   0   4 24758.8 598.453  10
  -4   0   6 12867.3 393.163   8
  -4   0   6 13399.4 471.741   7
  -4   0   7 73176.6 1568.25   7
  -4   0   7 70459.0 1439.51   8
  -4   0   8 18827.0 513.614   8
  -4   0   9 83232.9 2409.48   1
  -4   0   9 87939.8 1734.32   8
  -4   0  10 4928.27 507.725   1
  -4   0  10 4800.80 234.442   8
  -4   0  11 68398.7 1436.94   8
  -4   0  11 64371.8 2157.81   1
  -4   0  12 22329.7 1200.97   1
  -4   0  12 23299.8 654.332   8
  -4   0  13 30990.5 813.504   8
  -4   0  13 27860.7 1420.95   1
  -4   0  14 8242.81 779.114   1
  -4   0  15 11616.4 954.781   1
  -4   0  16 24160.4 1448.00   1
  -4   0  17 10349.3 985.027   1
  -4   0  18 27620.9 1677.17   1
  -4   0  19 6555.24 839.829   1
  -4   1 -18 31.7903 151.912   2
  -4   1 -17 3003.63 402.872   2
  -4   1 -16 9248.16 650.546   2
  -4   1 -16 9179.32 681.620   9
  -4   1 -15 1436.82 283.799   2
  -4   1 -15 1875.82 328.628   9
  -4   1 -14 53966.6 1672.76   2
  -4   1 -14 57899.3 1775.53   9
  -4   1 -13 178.552 154.202   9
  -4   1 -13-111.661 153.488   2
  -4   1 -12 11186.7 627.873   2
  -4   1 -12 10122.6 622.153   9
  -4   1 -11 16655.3 754.706   2
  -4   1 -11 16865.4 775.643   9
  -4   1 -10 240.536 153.740   2
  -4   1 -10 389.889 150.278   9
  -4   1  -9 1535.71 223.312   9
  -4   1  -8 84.5534 125.986   9
  -4   1  -7 1187.65 180.965   9
  -4   1  -6 3053.14 256.359   9
  -4   1  -6 2807.99 252.033   2
  -4   1  -5 9392.76 439.275   2
  -4   1  -4 50772.2 1249.40   2
  -4   1  -3 9433.13 418.373   2
  -4   1  -2 69381.5 1519.95   2
  -4   1  -1 104434. 2098.02   2
  -4   1   0 98.9105 83.9095   2
  -4   1   1 54752.4 1034.90  10
  -4   1   2 5508.56 163.509  10
  -4   1   2 5334.37 162.922   6
  -4   1   5 100174. 1977.79   8
  -4   1   6 2141.88 163.582   8
  -4   1   6 2131.34 166.419   7
  -4   1   7 70663.6 1499.21   7
  -4   1   7 70093.5 1478.11   8
  -4   1   8 105583. 2106.73   8
  -4   1   9 161.162 77.3683   8
  -4   1   9 142.202 167.895   1
  -4   1  10 14130.6 489.092   8
  -4   1  10 13063.7 841.133   1
  -4   1  11 96148.0 2020.10   8
  -4   1  11 98861.4 2810.67   1
  -4   1  12 2406.55 424.397   1
  -4   1  12 3214.74 236.782   8
  -4   1  13 1951.52 196.422   8
  -4   1  13 2080.73 384.195   1
  -4   1  14 13724.3 545.160   8
  -4   1  14 12417.8 957.452   1
  -4   1  15 36132.2 1751.32   1
  -4   1  16 5133.88 682.827   1
  -4   1  17 36403.4 1882.85   1
  -4   1  18 9865.98 991.739   1
  -4   1  19 5054.95 757.766   1
  -4   2 -18 4783.19 487.349   2
  -4   2 -17 3346.50 402.769   2
  -4   2 -16 11251.3 694.566   2
  -4   2 -15 9470.89 615.412   2
  -4   2 -14 9180.92 588.646   2
  -4   2 -13 16718.1 791.383   2
  -4   2 -12 93.4498 124.269   2
  -4   2 -11 27910.9 998.413   2
  -4   2 -10 33256.9 1081.12   2
  -4   2  -9 2448.71 267.044   2
  -4   2  -8 30249.7 948.698   2
  -4   2  -8 29458.1 767.582  11
  -4   2  -7 6944.35 397.146   2
  -4   2  -6 22023.5 739.244   2
  -4   2  -5 3674.81 283.650   2
  -4   2  -4 11306.5 467.694   2
  -4   2  -3 515.749 114.628   2
  -4   2  -2 3293.00 222.073   2
  -4   2   4 79782.4 1667.73   8
  -4   2   5 4865.85 223.984   7
  -4   2   5 5010.19 270.212   8
  -4   2   6 52125.5 1195.64   8
  -4   2   6 51567.8 1109.56   7
  -4   2   7 798.686 121.699   8
  -4   2   8 511.208 111.454   8
  -4   2   9 42793.4 1086.45   8
  -4   2   9 43673.5 1568.41   1
  -4   2  10 465.736 115.897   8
  -4   2  10 595.120 230.943   1
  -4   2  11 6588.31 613.637   1
  -4   2  11 5882.80 339.619   8
  -4   2  12 8395.82 424.380   8
  -4   2  12 7369.93 691.070   1
  -4   2  13 1188.25 182.638   8
  -4   2  13 1285.41 346.962   1
  -4   2  14 15695.2 1094.60   1
  -4   2  14 16947.3 669.056   8
  -4   2  15 2394.30 463.404   1
  -4   2  16 8393.67 852.568   1
  -4   2  17 2784.24 554.001   1
  -4   2  18 11682.9 1085.00   1
  -4   2  19 14610.0 1265.89   1
  -4   3 -19 3322.28 417.027   2
  -4   3 -18 3545.82 423.246   2
  -4   3 -17 3690.96 416.623   2
  -4   3 -16 10974.2 673.274   2
  -4   3 -15 6165.05 488.589   2
  -4   3 -14 19454.7 866.497   2
  -4   3 -13 5699.75 441.478   2
  -4   3 -12 159230. 3439.65   2
  -4   3 -11 12255.8 609.840   2
  -4   3 -10 5816.12 406.921   2
  -4   3  -9 20092.0 755.404   2
  -4   3  -8 751.213 157.005   2
  -4   3  -7 17218.4 653.293   2
  -4   3  -6 17058.0 629.620   2
  -4   3  -5 57418.3 1379.88   2
  -4   3  -4 269.994 105.912   2
  -4   3  -2 35502.5 750.913  10
  -4   3  -1 1267.05 71.4913  10
  -4   3  -1 1141.95 69.5440   6
  -4   3   1 476.444 94.2698   4
  -4   3   2 12454.1 427.299   4
  -4   3   3 102493. 2103.38   8
  -4   3   4 18737.3 598.406   8
  -4   3   5 4963.25 196.263   7
  -4   3   5 5080.91 292.945   8
  -4   3   6 1654.03 173.171   8
  -4   3   7 35756.8 968.793   8
  -4   3   8 334.820 104.046   8
  -4   3   8 232.954 147.497   1
  -4   3   9 3425.75 269.491   8
  -4   3   9 3268.12 410.625   1
  -4   3  10 15075.0 905.506   1
  -4   3  10 14741.3 594.060   8
  -4   3  11 17149.8 661.954   8
  -4   3  11 16834.7 1006.08   1
  -4   3  12 5861.68 382.986   8
  -4   3  12 6079.38 626.878   1
  -4   3  13 20468.4 781.487   8
  -4   3  13 20319.0 1191.83   1
  -4   3  14 2361.66 444.324   1
  -4   3  14 2036.42 248.197   8
  -4   3  15 8775.49 851.920   1
  -4   3  15 8685.71 513.087   8
  -4   3  16-53.5254 206.646   1
  -4   3  17 3357.87 589.677   1
  -4   3  18-444.394 357.359   1
  -4   4 -19 4240.58 462.782   2
  -4   4 -18 4866.86 474.217   2
  -4   4 -17 3164.46 378.949   2
  -4   4 -16 804.288 222.819   2
  -4   4 -15 8244.96 546.513   2
  -4   4 -14 5615.77 445.778   2
  -4   4 -13 36709.2 1211.40   2
  -4   4 -12 2454.50 282.176   2
  -4   4 -11 23050.2 861.385   2
  -4   4 -10 64345.8 1641.90   2
  -4   4  -9 30747.5 966.545   2
  -4   4  -9 29747.9 667.900  11
  -4   4  -8 3821.08 301.653   2
  -4   4  -7 1351.89 209.688   2
  -4   4  -5 755.020 114.543  10
  -4   4  -4 2534.95 166.902   6
  -4   4  -4 2586.79 171.148  10
  -4   4  -3 90768.4 1731.00  10
  -4   4  -3 88171.0 1724.51   6
  -4   4  -2 34048.2 735.666   6
  -4   4  -2 36258.9 880.122   4
  -4   4  -2 35821.7 742.571  10
  -4   4  -1 47617.3 940.863  10
  -4   4  -1 53987.9 1130.91   4
  -4   4   0 45562.1 1038.95   4
  -4   4   1 198699. 3686.96   4
  -4   4   2 7791.83 323.031   4
  -4   4   2 7747.22 389.894   8
  -4   4   3 23904.0 731.448   8
  -4   4   4 1623.27 181.503   8
  -4   4   5 288.985 111.157   8
  -4   4   6 6079.89 353.727   8
  -4   4   7 200.244 108.298   8
  -4   4   7 71.9458 128.737   1
  -4   4   8 83180.4 1924.84   8
  -4   4   8 84072.7 2325.72   1
  -4   4   9 53662.2 1786.94   1
  -4   4   9 50932.3 1362.69   8
  -4   4  10 13554.4 866.261   1
  -4   4  10 14964.9 640.008   8
  -4   4  11 26912.1 929.099   8
  -4   4  11 26502.0 1279.71   1
  -4   4  12 312.353 140.581   8
  -4   4  12 160.030 179.720   1
  -4   4  13 3013.23 478.786   1
  -4   4  13 2717.02 296.100   8
  -4   4  14 8953.70 828.833   1
  -4   4  14 9239.82 552.601   8
  -4   4  15 395.699 245.681   1
  -4   4  15 10.5048 133.214   8
  -4   4  16 2441.49 491.111   1
  -4   4  17 990.897 378.278   1
  -4   4  18 13657.4 1185.12   1
  -4   5 -19 1642.65 296.170   2
  -4   5 -18 4800.58 458.281   2
  -4   5 -18 5759.31 544.714  10
  -4   5 -17 5110.51 507.502  10
  -4   5 -17 4132.34 422.939   2
  -4   5 -16 6942.77 548.217  10
  -4   5 -16 7748.77 540.022   2
  -4   5 -15 62.2160 121.024   2
  -4   5 -15 165.507 170.557  10
  -4   5 -14 3719.21 353.814   2
  -4   5 -14 3049.95 341.122  10
  -4   5 -13 1530.13 245.316   2
  -4   5 -13 2089.57 276.038  10
  -4   5 -12 10030.8 550.208   2
  -4   5 -12 11145.5 587.630  10
  -4   5 -11 969.579 214.547   2
  -4   5 -11 996.907 203.693  10
  -4   5 -10 26289.0 893.272  10
  -4   5  -9 24065.1 771.308  10
  -4   5  -9 18949.7 423.545  11
  -4   5  -8 2018.43 209.968  10
  -4   5  -7 150630. 2986.38  10
  -4   5  -6 81845.0 1744.55  10
  -4   5  -5 49805.1 1122.14   6
  -4   5  -5 48643.3 1120.73  10
  -4   5  -4 8605.09 326.877  10
  -4   5  -4 8618.26 325.357   6
  -4   5  -3 39816.9 901.876   6
  -4   5  -3 42940.6 915.659  10
  -4   5  -2 34496.8 833.310   4
  -4   5  -2 31630.5 718.496  10
  -4   5  -1 29561.0 656.102  10
  -4   5  -1 30698.9 763.013   4
  -4   5   0 150431. 3061.95   8
  -4   5   0 155835. 2917.35   4
  -4   5   1 36259.9 860.245   4
  -4   5   1 35280.2 981.490   8
  -4   5   2 82852.8 1837.31   8
  -4   5   2 81623.7 1681.12   4
  -4   5   3 64045.6 1525.86   8
  -4   5   4 3353.82 276.767   8
  -4   5   5 54590.0 1389.65   8
  -4   5   6 25450.6 844.478   8
  -4   5   7 19390.2 732.457   8
  -4   5   7 20599.5 941.368   1
  -4   5   8 3830.88 315.019   8
  -4   5   8 4255.53 441.217   1
  -4   5   9 34835.3 1396.25   1
  -4   5   9 35352.9 1113.63   8
  -4   5  10 3549.38 322.772   8
  -4   5  10 3270.39 434.098   1
  -4   5  11 8684.48 709.634   1
  -4   5  11 7840.26 498.587   8
  -4   5  12 54574.6 1565.53   8
  -4   5  12 53953.5 2023.69   1
  -4   5  13 340.554 239.497   1
  -4   5  13 277.688 150.856   8
  -4   5  14 11759.5 949.820   1
  -4   5  14 12210.9 678.086   8
  -4   5  15 3575.05 381.413   8
  -4   5  15 2699.16 495.162   1
  -4   5  16 410.485 268.293   1
  -4   6 -19 2953.88 415.950  10
  -4   6 -18 24180.3 1117.41  10
  -4   6 -17 193.364 149.482  10
  -4   6 -16 1092.85 253.851  10
  -4   6 -15 3203.84 369.874  10
  -4   6 -14 83.1590 144.670  10
  -4   6 -13 137.530 116.514  10
  -4   6 -12 4859.42 381.143  10
  -4   6 -11 50735.0 1399.53  10
  -4   6 -10 272.077 137.310  10
  -4   6  -9 22548.9 772.428  10
  -4   6  -8 41262.1 1102.05  10
  -4   6  -7 2133.16 197.550  10
  -4   6  -6 6678.19 328.347  10
  -4   6  -5 40146.8 979.557   6
  -4   6  -5 41463.2 989.737  10
  -4   6  -4 24807.7 664.344   6
  -4   6  -4 25106.7 667.766  10
  -4   6  -3 112683. 2241.79   4
  -4   6  -3 112033. 2178.58  10
  -4   6  -2 20295.5 542.636  10
  -4   6  -2 20695.3 591.091   4
  -4   6  -1 64134.5 1325.28  10
  -4   6  -1 64935.8 1550.47   8
  -4   6  -1 66540.3 1385.17   4
  -4   6   0 31395.3 936.773   8
  -4   6   0 32164.0 785.723   4
  -4   6   1 92477.5 1850.27   4
  -4   6   1 92117.0 2056.76   8
  -4   6   2 4890.44 330.836   8
  -4   6   2 4381.29 228.164   4
  -4   6   3 49786.7 1318.10   8
  -4   6   4 42430.5 1197.62   8
  -4   6   5 70.7081 98.8881   8
  -4   6   6 14090.8 634.342   8
  -4   6   6 13997.5 733.450   1
  -4   6   7 2015.25 248.643   8
  -4   6   7 2095.93 297.383   1
  -4   6   8 9280.75 647.173   1
  -4   6   8 8616.81 510.892   8
  -4   6   9 1761.81 255.796   8
  -4   6   9 1897.83 326.509   1
  -4   6  10 16161.5 753.030   8
  -4   6  10 16352.6 950.533   1
  -4   6  11 22639.5 1189.44   1
  -4   6  11 25091.2 980.115   8
  -4   6  12 15620.9 1002.69   1
  -4   6  12 14622.3 748.151   8
  -4   6  13 43033.0 1441.75   8
  -4   6  13 42027.8 1804.38   1
  -4   6  14 11137.1 681.313   8
  -4   6  15 13829.9 787.504   8
  -4   7 -19 3450.20 436.466  10
  -4   7 -18 146.824 195.350  10
  -4   7 -17 5827.60 518.438  10
  -4   7 -16 20.5227 151.093  10
  -4   7 -15 18064.3 842.562  10
  -4   7 -14 13876.6 713.564  10
  -4   7 -13 7781.11 501.173  10
  -4   7 -12 6.75457 119.108  10
  -4   7 -11 1364.39 200.922  10
  -4   7 -10 3837.40 312.106  10
  -4   7  -9 1358.82 183.366  10
  -4   7  -8 5077.49 322.004  10
  -4   7  -7 25319.8 774.388  10
  -4   7  -6 7493.26 361.338  10
  -4   7  -5 26003.5 737.021  10
  -4   7  -4 34072.7 868.796  10
  -4   7  -3 39359.6 1115.96   8
  -4   7  -3 40074.4 960.387   4
  -4   7  -3 40043.5 958.154  10
  -4   7  -2 16221.9 631.765   8
  -4   7  -2 15759.0 494.457   4
  -4   7  -2 16402.8 504.033  10
  -4   7  -1 14852.3 605.190   8
  -4   7  -1 14446.1 454.408   4
  -4   7   0 38393.5 892.703   4
  -4   7   0 37378.6 1093.92   8
  -4   7   1 2545.51 170.673   4
  -4   7   1 2598.62 259.093   8
  -4   7   2 16618.3 668.638   8
  -4   7   2 16426.4 484.370   4
  -4   7   2 14843.6 365.581   7
  -4   7   3 51082.7 1349.97   8
  -4   7   3 45128.8 1065.74   4
  -4   7   4 72245.1 1813.67   8
  -4   7   5 45838.8 1387.27   1
  -4   7   5 41081.3 1267.54   8
  -4   7   6 1365.24 234.940   1
  -4   7   6 906.349 197.167   8
  -4   7   7 691.318 181.950   1
  -4   7   7 360.404 164.036   8
  -4   7   8 11076.5 624.653   8
  -4   7   8 12390.8 744.117   1
  -4   7   9 664.402 189.064   8
  -4   7   9 395.584 188.310   1
  -4   7  10 14814.7 896.036   1
  -4   7  10 13465.7 721.265   8
  -4   7  11 2622.48 341.218   8
  -4   7  12 27147.4 1111.50   8
  -4   7  13 551.903 217.340   8
  -4   7  14 42169.3 1516.41   8
  -4   7  15 1087.23 263.407   8
  -4   8 -19 18645.2 981.774  10
  -4   8 -18 5469.28 510.188  10
  -4   8 -17 4474.81 450.713  10
  -4   8 -16 25706.5 1072.04  10
  -4   8 -15 1468.71 265.897  10
  -4   8 -14 1600.15 253.088  10
  -4   8 -13 5626.80 433.494  10
  -4   8 -12 8169.85 500.893  10
  -4   8 -11 4728.63 370.166  10
  -4   8 -10 8171.40 460.827  10
  -4   8  -9 26078.5 856.779  10
  -4   8  -8 1172.21 169.339  10
  -4   8  -7 14180.7 556.499  10
  -4   8  -6 48643.6 1216.10  10
  -4   8  -5 358.809 122.482   8
  -4   8  -5 382.163 105.536  10
  -4   8  -4 10430.9 511.885   8
  -4   8  -4 10964.9 439.210  10
  -4   8  -3 1579.71 219.370   8
  -4   8  -3 1484.32 156.213  10
  -4   8  -2 30925.4 775.927   4
  -4   8  -2 31714.6 999.295   8
  -4   8  -2 32118.1 845.704  10
  -4   8  -1 14858.9 640.481   8
  -4   8  -1 15229.1 461.330   4
  -4   8   0 32757.7 785.288   4
  -4   8   0 32801.6 1040.95   8
  -4   8   1 276.996 132.795   8
  -4   8   1 252.566 57.1870   7
  -4   8   1 193.583 65.7429   4
  -4   8   2 466.430 145.686   8
  -4   8   2 545.299 87.8645   4
  -4   8   3 16443.1 510.464   4
  -4   8   3 19083.5 771.500   8
  -4   8   4 5114.60 397.472   8
  -4   8   4 5543.35 399.575   1
  -4   8   5 232.242 156.667   8
  -4   8   5 459.998 152.285   1
  -4   8   6 33555.2 1178.79   8
  -4   8   6 35229.3 1220.15   1
  -4   8   7 1473.56 248.173   8
  -4   8   7 1365.82 244.854   1
  -4   8   8 12962.4 713.725   8
  -4   8   9 3976.20 393.932   8
  -4   8  10 241.203 173.421   8
  -4   8  11 4903.19 468.849   8
  -4   8  12 5071.98 488.364   8
  -4   8  13 9686.51 695.011   8
  -4   8  14 408.725 227.058   8
  -4   9 -19 4140.31 469.327  10
  -4   9 -18 8927.81 657.992  10
  -4   9 -17 29446.3 1195.49  10
  -4   9 -16 440.841 178.977  10
  -4   9 -15 55911.3 1674.75  10
  -4   9 -14 4233.38 392.998  10
  -4   9 -13 2227.11 280.714  10
  -4   9 -12 6156.46 433.810  10
  -4   9 -11 13594.3 631.499  10
  -4   9 -10 16029.8 673.374  10
  -4   9  -9 7209.32 422.656  10
  -4   9  -8 41721.7 1169.86  10
  -4   9  -8 41997.4 967.615  11
  -4   9  -7 1371.14 184.907  10
  -4   9  -7 1415.57 213.222   8
  -4   9  -6 28317.7 943.805   8
  -4   9  -6 28891.0 876.187  10
  -4   9  -5 59683.8 1428.93  10
  -4   9  -5 58178.8 1539.33   8
  -4   9  -4 1864.09 238.465   8
  -4   9  -4 2307.91 210.100  10
  -4   9  -3 17426.5 613.558  10
  -4   9  -3 17315.6 714.592   8
  -4   9  -2 3212.69 303.672   8
  -4   9  -2 2397.39 269.032   1
  -4   9  -1 291.811 146.263   8
  -4   9  -1 175.296 76.1275   7
  -4   9  -1 114.979 54.6886   4
  -4   9   0 14840.0 459.321   7
  -4   9   0 15407.2 689.568   8
  -4   9   0 13544.5 418.696   4
  -4   9   1 26408.2 963.976   8
  -4   9   2 9936.57 572.235   8
  -4   9   3 76156.0 1988.17   8
  -4   9   3 76317.5 1854.17   1
  -4   9   4 38442.1 1296.07   8
  -4   9   4 42068.4 1232.72   1
  -4   9   5 24302.8 988.410   8
  -4   9   6 10971.0 650.286   8
  -4   9   7 15442.7 807.910   8
  -4   9   8 533.325 206.858   8
  -4   9   9 1934.18 305.587   8
  -4   9  10 3797.85 424.202   8
  -4   9  11 1273.36 282.276   8
  -4   9  12 1578.31 304.354   8
  -4   9  13 1063.04 289.776   8
  -4  10 -19 1191.55 269.584  10
  -4  10 -18 613.919 237.125  10
  -4  10 -17 2947.51 364.251  10
  -4  10 -16 9066.41 612.869  10
  -4  10 -15 3165.66 371.593  10
  -4  10 -14 20007.8 880.463  10
  -4  10 -13 21151.7 885.483  10
  -4  10 -12 5832.44 426.478  10
  -4  10 -11 56957.0 1567.53  10
  -4  10 -10 664.327 172.761   8
  -4  10 -10 418.189 159.361  10
  -4  10  -9 23151.1 837.450  10
  -4  10  -9 22876.0 850.557   8
  -4  10  -8 18308.8 749.825   8
  -4  10  -8 17945.7 571.453  11
  -4  10  -8 18224.9 708.287  10
  -4  10  -7 79191.0 1871.67  10
  -4  10  -7 79459.2 1738.26  11
  -4  10  -7 77988.2 1941.16   8
  -4  10  -6 21653.6 766.947  10
  -4  10  -6 22632.3 843.564   8
  -4  10  -5 21125.8 813.028   8
  -4  10  -5 20068.1 722.024  10
  -4  10  -4 37324.3 1179.41   8
  -4  10  -4 38442.5 1080.18  10
  -4  10  -3 2890.58 300.194   8
  -4  10  -3 2956.46 245.198   7
  -4  10  -3 2786.27 253.769  10
  -4  10  -2 49260.9 1205.58   7
  -4  10  -2 47336.1 1414.27   8
  -4  10  -1 40892.6 1300.16   8
  -4  10  -1 41970.0 1031.20   7
  -4  10   0 27010.0 1006.19   8
  -4  10   1 431.870 161.349   8
  -4  10   2 28539.8 1073.12   8
  -4  10   3 23147.2 969.314   8
  -4  10   4 2061.51 311.440   8
  -4  10   5 16811.8 853.004   8
  -4  10   6 413.259 213.955   8
  -4  10   7 12907.1 768.096   8
  -4  10   8 25751.9 1138.36   8
  -4  10   9 3065.52 403.575   8
  -4  10  10 1596.46 312.212   8
  -4  10  11 410.927 234.293   8
  -4  11 -19-29.1066 176.500  10
  -4  11 -18 6367.32 551.065  10
  -4  11 -17 2730.00 365.291  10
  -4  11 -16 6331.26 528.466  10
  -4  11 -15 4692.12 436.357  10
  -4  11 -14 2866.27 332.858  10
  -4  11 -13 10082.2 564.129   8
  -4  11 -13 10013.8 604.838  10
  -4  11 -12 23520.7 931.786  10
  -4  11 -12 24098.9 904.939   8
  -4  11 -11 3713.25 339.796   8
  -4  11 -11 3175.92 330.135  10
  -4  11 -10 31767.7 1074.05  10
  -4  11 -10 32294.7 1077.29   8
  -4  11  -9 11957.2 597.451  10
  -4  11  -9 11991.8 612.876   8
  -4  11  -8 42986.0 1264.64  10
  -4  11  -8 41593.8 1284.06   8
  -4  11  -8 42594.9 1100.58  11
  -4  11  -7 5236.92 403.053   8
  -4  11  -7 5279.50 331.218  11
  -4  11  -7 5118.40 377.369  10
  -4  11  -6 23798.1 922.273   8
  -4  11  -6 26238.7 848.798  11
  -4  11  -6 25646.2 882.213  10
  -4  11  -5 3871.10 311.270   7
  -4  11  -5 3515.30 347.899   8
  -4  11  -5 4119.00 320.134  11
  -4  11  -5 3524.14 305.109  10
  -4  11  -4 24672.0 824.501   7
  -4  11  -4 23725.3 835.043  10
  -4  11  -4 23019.2 918.498   8
  -4  11  -3 61326.3 1477.26   7
  -4  11  -3 56989.2 1654.02   8
  -4  11  -2 413.923 158.215   8
  -4  11  -2-26.7660 84.1163   7
  -4  11  -1 35299.6 1219.18   8
  -4  11   0 10859.6 630.874   8
  -4  11   1-94.9883 162.372   8
  -4  11   2 21597.9 961.854   8
  -4  11   3 1243.78 267.727   8
  -4  11   4 7490.06 585.293   8
  -4  11   5 2559.58 367.847   8
  -4  11   6 30657.3 1265.68   8
  -4  11   7 3288.97 414.795   8
  -4  11   8 25508.0 1181.26   8
  -4  11   9 21366.3 1100.31   8
  -4  12 -18 161.258 155.461  10
  -4  12 -17 2278.49 345.743  10
  -4  12 -16 2863.47 355.791  10
  -4  12 -15-69.0178 165.021  10
  -4  12 -14 1401.13 235.817   8
  -4  12 -14 1657.40 268.389  10
  -4  12 -13 3753.08 351.802   8
  -4  12 -13 3820.64 390.331  10
  -4  12 -12 6777.86 494.878  10
  -4  12 -12 7799.40 508.053   8
  -4  12 -11 8433.42 523.927   8
  -4  12 -11 8046.54 531.135  10
  -4  12 -10 423.986 176.229   8
  -4  12 -10-51.1288 122.222  10
  -4  12  -9 13174.0 664.746   8
  -4  12  -9 12783.4 644.352  10
  -4  12  -8 1438.26 241.961   8
  -4  12  -8 1666.73 246.646  10
  -4  12  -7 2637.14 305.936   8
  -4  12  -7 3006.14 276.329  11
  -4  12  -7 3228.27 313.804  10
  -4  12  -7 2604.85 301.315   7
  -4  12  -6 7069.76 488.978   8
  -4  12  -6 6985.12 455.305   7
  -4  12  -6 7370.20 466.083  10
  -4  12  -6 7180.07 438.275  11
  -4  12  -5 19621.3 761.638   7
  -4  12  -5 18984.2 768.825  11
  -4  12  -5 20706.3 806.236  10
  -4  12  -5 18608.2 846.572   8
  -4  12  -4 25302.8 1019.73   8
  -4  12  -4 27217.1 981.437  11
  -4  12  -3 12560.8 540.516   7
  -4  12  -3 10582.8 643.421   8
  -4  12  -3 12401.1 637.307  11
  -4  12  -2 36705.4 1232.23  11
  -4  12  -2 36535.7 1285.41   8
  -4  12  -1 10051.8 628.222   8
  -4  12   0 8005.65 581.536   8
  -4  12   1 8648.28 607.658   8
  -4  12   2-9.05516 165.960   8
  -4  12   3 16827.9 905.694   8
  -4  12   4 639.618 250.311   8
  -4  12   5 21765.8 1066.00  11
  -4  12   5 21768.1 1066.08   8
  -4  12   6 2068.35 363.980   8
  -4  12   6 2014.94 351.889  11
  -4  12   7 19024.6 1039.03   8
  -4  13 -18 277.396 182.864  10
  -4  13 -17 509.657 210.065  10
  -4  13 -16 5857.18 517.137  10
  -4  13 -15 2063.45 309.703  10
  -4  13 -14 6999.67 547.108  10
  -4  13 -14 7632.12 520.228   8
  -4  13 -13 18412.9 816.366   8
  -4  13 -13 17082.6 843.754  10
  -4  13 -12 1136.50 232.580   8
  -4  13 -12 805.538 212.018  10
  -4  13 -11 1563.55 247.084   8
  -4  13 -11 1862.06 276.483  10
  -4  13 -10 15422.6 749.647   8
  -4  13 -10 14127.1 762.399   7
  -4  13 -10 15684.0 756.311  10
  -4  13  -9 914.276 204.667   7
  -4  13  -9 611.803 196.101   8
  -4  13  -9 1175.57 226.387  10
  -4  13  -8 308.724 144.158   7
  -4  13  -8 400.262 173.906   8
  -4  13  -8 474.593 170.988  10
  -4  13  -7 1083.12 218.782  10
  -4  13  -7 1095.11 214.516   7
  -4  13  -7 1189.32 239.586   8
  -4  13  -6 20791.8 836.158   7
  -4  13  -6 20258.4 818.850  11
  -4  13  -6 21332.5 866.434  10
  -4  13  -6 21476.5 927.972   8
  -4  13  -5 143.479 136.097   8
  -4  13  -5 183.163 116.368   7
  -4  13  -4 8694.57 469.174   7
  -4  13  -4 7340.96 550.478   8
  -4  13  -4 7057.33 493.279  11
  -4  13  -3 8329.30 584.256   8
  -4  13  -3 9281.55 578.664  11
  -4  13  -2 61.4992 126.120  11
  -4  13  -2 277.742 182.233   8
  -4  13  -1 4173.81 416.736  11
  -4  13  -1 4659.52 458.084   8
  -4  13   0 1756.33 302.675   8
  -4  13   0 2107.32 318.751  11
  -4  13   1 4040.92 435.681  11
  -4  13   1 4410.45 475.754   8
  -4  13   2 50269.2 1715.79   8
  -4  13   2 49465.4 1672.74  11
  -4  13   3 639.251 246.513   8
  -4  13   3 1106.62 262.319  11
  -4  13   4 15672.6 909.927   8
  -4  13   4 14313.0 871.474  11
  -4  14 -17 5164.78 517.799  10
  -4  14 -16 306.392 174.050  10
  -4  14 -16 395.911 231.675   7
  -4  14 -15 7253.14 624.964   7
  -4  14 -15 6011.51 529.715  10
  -4  14 -14 4342.64 493.978   7
  -4  14 -14 4854.35 476.205  10
  -4  14 -13 8034.78 554.391   8
  -4  14 -13 8473.38 602.838  10
  -4  14 -13 8314.17 642.066   7
  -4  14 -12 17870.5 830.063   8
  -4  14 -12 15425.2 861.345   7
  -4  14 -12 16580.0 841.182  10
  -4  14 -11 250.271 168.243  10
  -4  14 -11 345.598 191.280   7
  -4  14 -11-40.8703 121.601   8
  -4  14 -10 13403.1 754.664   7
  -4  14 -10 14991.8 768.773  10
  -4  14 -10 14498.6 751.507   8
  -4  14  -9 13684.3 734.338   7
  -4  14  -9 13412.0 740.912   8
  -4  14  -9 14200.4 740.509  10
  -4  14  -8 234.665 157.393  10
  -4  14  -8-110.216 138.080   7
  -4  14  -8 223.883 150.765   8
  -4  14  -7 2752.02 353.865   8
  -4  14  -7 2635.02 309.773   7
  -4  14  -7 2671.36 316.634  10
  -4  14  -6 647.936 198.968   8
  -4  14  -6 561.101 165.098   7
  -4  14  -5 482.270 218.800   8
  -4  14  -4 214.018 177.212   8
  -4  14  -4 323.055 180.128  11
  -4  14  -3 7912.74 601.143   8
  -4  14  -3 8497.62 589.092  11
  -4  14  -2 3965.81 434.510  11
  -4  14  -2 5036.58 484.328   8
  -4  14  -1 6271.62 536.834  11
  -4  14  -1 7655.98 604.573   8
  -4  14   0 34942.1 1395.19   8
  -4  14   0 32287.0 1310.12  11
  -4  14   1 10784.6 759.415   8
  -4  14   1 10548.4 724.216  11
  -4  14   2 2842.43 407.486   8
  -4  14   2 2326.59 366.265  11
  -4  15 -16 6802.77 581.667  10
  -4  15 -15 7819.53 659.938   7
  -4  15 -15 8125.65 628.568  10
  -4  15 -14 15579.3 928.243   7
  -4  15 -14 16081.2 879.081  10
  -4  15 -13 3743.86 405.559   8
  -4  15 -13 3650.44 452.812   7
  -4  15 -13 3801.44 427.097  10
  -4  15 -12 4226.65 447.967  10
  -4  15 -12 4767.25 443.552   8
  -4  15 -12 4346.33 456.299   7
  -4  15 -11 16548.9 882.568   7
  -4  15 -11 16883.8 848.278   8
  -4  15 -11 17360.1 884.110  10
  -4  15 -10 2518.56 343.381   7
  -4  15 -10 3465.29 385.929   8
  -4  15 -10 2655.49 348.531  10
  -4  15  -9 9728.49 637.725   7
  -4  15  -9 10982.0 688.024   8
  -4  15  -9 10935.9 679.685  10
  -4  15  -8 7867.96 579.553  10
  -4  15  -8 9184.32 629.083   8
  -4  15  -8 8663.38 568.839   7
  -4  15  -7 3410.05 404.914   8
  -4  15  -6 18601.7 947.236   8
  -4  15  -5 3123.29 400.050   8
  -4  15  -4 1294.69 276.986   8
  -4  15  -3 523.205 215.325   8
  -4  15  -2 5922.91 553.289   8
  -4  15  -2 5121.73 502.293  11
  -4  15  -1 8891.95 693.663   8
  -4  15  -1 7682.42 620.876  11
  -4  15   0 351.672 211.377  11
  -4  16 -14 5291.57 544.818   7
  -4  16 -14 5943.02 561.884  10
  -4  16 -13 1468.87 304.567   7
  -4  16 -13 1592.43 312.815  10
  -4  16 -12 20722.9 1002.80  10
  -4  16 -12 17619.3 959.276   7
  -4  16 -12 18973.9 946.786   8
  -4  16 -11 826.532 224.611   8
  -4  16 -11 902.205 232.539   7
  -4  16 -11 904.308 248.580  10
  -4  16 -10 22712.2 1031.21   7
  -4  16 -10 22121.5 1044.82  10
  -4  16 -10 21223.3 1019.15   8
  -4  16  -9 3003.10 396.780   8
  -4  16  -9 3246.37 393.313  10
  -4  16  -8 15892.3 880.188   8
  -4  16  -7 17364.7 937.624   8
  -4  16  -6 6397.16 570.360   8
  -4  16  -5 5963.05 552.950   8
  -4  16  -4 8014.18 652.195   8
  -4  17 -12 1632.46 305.634   7
  -4  17 -12 1629.66 328.550  10
  -4  17 -11 8583.55 650.741   8
  -4  17 -11 9222.61 684.308  10
  -4  17 -10 262.628 183.466   8
  -4  17 -10 176.922 188.012  10
  -4  17  -9 11330.4 774.117   8
  -3 -14   3 6873.66 620.258   3
  -3 -14   4 2848.81 414.130   3
  -3 -14   6 1168.35 259.424   6
  -3 -14   7 1530.22 304.792   6
  -3 -14   8 5857.40 555.610   6
  -3 -14   9 10856.8 745.694   6
  -3 -14  10 7303.04 617.626   6
  -3 -14  11 7292.74 604.829   6
  -3 -13   1 8477.88 671.693   3
  -3 -13   2 1869.08 344.984   3
  -3 -13   3 24840.3 1142.07   3
  -3 -13   6 32680.5 1301.74   6
  -3 -13   7 1244.12 282.064   6
  -3 -13   8 6790.19 564.577   6
  -3 -13   9 1602.04 310.492   6
  -3 -13  10-32.0531 143.760   6
  -3 -13  11 344.690 217.071   6
  -3 -13  12 5379.15 517.938   6
  -3 -13  13 30062.4 1278.56   6
  -3 -13  14 522.619 250.339   6
  -3 -13  15 16760.3 943.811   6
  -3 -12  -2 15347.2 938.583   3
  -3 -12  -1 322.057 236.238   3
  -3 -12   0 4054.53 462.762   3
  -3 -12   1 1132.70 264.504   3
  -3 -12   2 9327.95 656.794   3
  -3 -12   3 4684.35 473.000   3
  -3 -12   6 651.069 224.462   6
  -3 -12   7 26010.1 1093.03   6
  -3 -12   8 10249.7 659.706   6
  -3 -12   9 14474.0 794.201   6
  -3 -12  10 18126.8 908.709   6
  -3 -12  11 464.059 192.193   6
  -3 -12  12 11661.2 729.497   6
  -3 -12  13 282.015 197.702   6
  -3 -12  14 14285.8 836.903   6
  -3 -12  15 2071.77 355.739   6
  -3 -12  15 2341.02 427.196   1
  -3 -12  16 30180.8 1287.41   6
  -3 -12  16 27524.5 1525.96   1
  -3 -12  17 8805.33 873.519   1
  -3 -12  18 268.582 251.848   1
  -3 -12  19 19294.0 1397.85   1
  -3 -12  20 823.956 350.102   1
  -3 -11  -4 3725.98 478.918   3
  -3 -11  -3 2293.51 371.988   3
  -3 -11  -2 55.3571 190.256   3
  -3 -11  -1 4385.78 464.268   3
  -3 -11   0 1111.80 261.796   3
  -3 -11   1 1795.33 293.533   3
  -3 -11   2 12938.2 732.075   3
  -3 -11   6 20424.5 911.298   6
  -3 -11   7 1956.87 282.871   6
  -3 -11   8 14642.5 762.817   6
  -3 -11   9 31843.6 1193.47   6
  -3 -11  10 861.759 236.528   1
  -3 -11  10 1190.84 261.362   6
  -3 -11  11 17582.1 982.238   1
  -3 -11  11 18697.7 888.813   6
  -3 -11  12 1018.88 275.839   1
  -3 -11  12 754.570 223.529   6
  -3 -11  13 28405.4 1393.22   1
  -3 -11  13 28940.2 1176.09   6
  -3 -11  14 1185.43 328.814   1
  -3 -11  14 789.572 219.137   6
  -3 -11  15 7383.61 757.428   1
  -3 -11  15 6768.90 567.354   6
  -3 -11  16 16827.5 1182.73   1
  -3 -11  16 18725.1 969.343   6
  -3 -11  17 15799.1 1179.36   1
  -3 -11  18 15821.5 1221.81   1
  -3 -11  19 377.261 326.717   1
  -3 -11  20 15582.5 1296.84   1
  -3 -10  -6 10033.0 745.692   3
  -3 -10  -5 2951.12 418.214   3
  -3 -10  -4 398.366 213.037   3
  -3 -10  -3 2807.92 373.725   3
  -3 -10  -2 12467.3 756.092   3
  -3 -10  -1 91.1425 181.105   3
  -3 -10   0 12217.1 704.439   3
  -3 -10   1 1600.21 280.580   3
  -3 -10   2 12.9470 149.317   3
  -3 -10   6 8713.28 554.651   6
  -3 -10   6 8969.27 521.168   1
  -3 -10   7 44631.8 1401.98   6
  -3 -10   7 44449.9 1403.89   1
  -3 -10   8 3257.99 362.558   1
  -3 -10   8 2706.76 325.444   6
  -3 -10   9 18568.7 920.590   1
  -3 -10   9 17832.6 822.005   6
  -3 -10  10 26678.7 1192.59   1
  -3 -10  10 27163.1 1049.49   6
  -3 -10  11 10689.5 757.576   1
  -3 -10  11 10035.7 616.198   6
  -3 -10  12 8590.50 576.467   6
  -3 -10  12 8928.76 722.845   1
  -3 -10  13 6003.84 628.542   1
  -3 -10  13 5345.89 471.082   6
  -3 -10  14 7345.26 721.457   1
  -3 -10  14 8134.95 580.297   6
  -3 -10  15 9603.63 863.213   1
  -3 -10  15 11714.8 718.387   6
  -3 -10  16 8319.73 820.831   1
  -3 -10  17 25290.5 1508.65   1
  -3 -10  18 3719.69 615.953   1
  -3 -10  19 20533.5 1437.21   1
  -3 -10  20-168.650 279.261   1
  -3  -9  -8 488.984 218.784   9
  -3  -9  -7 6236.83 581.053   3
  -3  -9  -6 1182.89 279.864   3
  -3  -9  -5 18801.1 961.854   3
  -3  -9  -4 15591.2 845.121   3
  -3  -9  -3 113.156 154.163   3
  -3  -9  -2 28486.2 1129.40   3
  -3  -9  -1 13586.6 730.118   3
  -3  -9   0 3500.19 360.931   3
  -3  -9   1 32156.8 1128.92   3
  -3  -9   3 5319.75 335.812   1
  -3  -9   4 238.070 109.495   1
  -3  -9   5 11470.7 576.826   1
  -3  -9   6 329.366 138.735   1
  -3  -9   6 441.179 180.472   6
  -3  -9   7-20.0189 109.362   1
  -3  -9   7 200.878 132.519   6
  -3  -9   8 55190.0 1565.11   6
  -3  -9   8 54626.7 1695.83   1
  -3  -9   9 1098.67 231.952   6
  -3  -9   9 935.248 236.318   1
  -3  -9  10 8695.05 653.938   1
  -3  -9  10 9172.77 554.104   6
  -3  -9  11 9050.33 696.038   1
  -3  -9  11 8708.33 553.445   6
  -3  -9  12-51.8261 154.943   6
  -3  -9  12 327.878 215.542   1
  -3  -9  13 12174.2 885.367   1
  -3  -9  13 14264.7 733.022   6
  -3  -9  14 897.221 221.048   6
  -3  -9  14 747.304 265.259   1
  -3  -9  15 5258.91 641.265   1
  -3  -9  16 840.389 319.551   1
  -3  -9  17 3024.09 534.059   1
  -3  -9  18 15144.5 1198.16   1
  -3  -9  19 1474.10 415.749   1
  -3  -9  20 16663.3 1342.68   1
  -3  -8  -9 1768.42 327.082   9
  -3  -8  -9 1263.49 316.294   3
  -3  -8  -8 11095.2 722.408   9
  -3  -8  -8 11485.1 775.847   3
  -3  -8  -7 882.254 257.527   3
  -3  -8  -6 4397.43 461.809   3
  -3  -8  -5 15101.2 819.358   3
  -3  -8  -4 995.050 239.428   3
  -3  -8  -3 15087.0 773.660   3
  -3  -8  -2 1337.80 244.852   3
  -3  -8  -1 97446.3 2393.88   3
  -3  -8   0 26615.5 983.478   3
  -3  -8   1 12145.2 609.180   3
  -3  -8   2 35324.4 835.756   4
  -3  -8   3 3539.70 197.919   4
  -3  -8   4 36.6599 57.6991   4
  -3  -8   5-18.7831 63.5857   4
  -3  -8   5 71.9261 111.663   1
  -3  -8   6 5089.08 383.948   6
  -3  -8   6 4816.29 398.092   1
  -3  -8   7 267.511 153.814   6
  -3  -8   7 384.441 141.944   1
  -3  -8   8 18119.4 748.251   6
  -3  -8   8 17265.0 854.523   1
  -3  -8   9 30298.4 1006.58   6
  -3  -8   9 30956.5 1213.05   1
  -3  -8  10 305.019 196.715   1
  -3  -8  10 309.431 171.674   6
  -3  -8  11 9009.66 703.972   1
  -3  -8  11 9647.22 553.747   6
  -3  -8  12 8093.44 698.572   1
  -3  -8  12 8450.33 533.380   6
  -3  -8  13 6000.06 631.047   1
  -3  -8  13 6542.83 483.884   6
  -3  -8  14 8751.80 777.285   1
  -3  -8  15 2529.83 446.640   1
  -3  -8  16 15474.9 1114.65   1
  -3  -8  17 287.030 280.390   1
  -3  -8  18 2308.54 496.310   1
  -3  -8  19 2373.24 517.200   1
  -3  -8  20 2026.25 521.502   1
  -3  -7 -11 15600.3 918.050   9
  -3  -7 -10 1216.13 289.532   3
  -3  -7 -10 951.998 242.153   9
  -3  -7  -9 11006.4 719.878   9
  -3  -7  -9 12323.4 776.969   3
  -3  -7  -8 7192.02 580.798   3
  -3  -7  -8 6654.89 550.191   9
  -3  -7  -7 7016.55 554.149   3
  -3  -7  -6 15359.4 813.004   3
  -3  -7  -5 752.441 221.196   3
  -3  -7  -4 1726.63 287.653   3
  -3  -7  -3 30667.4 1109.80   3
  -3  -7  -2 24782.7 956.722   3
  -3  -7  -1 7599.44 490.398   3
  -3  -7  -1 6798.88 402.438   1
  -3  -7   0 48689.9 1307.71   1
  -3  -7   0 52383.3 1432.27   3
  -3  -7   1 23267.2 630.033   4
  -3  -7   1 25423.5 872.327   3
  -3  -7   2 2707.09 173.195   4
  -3  -7   3 84581.2 1712.91   4
  -3  -7   4 9499.98 354.282   4
  -3  -7   5 32484.9 815.209   4
  -3  -7   6 7370.02 432.704   6
  -3  -7   6 8338.15 518.998   1
  -3  -7   7 15098.3 515.052   8
  -3  -7   7 17224.3 678.239   6
  -3  -7   7 16025.2 780.844   1
  -3  -7   8 1685.22 226.691   6
  -3  -7   8 1015.11 118.497   8
  -3  -7   8 1564.40 253.713   1
  -3  -7   9 2004.10 141.385   8
  -3  -7   9 2253.41 329.934   1
  -3  -7   9 2082.47 242.230   6
  -3  -7  10 33586.8 1349.40   1
  -3  -7  10 33063.1 1071.79   6
  -3  -7  11 4232.66 354.223   6
  -3  -7  11 3249.66 422.905   1
  -3  -7  12 33045.9 1450.28   1
  -3  -7  12 34406.1 1139.35   6
  -3  -7  13 39103.7 1654.16   1
  -3  -7  14 118.495 208.176   1
  -3  -7  15 26156.8 1419.49   1
  -3  -7  16 1379.92 358.536   1
  -3  -7  17 6611.83 753.403   1
  -3  -7  18-89.9196 275.079   1
  -3  -7  19 29562.7 1757.77   1
  -3  -7  20 3592.01 641.977   1
  -3  -6 -12 1414.53 304.385   9
  -3  -6 -12 1875.12 355.145   3
  -3  -6 -11 4170.36 475.433   3
  -3  -6 -11 3220.66 414.283   9
  -3  -6 -10 8696.44 659.805   3
  -3  -6 -10 9625.09 666.974   9
  -3  -6  -9 951.061 256.511   3
  -3  -6  -9 966.036 242.762   9
  -3  -6  -8 2193.51 332.477   3
  -3  -6  -8 2408.61 330.576   9
  -3  -6  -7 4580.82 424.742   9
  -3  -6  -7 4499.95 439.467   3
  -3  -6  -6 5665.81 465.520   3
  -3  -6  -5 19248.8 855.541   3
  -3  -6  -4 517.353 194.358   3
  -3  -6  -3 32048.2 1079.29   3
  -3  -6  -3 29218.0 1025.84   1
  -3  -6  -2 16.5733 80.2035   1
  -3  -6  -2 119.197 143.188   3
  -3  -6  -1 22723.5 811.488   1
  -3  -6  -1 23824.9 858.594   3
  -3  -6   0 19591.3 576.415   4
  -3  -6   0 22188.6 784.886   3
  -3  -6   1 27111.3 695.543   4
  -3  -6   1 27134.2 872.929   3
  -3  -6   2 13285.8 432.266   4
  -3  -6   2 15059.1 579.219   3
  -3  -6   3 2846.92 181.259   4
  -3  -6   4 87365.3 1769.93   4
  -3  -6   5 3558.67 214.083   4
  -3  -6   5 3665.00 234.839   8
  -3  -6   6 10499.6 491.968   6
  -3  -6   6 9707.71 374.624   8
  -3  -6   7 66610.7 1828.46   1
  -3  -6   7 67726.0 1597.46   6
  -3  -6   7 61710.9 1339.59   8
  -3  -6   8 9910.19 325.642   8
  -3  -6   8 10295.6 494.422   6
  -3  -6   8 9917.77 635.076   1
  -3  -6   9 61913.1 1565.00   6
  -3  -6   9 60621.1 1876.89   1
  -3  -6  10 1447.47 161.879   9
  -3  -6  10 1784.15 319.923   1
  -3  -6  10 2097.17 245.469   6
  -3  -6  11 48431.2 1015.95   2
  -3  -6  11 50213.0 1774.02   1
  -3  -6  11 49061.5 1386.33   6
  -3  -6  12 5020.09 545.326   1
  -3  -6  13 23117.8 1231.56   1
  -3  -6  14 35733.2 1628.86   1
  -3  -6  15 1332.07 376.767   1
  -3  -6  16 30281.9 1602.66   1
  -3  -6  17 3264.10 562.775   1
  -3  -6  18 38323.0 1953.71   1
  -3  -6  19 204.234 261.655   1
  -3  -6  20 13613.1 1208.69   1
  -3  -5 -13 2859.30 401.158   3
  -3  -5 -13 3189.57 419.788   9
  -3  -5 -12 2109.23 342.102   3
  -3  -5 -12 1657.48 315.018   9
  -3  -5 -11 404.826 189.930   3
  -3  -5 -11 127.636 154.405   9
  -3  -5 -10 1311.09 259.213   3
  -3  -5 -10 1239.44 255.800   9
  -3  -5  -9 9322.57 620.295   3
  -3  -5  -9 10124.6 628.250   9
  -3  -5  -8-24.8938 131.673   3
  -3  -5  -8 102.890 143.991   9
  -3  -5  -7 29509.6 1101.57   3
  -3  -5  -7 29469.3 1062.16   9
  -3  -5  -6 25633.8 986.432   3
  -3  -5  -5 152.702 146.466   3
  -3  -5  -4 2054.34 264.528   3
  -3  -5  -3 74.9230 99.0273   1
  -3  -5  -3 146.742 132.894   3
  -3  -5  -2 19789.5 747.998   3
  -3  -5  -2 19177.3 753.595   1
  -3  -5  -1 4490.87 327.895   3
  -3  -5   0 12018.2 413.590   4
  -3  -5   0 12888.9 542.106   3
  -3  -5   1 21597.4 586.582   4
  -3  -5   1 21506.1 713.705   3
  -3  -5   2 77211.8 1731.05   3
  -3  -5   2 79340.5 1601.67   4
  -3  -5   3 109654. 2136.63   4
  -3  -5   3 108934. 2243.51   3
  -3  -5   4 805.532 115.055   4
  -3  -5   4 852.611 122.191   8
  -3  -5   5 16489.3 513.354   4
  -3  -5   5 15843.0 499.034   8
  -3  -5   5 16304.0 595.983   6
  -3  -5   6 5861.40 248.996   8
  -3  -5   6 5556.63 329.922   6
  -3  -5   7 14238.5 558.841   6
  -3  -5   7 13954.0 393.349   8
  -3  -5   8 3423.48 373.272   1
  -3  -5   8 3015.08 264.778   6
  -3  -5   8 2966.08 180.772   9
  -3  -5   8 3000.23 129.779   8
  -3  -5   9 185.339 107.532   6
  -3  -5   9-19.4776 140.679   1
  -3  -5   9 59.1700 62.3509   9
  -3  -5  10 98457.2 1977.10   9
  -3  -5  10 93954.0 1788.09   2
  -3  -5  10 104003. 2227.58   6
  -3  -5  10 99611.8 2672.32   1
  -3  -5  11 728.655 122.579   9
  -3  -5  11 510.510 52.6138   3
  -3  -5  11 823.915 257.912   1
  -3  -5  12 49277.6 1787.46   1
  -3  -5  12 43778.5 857.271   3
  -3  -5  13 36072.8 1582.34   1
  -3  -5  14 32158.9 1532.22   1
  -3  -5  15 27152.0 1449.40   1
  -3  -5  16 876.432 319.319   1
  -3  -5  17 29187.8 1624.19   1
  -3  -5  18 295.014 271.398   1
  -3  -5  19 3844.96 646.150   1
  -3  -5  20 5821.52 805.369   1
  -3  -4 -14 693.107 234.253   9
  -3  -4 -14 973.540 281.200   3
  -3  -4 -13 125.229 204.512   3
  -3  -4 -13 682.249 237.704   9
  -3  -4 -12 186.771 188.549   3
  -3  -4 -12 90.3209 186.657   9
  -3  -4 -11 10083.1 671.343   3
  -3  -4 -11 9986.51 663.995   9
  -3  -4 -10 142.924 186.183   3
  -3  -4 -10 106.278 150.444   9
  -3  -4  -9 29676.4 1112.52   3
  -3  -4  -9 27462.6 1065.68   9
  -3  -4  -8 63997.5 1760.27   9
  -3  -4  -8 64993.7 1805.30   3
  -3  -4  -7 3257.56 316.606   9
  -3  -4  -7 3583.05 347.789   3
  -3  -4  -6 8773.22 492.425   9
  -3  -4  -6 8184.41 505.740   3
  -3  -4  -5 4960.62 382.964   3
  -3  -4  -4 6778.12 428.687   3
  -3  -4  -3 7249.80 462.786   1
  -3  -4  -3 7566.20 428.710   3
  -3  -4  -2 856.621 157.619   3
  -3  -4  -2 1004.10 165.771   1
  -3  -4  -1 19057.5 559.844   4
  -3  -4  -1 19457.1 675.616   3
  -3  -4   0 13228.4 424.738   4
  -3  -4   0 12146.4 497.694   3
  -3  -4   1 65271.6 1365.07   4
  -3  -4   1 64882.9 1477.52   3
  -3  -4   2 4794.41 234.511   4
  -3  -4   2 4720.62 273.845   3
  -3  -4   2 4379.28 270.509   8
  -3  -4   3 12338.8 439.654   8
  -3  -4   3 12763.7 411.905   4
  -3  -4   3 12326.2 435.960   3
  -3  -4   4 29243.6 726.975   8
  -3  -4   4 29398.1 735.574   4
  -3  -4   4 27672.2 723.410   3
  -3  -4   5 3461.49 244.134   6
  -3  -4   5 3684.04 221.627   4
  -3  -4   5 3644.45 191.014   8
  -3  -4   5 3586.48 190.704   3
  -3  -4   6 9819.80 302.742   8
  -3  -4   6 9956.54 426.434   6
  -3  -4   7 72583.8 1612.08   6
  -3  -4   7 73927.3 1393.95   9
  -3  -4   7 67826.0 1319.04   8
  -3  -4   8 13051.1 526.952   6
  -3  -4   8 13023.9 722.142   1
  -3  -4   8 13145.4 396.139   9
  -3  -4   9 2995.18 383.443   1
  -3  -4   9 2720.22 246.586   6
  -3  -4   9 2917.63 184.068   9
  -3  -4  10 23655.0 664.906   9
  -3  -4  10 24650.8 1120.33   1
  -3  -4  11 14257.8 875.351   1
  -3  -4  12 819.774 252.139   1
  -3  -4  13 31228.7 1456.00   1
  -3  -4  14 58720.0 2168.24   1
  -3  -4  15 722.167 305.523   1
  -3  -4  16 17481.5 1203.72   1
  -3  -4  17 14075.4 1116.15   1
  -3  -4  18 22571.2 1472.13   1
  -3  -4  19 859.851 418.393   1
  -3  -4  20 6403.07 858.438   1
  -3  -3 -14 18964.3 1004.50   9
  -3  -3 -13 288.364 189.840   3
  -3  -3 -13 320.464 183.696   9
  -3  -3 -12 6930.16 556.905   3
  -3  -3 -12 8432.41 609.251   9
  -3  -3 -11 2455.06 343.219   9
  -3  -3 -11 2349.20 328.420   3
  -3  -3 -10 12939.7 696.669   3
  -3  -3 -10 13277.4 700.480   9
  -3  -3  -9 3731.50 366.595   9
  -3  -3  -9 2900.23 334.835   3
  -3  -3  -8 8486.32 522.716   9
  -3  -3  -8 9363.26 555.778   3
  -3  -3  -7 55561.4 1507.14   3
  -3  -3  -7 50383.8 1433.68   9
  -3  -3  -6 52463.0 1406.48   9
  -3  -3  -6 52899.3 1449.21   3
  -3  -3  -5 144271. 3067.00   3
  -3  -3  -5 145175. 3005.53   9
  -3  -3  -4 10150.4 494.079   3
  -3  -3  -4 9237.26 445.145   9
  -3  -3  -3 26033.2 930.794   1
  -3  -3  -3 25262.8 818.056   3
  -3  -3  -2 5388.95 326.810   3
  -3  -3  -2 5232.01 264.569   4
  -3  -3  -1 4756.52 247.449   4
  -3  -3  -1 5502.26 317.460   3
  -3  -3   0 1612.07 171.552   3
  -3  -3   0 2002.65 154.863   4
  -3  -3   1 4253.42 219.813   4
  -3  -3   1 4088.31 246.318   8
  -3  -3   1 4359.79 252.238   3
  -3  -3   1 3869.99 250.270  10
  -3  -3   2 49863.3 1079.04   4
  -3  -3   2 49609.6 1144.05  10
  -3  -3   2 48470.0 1105.10   3
  -3  -3   2 49893.8 1125.96   8
  -3  -3   3 752.484 120.386  10
  -3  -3   3 1127.27 125.064   8
  -3  -3   3 1164.72 129.218   3
  -3  -3   3 814.779 110.325   4
  -3  -3   4 85337.8 1795.25   6
  -3  -3   4 88482.3 1760.04   4
  -3  -3   4 86712.5 1696.91   8
  -3  -3   4 86860.3 1674.74   3
  -3  -3   4 85935.5 1794.79  10
  -3  -3   5 51088.3 1023.81   8
  -3  -3   5 49675.7 1001.21   3
  -3  -3   5 52016.2 1175.55  10
  -3  -3   5 48921.8 952.057   9
  -3  -3   5 50428.0 1164.54   6
  -3  -3   5 52852.4 1148.96   4
  -3  -3   6 445.751 51.0919   3
  -3  -3   6 425.614 115.363   6
  -3  -3   6 440.093 61.9281   9
  -3  -3   6 532.076 58.4030   8
  -3  -3   7 821.403 144.154   6
  -3  -3   7 629.356 78.7039   9
  -3  -3   8 2365.28 212.871   6
  -3  -3   8 2731.11 159.553   9
  -3  -3   8 2374.51 326.230   1
  -3  -3   9 3205.38 380.420   1
  -3  -3  10 8575.70 637.470   1
  -3  -3  11 3435.50 435.250   1
  -3  -3  12 32375.2 1426.82   1
  -3  -3  13 12663.7 905.651   1
  -3  -3  14 26888.8 1390.61   1
  -3  -3  15 17912.1 1170.80   1
  -3  -3  16 9241.39 865.598   1
  -3  -3  17 29192.5 1616.87   1
  -3  -3  18 23512.3 1499.70   1
  -3  -3  19 8765.63 948.232   1
  -3  -3  20 9945.78 1048.08   1
  -3  -2 -15 11771.4 774.416   9
  -3  -2 -14 3884.02 450.802   9
  -3  -2 -13 40113.3 1437.52   9
  -3  -2 -12 1804.58 283.447   3
  -3  -2 -12 1476.13 290.516   9
  -3  -2 -11 30790.4 1140.29   9
  -3  -2 -11 28953.1 1103.82   3
  -3  -2 -10 136.663 151.536   3
  -3  -2 -10-63.3761 139.421   9
  -3  -2  -9 15338.0 715.981   9
  -3  -2  -9 15800.1 722.519   3
  -3  -2  -8 13893.3 651.386   3
  -3  -2  -8 13519.5 632.683   9
  -3  -2  -7 26222.0 915.837   3
  -3  -2  -7 26644.7 907.974   9
  -3  -2  -6 47676.6 1306.09   3
  -3  -2  -6 47900.1 1281.55   9
  -3  -2  -5 1764.37 230.997   3
  -3  -2  -5 1565.18 144.185   5
  -3  -2  -5 1814.24 203.377   9
  -3  -2  -4 124185. 2620.69   3
  -3  -2  -4 127172. 2440.28   5
  -3  -2  -4 123396. 2561.93   9
  -3  -2  -3 2068.06 254.459   1
  -3  -2  -3 2169.43 167.723   5
  -3  -2  -3 2310.47 197.482   9
  -3  -2  -3 2224.96 224.174   3
  -3  -2  -2 3174.99 243.222   3
  -3  -2  -2 3093.85 199.166   4
  -3  -2  -2 2900.83 196.500   5
  -3  -2  -2 3371.94 213.696   9
  -3  -2  -1 75733.9 1645.70   3
  -3  -2  -1 75864.7 1570.86   4
  -3  -2  -1 79843.3 1599.99   5
  -3  -2  -1 75703.9 1560.71   9
  -3  -2   0 57800.0 1208.59   4
  -3  -2   0 57071.7 1241.88  10
  -3  -2   0 55196.9 1246.74   3
  -3  -2   0 55871.2 1157.91   9
  -3  -2   1 2114.43 154.718   4
  -3  -2   1 2154.37 166.249  10
  -3  -2   1 2731.92 179.086   3
  -3  -2   1 2390.61 126.907   9
  -3  -2   2 2883.80 173.429   4
  -3  -2   2 3085.62 171.780   3
  -3  -2   2 3070.83 189.205  10
  -3  -2   3 54873.7 1183.43  10
  -3  -2   3 53447.4 1105.30   3
  -3  -2   3 58277.9 1195.00   4
  -3  -2   4 72981.1 1448.58   4
  -3  -2   4 67102.3 1419.85   6
  -3  -2   4 67189.3 1292.71   3
  -3  -2   4 68393.7 1427.64  10
  -3  -2   5 37360.0 904.613  10
  -3  -2   5 37455.3 901.493   6
  -3  -2   5 39513.2 976.470   7
  -3  -2   6 150613. 2912.13   6
  -3  -2   6 151706. 2891.88   5
  -3  -2   6 152073. 2928.35  10
  -3  -2   7 20393.5 580.170   5
  -3  -2   7 19114.3 625.154  10
  -3  -2   8 33109.7 1212.59   1
  -3  -2   8 31098.3 796.713   5
  -3  -2   9 44771.4 1529.93   1
  -3  -2   9 43601.6 1018.39   5
  -3  -2  10 37919.6 1442.00   1
  -3  -2  11 211.128 187.919   1
  -3  -2  12 1255.67 299.002   1
  -3  -2  13 6897.27 659.646   1
  -3  -2  14 494.531 270.146   1
  -3  -2  15 12601.3 977.299   1
  -3  -2  16 17029.2 1190.89   1
  -3  -2  17 10580.2 966.596   1
  -3  -2  18 20448.0 1395.48   1
  -3  -2  19 1441.76 429.266   1
  -3  -2  20 577.101 334.780   1
  -3  -1 -16 153.609 211.455   9
  -3  -1 -15 4992.44 503.123   9
  -3  -1 -14 5808.33 508.583   9
  -3  -1 -13 505.908 198.385   9
  -3  -1 -12 11915.7 686.871   9
  -3  -1 -11 1645.24 269.402   9
  -3  -1 -10 6016.01 441.369   3
  -3  -1 -10 5878.88 438.040   9
  -3  -1  -9 41302.3 1245.40   3
  -3  -1  -9 40854.4 1246.00   9
  -3  -1  -8 6314.74 407.294   9
  -3  -1  -8 6901.71 428.386   3
  -3  -1  -7 46730.3 1272.88   9
  -3  -1  -7 46839.0 1282.54   3
  -3  -1  -6 19474.9 705.600   3
  -3  -1  -6 19984.3 704.994   9
  -3  -1  -5 230986. 4364.49   9
  -3  -1  -5 225522. 4394.44   3
  -3  -1  -4 5764.55 316.675   9
  -3  -1  -4 5440.34 329.908   3
  -3  -1  -3 91145.1 2128.25   1
  -3  -1  -3 87757.5 1880.58   3
  -3  -1  -3 86543.9 1816.67   9
  -3  -1  -2 1161.89 133.995   9
  -3  -1  -2 1198.44 139.024   4
  -3  -1  -2 1608.55 191.306   3
  -3  -1  -2 1530.99 138.703   5
  -3  -1  -1 48623.8 1059.36   4
  -3  -1  -1 45718.8 1078.77   3
  -3  -1  -1 49272.3 1060.73   5
  -3  -1  -1 46781.9 1015.39   9
  -3  -1   0 215467. 3838.44   9
  -3  -1   0 212321. 3933.32   3
  -3  -1   0 214300. 3895.77  10
  -3  -1   1 45030.9 941.840  10
  -3  -1   1 44221.8 950.980   3
  -3  -1   1 43366.2 851.238   9
  -3  -1   2 57976.4 1173.22  10
  -3  -1   3 37982.0 848.838   6
  -3  -1   3 39993.4 858.403  10
  -3  -1   3 40035.2 793.132   2
  -3  -1   4 161382. 3025.62   6
  -3  -1   4 166934. 3038.59  10
  -3  -1   5 71620.8 1477.89  10
  -3  -1   5 68686.8 1461.38   6
  -3  -1   5 75973.1 1550.45   7
  -3  -1   5 73590.1 1488.61   5
  -3  -1   6 1761.59 98.3342   8
  -3  -1   6 2177.48 182.843   7
  -3  -1   7 175016. 3334.85   7
  -3  -1   7 164556. 3087.82   8
  -3  -1   8 1842.34 108.078   8
  -3  -1   8 2943.42 386.372   1
  -3  -1   9 43821.9 900.858   8
  -3  -1   9 43787.7 1514.11   1
  -3  -1  10 32553.2 1333.29   1
  -3  -1  10 34149.4 753.437   8
  -3  -1  11 38844.1 1528.04   1
  -3  -1  12-96.6583 174.602   1
  -3  -1  13 58873.2 2116.04   1
  -3  -1  14 8834.00 794.936   1
  -3  -1  15 8315.79 795.892   1
  -3  -1  16 7648.41 810.824   1
  -3  -1  17 3690.11 593.196   1
  -3  -1  18 1143.33 365.765   1
  -3  -1  19 14352.1 1212.18   1
  -3  -1  20 1043.51 386.412   1
  -3   0 -18 65.4385 181.840   2
  -3   0 -17 1945.05 320.221   2
  -3   0 -17 1444.71 313.786   9
  -3   0 -16 1814.92 330.500   9
  -3   0 -16 1323.78 275.535   2
  -3   0 -15 176.385 149.304   9
  -3   0 -14 2497.37 336.766   9
  -3   0 -13 14299.8 748.310   9
  -3   0 -12 2211.76 296.252   9
  -3   0 -11 44094.8 1355.07   9
  -3   0 -10 32020.3 1072.77   9
  -3   0  -9 13050.7 613.815   9
  -3   0  -8 6030.44 385.766   9
  -3   0  -7 3744.30 287.460   9
  -3   0  -6 57933.1 1301.00  11
  -3   0  -6 58456.1 1406.08   9
  -3   0  -5 503.706 145.979   9
  -3   0  -4 109325. 2213.90   9
  -3   0  -3 75750.4 1576.69   9
  -3   0  -2 306929. 5511.74   9
  -3   0  -1 4323.02 190.668   9
  -3   0   1 512.626 78.6188   2
  -3   0   1 481.645 58.1256  10
  -3   0   2 63189.9 1217.37   2
  -3   0   2 60869.9 1191.47   6
  -3   0   2 64062.4 1196.78  10
  -3   0   3 58255.8 1144.81   6
  -3   0   3 59193.7 1148.95  10
  -3   0   5 47513.0 1051.44   7
  -3   0   5 46901.1 967.100   8
  -3   0   6 127276. 2393.47   8
  -3   0   6 133121. 2511.24   7
  -3   0   7 43355.5 921.942   8
  -3   0   8 292433. 5989.30   1
  -3   0   8 301515. 5278.14   8
  -3   0   9 383.371 81.2720   8
  -3   0   9 72.9072 141.915   1
  -3   0  10 47824.2 1064.83   8
  -3   0  10 45058.3 1631.78   1
  -3   0  11 2064.15 363.366   1
  -3   0  11 2072.50 167.945   8
  -3   0  12 167.997 82.3052   8
  -3   0  12-112.185 217.477   1
  -3   0  13 21120.3 1188.47   1
  -3   0  14 4310.12 554.940   1
  -3   0  15 11458.0 943.098   1
  -3   0  16 1840.88 433.924   1
  -3   0  17 14394.9 1138.85   1
  -3   0  18 6426.49 810.035   1
  -3   0  19 1044.62 406.166   1
  -3   1 -19 1363.83 294.730   2
  -3   1 -18 577.575 215.028   2
  -3   1 -17 2470.04 369.704   9
  -3   1 -17 2517.23 343.166   2
  -3   1 -16 5184.34 461.078   2
  -3   1 -16 5015.23 486.874   9
  -3   1 -15 5673.25 495.506   9
  -3   1 -15 5135.97 455.423   2
  -3   1 -14-102.073 165.705   2
  -3   1 -14-37.6422 159.216   9
  -3   1 -13 6106.86 459.202   2
  -3   1 -13 7064.14 516.128   9
  -3   1 -12 9794.17 578.212   9
  -3   1 -11 1156.47 225.472   9
  -3   1 -10 10133.5 534.490   9
  -3   1  -9 7990.38 449.906   9
  -3   1  -8 61486.5 1529.75   9
  -3   1  -7 8789.87 340.230  11
  -3   1  -7 8903.04 435.942   9
  -3   1  -6 13205.4 424.143  11
  -3   1  -6 13134.5 519.722   9
  -3   1  -5 3311.24 239.099   9
  -3   1  -4 533.325 129.756   2
  -3   1  -4 721.712 113.125   9
  -3   1  -3 4151.39 246.025   2
  -3   1  -2 37759.1 896.598   2
  -3   1  -1 165379. 3083.00   2
  -3   1   0 126000. 2371.23   2
  -3   1   4 7799.39 284.851   8
  -3   1   5 7275.08 281.963   8
  -3   1   5 7878.61 280.273   7
  -3   1   6 80437.2 1616.56   8
  -3   1   7 36876.9 867.422   8
  -3   1   7 36482.9 1252.95   1
  -3   1   8 1015.81 122.458   8
  -3   1   8 1208.96 249.989   1
  -3   1   9 98012.0 2646.73   1
  -3   1   9 103705. 2075.57   8
  -3   1  10 31169.4 835.572   8
  -3   1  10 31011.4 1306.14   1
  -3   1  11 6930.79 612.227   1
  -3   1  11 7705.20 364.922   8
  -3   1  12 55926.0 2017.25   1
  -3   1  12 60419.5 1412.91   8
  -3   1  13 933.911 156.001   8
  -3   1  13 840.798 270.189   1
  -3   1  14 13155.9 972.242   1
  -3   1  15 207.620 208.820   1
  -3   1  16 11298.9 985.743   1
  -3   1  17 715.245 352.251   1
  -3   1  18 14814.0 1196.51   1
  -3   1  19 13069.7 1174.57   1
  -3   2 -20 525.712 205.218   2
  -3   2 -19 7826.85 614.804   2
  -3   2 -18 2592.74 361.760   2
  -3   2 -17 3647.18 399.216   2
  -3   2 -16 1945.26 288.636   2
  -3   2 -15 804.193 210.279   2
  -3   2 -15 478.908 212.516   9
  -3   2 -14 28952.5 1055.21   2
  -3   2 -14 29058.4 1114.48   9
  -3   2 -13 588.258 174.452   2
  -3   2 -13 922.193 223.980   9
  -3   2 -12 17423.3 773.656   9
  -3   2 -12 17541.4 739.852   2
  -3   2 -11 50095.2 1378.66   2
  -3   2 -11 48437.4 1410.15   9
  -3   2 -10 34388.7 1051.22   2
  -3   2 -10 35328.6 1101.68   9
  -3   2  -9 7304.90 413.611   2
  -3   2  -9 6831.62 405.589   9
  -3   2  -8 4131.15 296.605   2
  -3   2  -8 5303.61 340.021   9
  -3   2  -7 15566.6 579.195   2
  -3   2  -7 15277.2 433.017  11
  -3   2  -6 31684.5 882.042   2
  -3   2  -5 823.906 148.113   2
  -3   2  -4 427.875 100.792   2
  -3   2  -3 7619.41 322.490   2
  -3   2  -2 73705.3 1528.89   2
  -3   2   3 4295.65 224.313   8
  -3   2   4 129631. 2372.84   7
  -3   2   4 129954. 2496.49   8
  -3   2   5 56229.6 1235.83   8
  -3   2   6 1136.28 132.373   8
  -3   2   7 92052.4 1911.47   8
  -3   2   7 93695.3 2352.04   1
  -3   2   8 44021.6 1088.53   8
  -3   2   8 44797.6 1481.25   1
  -3   2   9 2064.25 194.202   8
  -3   2   9 2047.76 314.436   1
  -3   2  10 37508.8 1464.00   1
  -3   2  10 37876.2 1018.35   8
  -3   2  11 25008.9 1200.34   1
  -3   2  11 25254.1 799.470   8
  -3   2  12 19719.7 1110.10   1
  -3   2  12 22783.8 768.332   8
  -3   2  13 21550.1 1208.22   1
  -3   2  13 22940.1 796.415   8
  -3   2  14 3364.52 517.031   1
  -3   2  14 3890.92 320.259   8
  -3   2  15 21204.1 1288.72   1
  -3   2  16 56.9750 231.522   1
  -3   2  17 5671.83 731.225   1
  -3   2  18 2327.57 502.591   1
  -3   2  19 8089.95 935.375   1
  -3   3 -20 14481.8 841.959   2
  -3   3 -19 5489.81 504.783   2
  -3   3 -18 2298.47 330.241   2
  -3   3 -17 23477.4 997.817   2
  -3   3 -16 18240.7 843.145   2
  -3   3 -15 12182.6 659.742   2
  -3   3 -14 2.39231 123.890   2
  -3   3 -13 31499.0 1062.37   2
  -3   3 -12 466.529 170.878   2
  -3   3 -11 11104.9 543.938   2
  -3   3 -10 39746.0 1137.08   2
  -3   3  -9 4816.12 321.992   2
  -3   3  -8 32391.3 937.439   2
  -3   3  -7 8890.44 421.773   2
  -3   3  -6 87795.0 1888.79   2
  -3   3  -5 6153.38 326.285   2
  -3   3  -3 57297.7 1170.08   6
  -3   3  -3 58454.0 1178.70  10
  -3   3  -2 10479.1 293.631   6
  -3   3  -2 11003.6 298.690  10
  -3   3  -1 7579.40 207.534   6
  -3   3  -1 7974.80 210.211  10
  -3   3   0 65445.3 1326.52   4
  -3   3   1 78852.2 1556.49   4
  -3   3   2 89445.4 1862.33   8
  -3   3   2 93768.0 1798.25   4
  -3   3   3 344.334 109.785   8
  -3   3   3 447.820 91.7659   4
  -3   3   4 118127. 2116.74   4
  -3   3   4 115527. 2179.71   8
  -3   3   5 239.006 105.254   8
  -3   3   6 8241.52 518.844   1
  -3   3   6 7483.89 359.149   8
  -3   3   7 3176.27 236.252   8
  -3   3   7 2899.89 319.393   1
  -3   3   8 2730.91 233.357   8
  -3   3   8 2742.47 351.480   1
  -3   3   9 14010.2 562.672   8
  -3   3   9 14487.3 822.304   1
  -3   3  10 20974.6 1057.60   1
  -3   3  10 21994.6 758.559   8
  -3   3  11 53556.1 1402.27   8
  -3   3  11 53129.4 1885.05   1
  -3   3  12 6304.76 405.581   8
  -3   3  12 6146.20 617.182   1
  -3   3  13 16179.9 1049.52   1
  -3   3  13 17734.8 728.668   8
  -3   3  14 10106.2 856.037   1
  -3   3  14 10948.7 575.983   8
  -3   3  15 4774.88 624.834   1
  -3   3  16 982.849 338.599   1
  -3   3  17 3172.02 556.387   1
  -3   3  18 1608.16 473.951   1
  -3   3  19 4541.79 724.228   1
  -3   4 -20 1424.87 288.227   2
  -3   4 -19 8984.59 629.076   2
  -3   4 -19 10226.3 748.132  10
  -3   4 -18 803.020 226.171   2
  -3   4 -17 958.081 221.371   2
  -3   4 -16 3951.27 375.514   2
  -3   4 -15 2570.05 297.993   2
  -3   4 -14 52241.7 1491.37   2
  -3   4 -13 192.194 129.524   2
  -3   4 -12 74884.4 1843.00   2
  -3   4 -11 12678.7 579.033   2
  -3   4 -10 26141.7 854.350   2
  -3   4  -9 61498.2 1502.02   2
  -3   4  -8 4807.11 308.289   2
  -3   4  -7 57818.9 1362.32  10
  -3   4  -6 2449.66 195.202  10
  -3   4  -6 2320.37 189.875   6
  -3   4  -5 21449.4 597.975   6
  -3   4  -5 20629.4 597.616  10
  -3   4  -4 19841.9 536.168  10
  -3   4  -4 19216.0 529.623   6
  -3   4  -3 26785.4 639.988   6
  -3   4  -3 28669.2 704.410   4
  -3   4  -3 27055.5 644.563  10
  -3   4  -2 57213.2 1181.19   4
  -3   4  -2 54748.9 1106.01   6
  -3   4  -2 55258.3 1108.25  10
  -3   4  -1 8744.12 301.391   4
  -3   4  -1 7839.80 245.170  10
  -3   4   0 184630. 3526.85   8
  -3   4   0 186637. 3395.89   4
  -3   4   1 100797. 2060.53   8
  -3   4   1 100156. 1926.51   4
  -3   4   2 26195.5 744.123   8
  -3   4   2 26481.4 646.882   4
  -3   4   3 91475.3 1940.79   8
  -3   4   3 91707.2 1808.41   4
  -3   4   4 8714.81 394.324   8
  -3   4   4 8285.47 327.298   4
  -3   4   5 16565.9 590.403   8
  -3   4   6 4169.14 291.963   8
  -3   4   6 4497.50 381.537   1
  -3   4   7 62277.4 1786.44   1
  -3   4   7 61661.0 1504.39   8
  -3   4   8 1193.40 244.108   1
  -3   4   8 1203.89 184.010   8
  -3   4   9 36990.5 1398.02   1
  -3   4   9 36480.9 1086.13   8
  -3   4  10 10318.8 526.919   8
  -3   4  10 9800.11 708.964   1
  -3   4  11 8735.55 706.542   1
  -3   4  11 9175.79 508.015   8
  -3   4  12 2522.63 408.318   1
  -3   4  12 2456.52 283.966   8
  -3   4  13 1173.89 217.219   8
  -3   4  13 1417.11 330.242   1
  -3   4  14 189.620 138.077   8
  -3   4  14 655.490 288.778   1
  -3   4  15 5930.34 692.227   1
  -3   4  15 6951.24 502.304   8
  -3   4  16 962.921 330.979   1
  -3   4  17 3008.04 555.537   1
  -3   5 -19 5701.11 551.905  10
  -3   5 -18 15354.7 788.182   2
  -3   5 -18 15215.0 874.978  10
  -3   5 -17 3202.93 347.293   2
  -3   5 -17 3140.48 386.736  10
  -3   5 -16 1232.29 231.374   2
  -3   5 -16 1233.78 265.809  10
  -3   5 -15 24367.3 936.378   2
  -3   5 -15 24572.9 1009.87  10
  -3   5 -14 918.162 197.974   2
  -3   5 -14 476.054 179.350  10
  -3   5 -13 175.304 138.562  10
  -3   5 -13 421.668 144.601   2
  -3   5 -12 2364.85 281.629  10
  -3   5 -11 50438.0 1393.07  10
  -3   5 -10 38434.1 1123.10  10
  -3   5  -9 20875.9 720.106  10
  -3   5  -8 110773. 2338.54  10
  -3   5  -7 287.991 118.276  10
  -3   5  -6 22429.9 661.683  10
  -3   5  -5 8122.28 330.394   6
  -3   5  -5 7753.76 329.464  10
  -3   5  -4 5185.23 249.850  10
  -3   5  -4 5166.18 248.082   6
  -3   5  -4 5230.00 394.950   1
  -3   5  -3 18747.8 525.611   4
  -3   5  -3 19533.2 759.564   1
  -3   5  -3 17841.5 503.109  10
  -3   5  -2 5742.20 237.205  10
  -3   5  -2 5985.68 249.806   4
  -3   5  -1 90248.3 1926.38   8
  -3   5  -1 91237.9 1766.89   4
  -3   5  -1 91570.4 1763.71  10
  -3   5   0 36785.9 974.125   8
  -3   5   0 37140.1 817.927   4
  -3   5   1 255239. 4780.74   8
  -3   5   1 253666. 4566.63   4
  -3   5   2 2817.35 165.332   4
  -3   5   2 3281.36 253.994   8
  -3   5   3 19557.2 536.048   4
  -3   5   3 19968.4 672.511   8
  -3   5   4 100153. 1975.31   4
  -3   5   4 97271.6 2150.72   8
  -3   5   5 739.703 158.903   1
  -3   5   5 569.681 139.314   8
  -3   5   6 15964.6 640.503   8
  -3   5   6 16632.3 758.666   1
  -3   5   7 5458.19 451.881   1
  -3   5   7 4985.60 351.760   8
  -3   5   8 29812.8 1175.05   1
  -3   5   8 28539.7 956.782   8
  -3   5   9 2362.24 272.811   8
  -3   5   9 2754.78 364.410   1
  -3   5  10 25198.8 1170.72   1
  -3   5  10 24480.9 916.615   8
  -3   5  11 11453.7 607.566   8
  -3   5  11 10759.1 783.459   1
  -3   5  12 1225.82 313.186   1
  -3   5  12 994.199 215.659   8
  -3   5  13 25401.1 1006.87   8
  -3   5  13 25306.5 1335.43   1
  -3   5  14 2462.99 315.550   8
  -3   5  14 2070.75 420.556   1
  -3   5  15 6830.63 532.619   8
  -3   5  15 6276.04 710.541   1
  -3   6 -19 4602.67 486.022  10
  -3   6 -18 659.593 230.819  10
  -3   6 -17 21806.2 1008.84  10
  -3   6 -16 7359.72 544.895  10
  -3   6 -15 710.694 208.213  10
  -3   6 -14 4074.40 377.657  10
  -3   6 -13 2441.47 296.476  10
  -3   6 -12 5967.71 416.692  10
  -3   6 -11 346.206 149.033  10
  -3   6 -10 35360.2 1060.09  10
  -3   6  -9 7386.37 400.513  10
  -3   6  -8 13539.9 537.008  10
  -3   6  -7 60173.1 1412.60  10
  -3   6  -6 10868.4 431.977  10
  -3   6  -5 18345.0 571.557   6
  -3   6  -5 19098.3 581.476  10
  -3   6  -4 123638. 2436.42  10
  -3   6  -4 126097. 2792.70   1
  -3   6  -3 1206.71 222.310   1
  -3   6  -3 1315.09 165.683   8
  -3   6  -2 46806.3 993.832   4
  -3   6  -2 44875.9 1031.77  10
  -3   6  -2 46342.5 1162.86   8
  -3   6  -1 25083.1 774.693   8
  -3   6  -1 25209.1 601.194   4
  -3   6  -1 24192.5 645.299  10
  -3   6   0 36244.2 801.719   4
  -3   6   0 37536.7 1014.43   8
  -3   6   1 8652.09 265.770   7
  -3   6   1 8601.36 422.711   8
  -3   6   1 8574.09 287.956   4
  -3   6   2 62950.5 1300.83   4
  -3   6   2 66704.2 1563.43   8
  -3   6   3 51082.7 1327.70   8
  -3   6   3 50270.8 1091.50   4
  -3   6   4 18299.1 695.756   8
  -3   6   4 18853.7 730.090   1
  -3   6   4 18630.4 539.352   4
  -3   6   5 172877. 3619.62   8
  -3   6   5 183375. 3737.07   1
  -3   6   6 60656.3 1682.42   1
  -3   6   6 57987.0 1548.86   8
  -3   6   7 54713.3 1511.89   8
  -3   6   7 57113.0 1676.11   1
  -3   6   8 5080.71 398.562   8
  -3   6   8 4565.29 430.957   1
  -3   6   9 16951.3 761.720   8
  -3   6   9 16808.1 896.839   1
  -3   6  10 491.894 200.815   1
  -3   6  10 475.899 168.790   8
  -3   6  11 2605.79 325.473   8
  -3   6  11 2687.98 407.690   1
  -3   6  12 23630.5 1239.71   1
  -3   6  12 24349.0 1004.86   8
  -3   6  13 504.313 214.085   8
  -3   6  14 23486.9 1043.62   8
  -3   6  15 17588.9 910.021   8
  -3   6  16 6714.42 607.158  11
  -3   7 -19 3505.21 435.073  10
  -3   7 -18 18364.8 932.560  10
  -3   7 -17 174.717 167.495  10
  -3   7 -16 12711.9 717.577  10
  -3   7 -15 1616.93 262.108  10
  -3   7 -14 6561.02 474.300  10
  -3   7 -13 1556.37 238.379  10
  -3   7 -12 717.061 169.228  10
  -3   7 -11 19218.5 748.430  10
  -3   7 -10 3675.62 306.302  10
  -3   7  -9 367.024 126.913  10
  -3   7  -8 36431.1 1025.96  10
  -3   7  -7 42145.2 1095.07  10
  -3   7  -7 40953.5 878.369  11
  -3   7  -6 35992.0 964.034  10
  -3   7  -5 2839.75 219.247  10
  -3   7  -5 3427.12 261.068   8
  -3   7  -4 71037.2 1566.81  10
  -3   7  -4 72095.2 1663.06   8
  -3   7  -4 73841.1 1839.62   1
  -3   7  -3 2153.25 217.045   8
  -3   7  -3 2329.64 188.873  10
  -3   7  -3 2463.03 254.055   1
  -3   7  -2 12660.6 530.841   8
  -3   7  -2 12779.2 552.761   1
  -3   7  -2 12520.7 452.014  10
  -3   7  -2 12580.6 375.909   4
  -3   7  -1 69873.6 1667.75   8
  -3   7  -1 71413.3 1400.99   4
  -3   7   0 8361.92 275.199   4
  -3   7   0 8656.21 305.981   7
  -3   7   0 8000.26 431.260   8
  -3   7   1 8225.68 437.117   8
  -3   7   1 7955.72 262.639   7
  -3   7   1 7760.39 266.642   4
  -3   7   2 7789.36 441.457   8
  -3   7   2 8015.74 280.331   4
  -3   7   3 34499.1 1076.07   8
  -3   7   3 35056.9 817.364   4
  -3   7   3 37084.2 1040.36   1
  -3   7   4 51275.3 1345.23   1
  -3   7   4 47941.9 1355.88   8
  -3   7   4 47220.2 1074.72   4
  -3   7   5 2465.04 288.615   8
  -3   7   5 2697.63 275.372   1
  -3   7   6 32915.6 1112.87   1
  -3   7   6 29941.6 1047.91   8
  -3   7   7 632.874 196.577   8
  -3   7   7 350.695 155.639   1
  -3   7   8 17678.2 868.729   1
  -3   7   8 18016.3 809.681   8
  -3   7   9 49883.7 1653.47   1
  -3   7   9 45046.4 1452.34   8
  -3   7  10 8527.17 566.253   8
  -3   7  10 8710.08 662.972   1
  -3   7  11 13769.9 758.913   8
  -3   7  12 5865.56 513.870   8
  -3   7  13 10415.6 691.321   8
  -3   7  14 259.502 178.401   8
  -3   7  15 16966.7 932.369   8
  -3   8 -19 526.322 228.536  10
  -3   8 -18 11449.6 733.403  10
  -3   8 -17 32569.1 1249.06  10
  -3   8 -16 1599.99 282.890  10
  -3   8 -15 36817.6 1274.89  10
  -3   8 -14 9700.34 588.032  10
  -3   8 -13 8473.40 518.329  10
  -3   8 -12 11564.4 590.309  10
  -3   8 -11 14640.2 654.699  10
  -3   8 -10 2925.53 279.538  10
  -3   8  -9-3.21403 98.0907  10
  -3   8  -8 1195.39 178.620  10
  -3   8  -7 16610.6 621.870  10
  -3   8  -7 16141.9 618.160   8
  -3   8  -7 16903.5 488.980  11
  -3   8  -6 67.1817 88.2051  10
  -3   8  -6 240.037 120.138   8
  -3   8  -5 67140.4 1611.38   8
  -3   8  -5 67319.3 1548.59  10
  -3   8  -4 292.806 108.875   8
  -3   8  -4 496.313 131.155   1
  -3   8  -4 557.337 118.459  10
  -3   8  -3 39353.8 1112.51   8
  -3   8  -3 38824.6 1131.45   1
  -3   8  -3 39915.7 1028.14  10
  -3   8  -2 3008.23 266.423   8
  -3   8  -2 2638.64 236.192   1
  -3   8  -2 2898.30 210.445   7
  -3   8  -2 3054.83 227.076  10
  -3   8  -1 13171.7 576.534   8
  -3   8  -1 12749.9 437.019   7
  -3   8  -1 11525.5 489.380   1
  -3   8  -1 12773.8 348.475   4
  -3   8   0 4917.00 355.534   8
  -3   8   0 4794.14 187.199   4
  -3   8   0 5299.69 242.346   7
  -3   8   1 260.971 143.563   8
  -3   8   1 103.490 41.5351   4
  -3   8   2 1124.88 95.5791   4
  -3   8   2 1549.26 228.189   8
  -3   8   2 1394.86 158.255   1
  -3   8   3 3999.12 195.822   4
  -3   8   3 4650.87 299.711   1
  -3   8   3 4102.48 348.295   8
  -3   8   4 31313.6 1086.56   8
  -3   8   4 32515.5 987.070   1
  -3   8   5 6823.28 421.325   1
  -3   8   5 5694.66 431.583   8
  -3   8   6 244.777 114.203   1
  -3   8   6 33.0643 147.154   8
  -3   8   7 45121.8 1439.45   8
  -3   8   8 6329.14 488.104   8
  -3   8   9 10878.4 665.154   8
  -3   8  10 14309.4 797.615   8
  -3   8  11-164.483 201.391   8
  -3   8  12 10939.6 730.800   8
  -3   8  13 233.930 207.117   8
  -3   8  13 277.359 188.339  11
  -3   8  14 8265.06 669.229   8
  -3   9 -19 15863.8 892.981  10
  -3   9 -18 14360.5 821.500  10
  -3   9 -17 451.437 182.597  10
  -3   9 -16 47527.8 1542.41  10
  -3   9 -15 622.454 184.607  10
  -3   9 -14 34199.9 1198.49  10
  -3   9 -13 6472.72 464.226  10
  -3   9 -12 20302.2 826.380  10
  -3   9 -11 153.519 135.908  10
  -3   9 -10 1383.95 207.185  10
  -3   9  -9 42353.8 1219.42  10
  -3   9  -9 42861.2 1183.53   8
  -3   9  -8 819.441 163.707   8
  -3   9  -8 847.911 157.395  10
  -3   9  -7 33931.8 1032.17   8
  -3   9  -7 35756.3 1035.75  10
  -3   9  -7 35265.5 889.113  11
  -3   9  -6 51945.7 1398.92   8
  -3   9  -6 55443.3 1275.90  11
  -3   9  -6 54250.0 1375.39  10
  -3   9  -5 9652.54 485.632   8
  -3   9  -5 9016.37 529.032   1
  -3   9  -5 9636.92 428.574  11
  -3   9  -5 10002.6 467.532  10
  -3   9  -4 46187.2 1279.70   8
  -3   9  -4 45964.6 1306.86   1
  -3   9  -4 46049.8 1200.89  10
  -3   9  -3 10660.7 526.050   8
  -3   9  -3 10406.1 471.863  10
  -3   9  -3 10564.6 448.862   7
  -3   9  -3 9688.65 476.732   1
  -3   9  -2 17016.2 704.622   8
  -3   9  -2 17353.2 618.872   1
  -3   9  -2 18331.2 593.213   7
  -3   9  -1 5624.65 397.781   8
  -3   9  -1 5897.42 293.090   7
  -3   9  -1 5469.50 298.587   1
  -3   9   0 349.374 143.161   8
  -3   9   0 214.084 40.2271   4
  -3   9   0 184.247 63.0743   1
  -3   9   1 29086.0 773.922   1
  -3   9   1 31698.8 1059.83   8
  -3   9   2 20131.5 617.879   1
  -3   9   2 20557.4 832.618   8
  -3   9   3 41906.4 1325.64   8
  -3   9   4 15881.7 767.272   8
  -3   9   5 2438.26 324.836   8
  -3   9   6 837.942 222.788   8
  -3   9   7 2155.89 323.420   8
  -3   9   8 3273.87 384.907   8
  -3   9   9 25116.3 1108.07   8
  -3   9  10 2572.35 377.450   8
  -3   9  11 5045.98 522.554   8
  -3   9  11 4926.08 507.306  11
  -3   9  12 5708.99 559.627   8
  -3  10 -19 4927.68 510.197  10
  -3  10 -18 873.152 235.177  10
  -3  10 -17 4600.09 446.505  10
  -3  10 -16 73.2928 151.039  10
  -3  10 -15 30333.4 1154.12  10
  -3  10 -14 13902.1 723.805  10
  -3  10 -13 24778.8 863.831   8
  -3  10 -13 24278.5 964.316  10
  -3  10 -12 38871.1 1138.34   8
  -3  10 -12 36327.5 1198.98  10
  -3  10 -11 5549.69 405.525  10
  -3  10 -11 5668.80 382.211   8
  -3  10 -10 32760.3 1016.64   8
  -3  10 -10 31585.0 1059.94  10
  -3  10  -9 7797.57 469.694  10
  -3  10  -9 8610.04 473.457   8
  -3  10  -8 16649.8 685.192   8
  -3  10  -8 18572.9 723.978  10
  -3  10  -7 3251.59 290.062   8
  -3  10  -7 3167.36 284.352  10
  -3  10  -6 15911.0 668.481   8
  -3  10  -6 15241.9 641.873  10
  -3  10  -6 16006.9 593.882  11
  -3  10  -5 74104.7 1763.66   7
  -3  10  -5 72058.6 1812.40   8
  -3  10  -5 73513.1 1768.21  10
  -3  10  -5 68066.5 1824.15   1
  -3  10  -5 76224.7 1729.14  11
  -3  10  -4 10558.8 515.408  10
  -3  10  -4 10340.7 542.734   8
  -3  10  -4 11644.2 507.727   7
  -3  10  -4 9913.39 508.761   1
  -3  10  -4 10728.6 510.135  11
  -3  10  -3 48798.3 1350.51  11
  -3  10  -3 50419.0 1424.27   8
  -3  10  -3 51062.6 1269.92   7
  -3  10  -2 2691.18 289.163   8
  -3  10  -2 2832.40 224.415   7
  -3  10  -1 42604.3 1308.32   8
  -3  10   0 3253.09 326.886   8
  -3  10   1 6440.63 465.163   8
  -3  10   2 4514.12 402.681   8
  -3  10   3 900.116 209.592   8
  -3  10   4 12636.6 706.524   8
  -3  10   5 886.147 235.661   8
  -3  10   6 26057.2 1099.99   8
  -3  10   7 1514.16 302.959   8
  -3  10   7 1475.98 281.021  11
  -3  10   8-315.062 206.247   8
  -3  10   8 130.697 164.859  11
  -3  10   9 14225.0 848.190   8
  -3  10   9 11469.3 767.306  11
  -3  10  10 1064.06 273.930   8
  -3  10  10 1522.79 311.931  11
  -3  11 -19 45.7998 165.471  10
  -3  11 -18 12481.9 767.395  10
  -3  11 -17 12567.1 752.661  10
  -3  11 -16 3013.08 373.102  10
  -3  11 -15-79.4888 141.427  10
  -3  11 -14 10245.5 531.420   8
  -3  11 -14 9113.50 587.288  10
  -3  11 -13 22293.3 832.010   8
  -3  11 -13 21388.2 917.900  10
  -3  11 -12 166.964 136.529  10
  -3  11 -12 41.5558 108.302   8
  -3  11 -11 52276.0 1435.21   8
  -3  11 -11 50647.5 1498.65  10
  -3  11 -10 196.781 135.515   8
  -3  11 -10 455.827 154.152  10
  -3  11  -9 24055.2 904.046  10
  -3  11  -9 25264.5 893.409   8
  -3  11  -8 473.608 150.153   8
  -3  11  -8 563.730 175.254   7
  -3  11  -8 381.892 153.232  10
  -3  11  -7 52467.7 1472.29   8
  -3  11  -7 51743.1 1470.44   7
  -3  11  -7 54974.5 1477.90  10
  -3  11  -6 17418.2 744.188   8
  -3  11  -6 17564.6 715.257   7
  -3  11  -6 17337.7 672.577  11
  -3  11  -6 17402.7 720.135  10
  -3  11  -5 29343.1 1022.46   8
  -3  11  -5 29753.6 958.933   7
  -3  11  -5 28955.5 978.224  10
  -3  11  -5 28648.1 943.570  11
  -3  11  -4 18058.3 728.175  10
  -3  11  -4 17453.0 768.554   8
  -3  11  -4 17732.1 729.344  11
  -3  11  -4 18228.7 682.065   7
  -3  11  -3 833.511 144.886   7
  -3  11  -3 442.324 153.659  11
  -3  11  -3 605.485 179.161   8
  -3  11  -2 96760.6 2358.75   8
  -3  11  -2 94142.1 2285.99  11
  -3  11  -1 9349.93 571.162   8
  -3  11  -1 9555.83 562.267  11
  -3  11   0 29067.0 1077.23  11
  -3  11   0 29103.3 1095.44   8
  -3  11   1 20332.9 911.630   8
  -3  11   1 19511.1 874.653  11
  -3  11   2 1415.27 267.245   8
  -3  11   2 1805.87 280.960  11
  -3  11   3 6008.50 498.218   8
  -3  11   3 5704.18 490.059  11
  -3  11   4 271.521 192.213   8
  -3  11   4 532.574 237.737  11
  -3  11   5 11206.2 714.313  11
  -3  11   5 12365.7 757.845   8
  -3  11   6 2749.31 367.082   8
  -3  11   6 2493.66 377.918  11
  -3  11   7 14679.5 865.268   8
  -3  11   7 14253.8 854.350  11
  -3  11   8 12236.5 812.952  11
  -3  11   8 14427.4 875.674   8
  -3  11   9 373.097 203.765   8
  -3  12 -18 592.162 230.762  10
  -3  12 -17 4753.91 474.719  10
  -3  12 -16 2783.42 360.951  10
  -3  12 -15 11690.7 711.331  10
  -3  12 -14 4618.44 367.489   8
  -3  12 -14 4550.09 442.127  10
  -3  12 -13 20457.6 812.613   8
  -3  12 -13 19682.5 891.584  10
  -3  12 -12 3653.29 332.181   8
  -3  12 -12 4093.10 386.262  10
  -3  12 -11 6471.17 482.969  10
  -3  12 -11 7199.77 466.417   8
  -3  12 -11 6716.82 515.453   7
  -3  12 -10 19371.2 878.455   7
  -3  12 -10 20060.8 852.627  10
  -3  12 -10 20600.5 828.111   8
  -3  12  -9 2047.93 263.230   8
  -3  12  -9 1889.99 265.690   7
  -3  12  -9 1931.70 262.754  10
  -3  12  -8 3236.97 325.309   8
  -3  12  -8 2708.82 300.812   7
  -3  12  -8 2922.93 308.348  10
  -3  12  -7 6450.53 452.287   8
  -3  12  -7 6409.90 439.805   7
  -3  12  -7 5719.96 434.487  10
  -3  12  -6 8304.52 524.551   8
  -3  12  -6 7573.45 466.221   7
  -3  12  -6 7322.90 481.893  10
  -3  12  -5 33197.6 1048.26   7
  -3  12  -5 33647.4 1083.72  11
  -3  12  -5 32056.9 1093.08  10
  -3  12  -5 32066.5 1138.62   8
  -3  12  -4 3046.27 330.637   8
  -3  12  -4 3453.08 330.888  11
  -3  12  -4 3199.80 284.368   7
  -3  12  -3 59304.5 1715.52   8
  -3  12  -3 57501.7 1640.24  11
  -3  12  -2 3114.67 344.953   8
  -3  12  -2 2916.25 332.083  11
  -3  12  -1 21174.3 945.410   8
  -3  12  -1 21520.8 923.079  11
  -3  12   0 10710.6 662.370   8
  -3  12   0 10791.9 648.438  11
  -3  12   1 7378.02 571.550   8
  -3  12   1 6908.70 542.444  11
  -3  12   2 9850.21 665.063  11
  -3  12   2 9831.10 655.908   8
  -3  12   3 467.103 227.971   8
  -3  12   3-17.2956 196.793  11
  -3  12   4 21204.1 1030.47   8
  -3  12   4 19166.1 974.466  11
  -3  12   5 1443.07 322.122   8
  -3  12   5 1743.89 344.035  11
  -3  12   6 23961.1 1147.01   8
  -3  12   6 21281.5 1086.18  11
  -3  12   7 1157.85 305.593   8
  -3  13 -18 774.850 241.185  10
  -3  13 -17 1394.01 320.609   7
  -3  13 -17 1635.14 289.067  10
  -3  13 -16 481.831 232.479   7
  -3  13 -16 339.162 182.666  10
  -3  13 -15 1525.46 300.577   7
  -3  13 -15 1882.21 311.161  10
  -3  13 -14 4474.14 479.347   7
  -3  13 -14 4340.05 428.498  10
  -3  13 -13-49.6401 167.571  10
  -3  13 -13-160.876 148.996   8
  -3  13 -13 19.7382 135.608   7
  -3  13 -12 3873.20 358.306   8
  -3  13 -12 4141.67 426.265   7
  -3  13 -12 3606.14 391.234  10
  -3  13 -11 14098.9 734.835  10
  -3  13 -11 12128.8 720.329   7
  -3  13 -11 14360.9 691.527   8
  -3  13 -10 16.8073 136.652  10
  -3  13 -10 173.486 147.310   8
  -3  13 -10 45.7550 112.755   7
  -3  13  -9 7025.99 506.734   7
  -3  13  -9 7703.82 509.902   8
  -3  13  -9 6884.11 497.599  10
  -3  13  -8 83.0504 157.490   8
  -3  13  -8 89.5275 135.598   7
  -3  13  -8-83.0371 142.070  10
  -3  13  -7 5825.60 457.452   8
  -3  13  -7 6065.88 444.445   7
  -3  13  -7 5148.73 433.682  10
  -3  13  -6 3923.18 379.530   8
  -3  13  -6 4472.81 366.766   7
  -3  13  -6 4379.19 389.831  10
  -3  13  -5 4940.66 374.087   7
  -3  13  -5 4937.08 433.013   8
  -3  13  -4 4253.05 404.349   8
  -3  13  -3 3236.06 369.992   8
  -3  13  -3 2951.97 355.436  11
  -3  13  -2 27260.5 1129.42   8
  -3  13  -2 28319.4 1113.56  11
  -3  13  -1 1758.91 288.240   8
  -3  13  -1 1688.07 296.762  11
  -3  13   0 15897.2 853.817   8
  -3  13   0 14316.1 799.727  11
  -3  13   1 7978.35 603.803  11
  -3  13   1 8129.60 630.313   8
  -3  13   2 531.167 208.762   8
  -3  13   2 359.984 223.164  11
  -3  13   3 9717.86 711.686   8
  -3  13   3 9199.20 684.598  11
  -3  13   4 543.986 215.882  11
  -3  13   4 410.638 236.753   8
  -3  14 -17-287.074 197.326  10
  -3  14 -16 5402.36 551.074   7
  -3  14 -16 4516.01 483.518  10
  -3  14 -15 2210.93 335.153  10
  -3  14 -15 1819.33 350.779   7
  -3  14 -14 8142.43 643.621   7
  -3  14 -14 8380.54 614.388  10
  -3  14 -13 12519.1 780.172   7
  -3  14 -13 12411.5 734.278  10
  -3  14 -12 144.602 128.963   8
  -3  14 -12 227.453 174.190   7
  -3  14 -12 290.960 172.691  10
  -3  14 -11 11506.1 705.667   7
  -3  14 -11 12507.2 682.074   8
  -3  14 -11 12577.1 718.371  10
  -3  14 -10 8405.57 552.079   8
  -3  14 -10 9256.52 612.165  10
  -3  14 -10 8128.79 572.893   7
  -3  14  -9 296.485 166.346   8
  -3  14  -9 196.399 141.135   7
  -3  14  -9 73.3405 137.533  10
  -3  14  -8 15071.7 773.769   8
  -3  14  -8 15224.9 757.619   7
  -3  14  -8 15028.2 772.851  10
  -3  14  -7 3584.62 382.660   8
  -3  14  -7 3942.17 366.911   7
  -3  14  -7 3660.77 379.985  10
  -3  14  -6 9123.94 603.668   8
  -3  14  -6 8334.97 523.274   7
  -3  14  -5 196.826 148.701   8
  -3  14  -4 10035.2 654.523   8
  -3  14  -3 1494.45 277.311   8
  -3  14  -2 16904.8 897.854   8
  -3  14  -1 3770.75 438.714   8
  -3  14   0 3066.15 409.413   8
  -3  14   1 7868.36 636.857  11
  -3  14   1 8781.43 688.138   8
  -3  14   2 9130.50 706.540   8
  -3  14   2 8369.33 665.567  11
  -3  15 -16 4467.61 490.047  10
  -3  15 -15 292.589 217.672   7
  -3  15 -15 338.258 200.282  10
  -3  15 -14 2915.84 392.631  10
  -3  15 -14 2990.86 407.486   7
  -3  15 -13 2898.11 387.841  10
  -3  15 -13 3202.48 410.257   7
  -3  15 -12 15643.3 868.371   7
  -3  15 -12 16037.2 802.376   8
  -3  15 -12 15652.9 865.494  10
  -3  15 -11 333.180 178.310   8
  -3  15 -11-97.4362 182.144   7
  -3  15 -11-81.4781 160.913  10
  -3  15 -10 41414.1 1408.78   8
  -3  15 -10 37343.4 1383.02   7
  -3  15 -10 39096.1 1414.36  10
  -3  15  -9 20921.5 951.437   8
  -3  15  -9 20498.7 934.709   7
  -3  15  -9 19667.3 960.012  10
  -3  15  -8 3722.02 380.818   7
  -3  15  -8 3989.84 417.982  10
  -3  15  -8 3445.91 396.084   8
  -3  15  -7 14305.1 797.273   8
  -3  15  -6 17.6291 163.148   8
  -3  15  -5 3714.30 431.879   8
  -3  15  -4-28.5380 174.650   8
  -3  15  -3 6273.90 563.477   8
  -3  15  -2 1151.81 292.778   8
  -3  15  -1 1856.33 331.520   8
  -3  16 -14 5117.49 534.344   7
  -3  16 -14 5629.16 539.527  10
  -3  16 -13 7982.52 638.164  10
  -3  16 -13 7396.22 626.034   7
  -3  16 -12 142.547 170.646   7
  -3  16 -12-187.376 189.597  10
  -3  16 -11 17098.8 878.905   8
  -3  16 -11 16638.6 911.455  10
  -3  16 -11 16060.4 879.825   7
  -3  16 -10 101.670 144.562   8
  -3  16 -10-384.237 194.252   7
  -3  16 -10 81.3271 169.396  10
  -3  16  -9 12195.8 759.519  10
  -3  16  -9 11853.0 737.333   8
  -3  16  -8 13536.1 804.182   8
  -3  16  -7 6058.81 540.918   8
  -3  16  -6 22116.6 1083.84   8
  -3  16  -5 108.907 163.830   8
  -3  16  -4 8858.69 691.107   8
  -3  17 -12 3534.45 444.620   7
  -3  17 -11 1518.68 330.245  10
  -3  17 -10 17332.2 959.106  10
  -3  17 -10 13933.3 847.077   8
  -3  17  -9 9089.03 676.657   8
  -3  17  -8 7241.06 619.094   8
  -2 -14   6 6345.42 558.598   6
  -2 -14   7 4727.72 475.017   6
  -2 -14   8 3667.28 428.178   6
  -2 -14   9 13492.1 816.938   6
  -2 -14  10 1479.99 305.585   6
  -2 -14  11 4696.64 478.536   6
  -2 -14  12 1678.59 324.077   6
  -2 -14  13 2235.26 375.386   6
  -2 -14  14 428.814 206.848   6
  -2 -13  -1 831.585 286.042   3
  -2 -13   0 2097.29 369.688   3
  -2 -13   6 813.643 283.295   6
  -2 -13   7 20061.4 961.485   6
  -2 -13   8 33257.4 1281.94   6
  -2 -13   9 4713.40 459.143   6
  -2 -13  10 11782.7 731.710   6
  -2 -13  11 561.447 215.563   6
  -2 -13  12 11221.5 728.171   6
  -2 -13  13 2320.17 360.845   6
  -2 -13  14 17437.6 941.443   6
  -2 -13  15 3870.89 455.141   6
  -2 -13  16 481.321 216.799   6
  -2 -13  19 996.740 357.984   1
  -2 -13  20 10443.2 1045.66   1
  -2 -12  -3 15122.9 924.461   3
  -2 -12  -2 334.530 221.264   3
  -2 -12  -1 14498.5 864.083   3
  -2 -12   0 589.675 232.975   3
  -2 -12   6 45937.6 1505.25   6
  -2 -12   7 6555.39 536.045   6
  -2 -12   8 29419.4 1150.45   6
  -2 -12   9 26845.9 1092.72   6
  -2 -12  10 1979.03 298.936   6
  -2 -12  11 10334.2 661.718   6
  -2 -12  12 39.8843 157.400   6
  -2 -12  13 20192.8 1116.63   1
  -2 -12  13 19674.3 962.248   6
  -2 -12  14 4240.55 448.468   6
  -2 -12  14 4140.33 533.519   1
  -2 -12  15 27948.6 1208.54   6
  -2 -12  15 27632.0 1449.27   1
  -2 -12  16 8170.82 640.385   6
  -2 -12  16 7730.31 792.873   1
  -2 -12  17 9399.52 904.712   1
  -2 -12  18 13378.7 1106.08   1
  -2 -12  19 2331.34 497.075   1
  -2 -12  20 7571.16 894.644   1
  -2 -11  -5 5675.20 558.445   3
  -2 -11  -4 1098.07 269.520   3
  -2 -11  -3 1029.53 270.437   3
  -2 -11  -2 7222.16 594.158   3
  -2 -11  -1 2534.28 365.604   3
  -2 -11   6 2553.02 311.678   6
  -2 -11   7 31680.7 1146.57   6
  -2 -11   8 420.762 152.206   6
  -2 -11   9 19627.4 898.927   1
  -2 -11   9 19677.4 876.654   6
  -2 -11  10 35694.5 1260.58   6
  -2 -11  10 37050.6 1376.18   1
  -2 -11  11 872.574 211.098   6
  -2 -11  11 1361.54 290.934   1
  -2 -11  12 43009.0 1670.85   1
  -2 -11  12 46404.9 1503.19   6
  -2 -11  13 114.600 144.582   6
  -2 -11  13 274.491 209.567   1
  -2 -11  14 13322.6 958.462   1
  -2 -11  14 13505.8 766.162   6
  -2 -11  15 5311.58 633.028   1
  -2 -11  15 5301.54 494.556   6
  -2 -11  16 7394.13 765.593   1
  -2 -11  17 12103.7 1018.70   1
  -2 -11  18 409.543 276.754   1
  -2 -11  19 29259.7 1729.49   1
  -2 -11  20 1951.12 504.001   1
  -2 -10  -7 123.563 178.319   3
  -2 -10  -6 1214.64 299.287   3
  -2 -10  -5 2057.86 357.703   3
  -2 -10  -4 15498.8 861.821   3
  -2 -10  -3 635.772 198.178   3
  -2 -10  -2 24166.6 1043.17   3
  -2 -10  -1 27912.6 1117.94   3
  -2 -10   6 27628.4 909.856   1
  -2 -10   6 27878.4 1019.36   6
  -2 -10   7 1270.79 213.983   1
  -2 -10   7 1493.43 247.899   6
  -2 -10   8 47828.3 1490.91   1
  -2 -10   8 47423.1 1434.82   6
  -2 -10   9 9696.37 628.444   1
  -2 -10   9 9446.18 569.057   6
  -2 -10  10 4387.74 451.426   1
  -2 -10  10 4340.80 391.257   6
  -2 -10  11 5089.07 511.674   1
  -2 -10  11 4286.22 398.413   6
  -2 -10  12 3211.05 434.738   1
  -2 -10  12 3177.11 355.249   6
  -2 -10  13 2549.89 411.420   1
  -2 -10  13 2511.41 331.839   6
  -2 -10  14 7626.15 567.559   6
  -2 -10  14 8222.39 739.724   1
  -2 -10  15 814.655 279.162   1
  -2 -10  16 3591.27 554.987   1
  -2 -10  17 15506.8 1166.07   1
  -2 -10  18 20933.3 1397.35   1
  -2 -10  19 1726.94 438.292   1
  -2 -10  20 26140.4 1685.00   1
  -2  -9  -8 7461.68 616.690   3
  -2  -9  -7 11489.4 766.683   3
  -2  -9  -6 9024.69 660.633   3
  -2  -9  -5 4206.68 442.295   3
  -2  -9  -4 412.690 189.561   3
  -2  -9  -3 725.028 231.031   3
  -2  -9  -2 1458.14 258.811   3
  -2  -9   3 622.364 92.3958   1
  -2  -9   4 13335.8 504.061   1
  -2  -9   5 192.920 55.5915   4
  -2  -9   5 522.311 123.545   1
  -2  -9   6 2105.81 150.381   4
  -2  -9   6 2470.94 260.435   1
  -2  -9   6 2033.32 249.565   6
  -2  -9   7 227.290 76.4354   4
  -2  -9   7 260.667 121.303   1
  -2  -9   7 226.675 133.236   6
  -2  -9   8 441.440 167.839   6
  -2  -9   8 686.318 181.831   1
  -2  -9   9 47349.7 1564.60   1
  -2  -9   9 47627.3 1398.69   6
  -2  -9  10 18269.1 934.019   1
  -2  -9  10 17628.2 775.068   6
  -2  -9  11 38638.6 1517.44   1
  -2  -9  11 40083.7 1277.94   6
  -2  -9  12 4484.55 400.321   6
  -2  -9  12 4245.81 492.966   1
  -2  -9  13 7461.53 676.013   1
  -2  -9  13 8692.63 570.012   6
  -2  -9  14 4508.54 549.145   1
  -2  -9  14 4294.94 415.777   6
  -2  -9  15 2955.96 486.764   1
  -2  -9  16 402.821 245.031   1
  -2  -9  17 9555.84 902.939   1
  -2  -9  18 1283.64 406.768   1
  -2  -9  19 19128.3 1378.22   1
  -2  -9  20 1885.40 494.327   1
  -2  -8 -10 2726.16 413.093   3
  -2  -8 -10 2870.76 414.311   9
  -2  -8  -9 16739.8 937.333   3
  -2  -8  -8 7273.84 590.606   3
  -2  -8  -7 2583.92 366.367   3
  -2  -8  -6 5529.80 498.516   3
  -2  -8  -5 168.536 151.002   3
  -2  -8  -4 4991.01 442.204   3
  -2  -8  -3 3633.66 369.087   3
  -2  -8  -2 48981.8 1468.18   3
  -2  -8   0 15040.8 441.449   1
  -2  -8   1 40382.0 914.128   1
  -2  -8   2 667.304 99.6549   1
  -2  -8   3 54316.4 1253.05   1
  -2  -8   3 52169.9 1068.75   4
  -2  -8   4 53368.4 1111.44   4
  -2  -8   4 56098.1 1358.13   1
  -2  -8   5 48352.2 1055.14   4
  -2  -8   5 52811.0 1358.78   1
  -2  -8   6 1447.41 128.719   4
  -2  -8   6 1430.17 205.811   6
  -2  -8   6 1550.20 217.897   1
  -2  -8   7 6373.73 412.485   6
  -2  -8   7 5844.42 436.597   1
  -2  -8   7 5925.35 281.343   4
  -2  -8   8 18566.8 592.910   8
  -2  -8   8 20740.3 900.777   1
  -2  -8   8 20446.2 778.563   6
  -2  -8   9 10634.0 664.266   1
  -2  -8   9 10749.4 553.286   6
  -2  -8  10 12118.2 762.674   1
  -2  -8  10 12473.8 612.087   6
  -2  -8  11 17516.1 960.730   1
  -2  -8  11 18057.6 767.901   6
  -2  -8  12 14861.5 710.847   6
  -2  -8  12 15658.1 943.700   1
  -2  -8  13 18558.3 822.583   6
  -2  -8  13 17766.3 1059.16   1
  -2  -8  14 5371.84 606.728   1
  -2  -8  15 5405.47 629.392   1
  -2  -8  16 736.580 305.510   1
  -2  -8  17 2895.59 531.085   1
  -2  -8  18 1070.96 406.243   1
  -2  -8  19 10132.8 1006.23   1
  -2  -8  20 3311.17 619.490   1
  -2  -7 -11 1020.96 275.785   9
  -2  -7 -11 1184.11 289.527   3
  -2  -7 -10 30995.5 1271.28   3
  -2  -7 -10 28000.5 1211.94   9
  -2  -7  -9 224.383 188.668   3
  -2  -7  -8 17442.4 889.250   3
  -2  -7  -7 17543.8 859.277   3
  -2  -7  -6 8205.47 564.122   3
  -2  -7  -5 25009.8 1004.71   3
  -2  -7  -4 1664.37 255.648   3
  -2  -7  -3 16033.0 739.666   3
  -2  -7  -2 2033.03 190.391   1
  -2  -7  -2 2252.53 263.580   3
  -2  -7  -1 17147.2 565.987   1
  -2  -7   0 33231.4 848.081   1
  -2  -7   2 93541.4 1779.68   4
  -2  -7   3 1848.54 126.697   4
  -2  -7   4 56923.2 1179.81   4
  -2  -7   4 59265.2 1434.50   1
  -2  -7   5 24042.9 835.295   1
  -2  -7   5 23677.5 607.315   4
  -2  -7   6 26474.5 688.597   4
  -2  -7   6 26092.3 743.801   8
  -2  -7   6 28541.2 966.937   1
  -2  -7   7 7728.55 331.772   8
  -2  -7   7 8664.94 531.871   1
  -2  -7   7 8385.10 342.899   4
  -2  -7   8 18083.8 686.602   6
  -2  -7   8 19399.3 854.038   1
  -2  -7   9 36898.4 1343.13   1
  -2  -7   9 36922.5 1114.79   6
  -2  -7  10 338.704 126.590   6
  -2  -7  10 288.691 187.073   1
  -2  -7  11 78348.7 2345.83   1
  -2  -7  11 79520.0 1959.17   6
  -2  -7  12 14699.2 487.998   2
  -2  -7  12 16905.4 981.163   1
  -2  -7  12 16181.5 721.922   6
  -2  -7  13 46830.9 1814.82   1
  -2  -7  14 5124.87 594.138   1
  -2  -7  15 420.807 261.908   1
  -2  -7  16 2373.54 454.837   1
  -2  -7  17 1335.03 402.871   1
  -2  -7  18 166.352 244.633   1
  -2  -7  19 957.771 365.341   1
  -2  -7  20 17955.2 1400.27   1
  -2  -6 -13 720.562 261.579   3
  -2  -6 -12 2665.75 384.362   3
  -2  -6 -12 2633.53 398.481   9
  -2  -6 -11 1808.51 308.777   3
  -2  -6 -11 1883.93 326.900   9
  -2  -6 -10 210.716 154.330   3
  -2  -6 -10 436.421 178.869   9
  -2  -6  -9 535.990 217.237   3
  -2  -6  -9 218.532 179.161   9
  -2  -6  -8 9915.45 631.812   3
  -2  -6  -7 2137.94 289.672   3
  -2  -6  -6 22795.1 934.000   3
  -2  -6  -5 96.3664 134.584   3
  -2  -6  -4 101025. 2375.68   1
  -2  -6  -4 109216. 2475.94   3
  -2  -6  -3 3448.79 312.296   3
  -2  -6  -3 2927.54 259.662   1
  -2  -6  -2 20715.4 697.383   1
  -2  -6  -2 20751.7 783.275   3
  -2  -6  -1 8658.15 388.769   1
  -2  -6   0 29574.6 805.973   1
  -2  -6   1 345.867 64.8434   4
  -2  -6   2 2834.01 148.933   4
  -2  -6   3 123175. 2304.23   4
  -2  -6   4 7000.38 265.407   4
  -2  -6   4 7279.60 337.453   8
  -2  -6   5 66382.3 1371.77   4
  -2  -6   5 67292.6 1437.38   8
  -2  -6   5 65017.5 1653.68   1
  -2  -6   6 70787.1 1495.89   8
  -2  -6   6 72417.1 1848.31   1
  -2  -6   6 74343.6 1514.93   4
  -2  -6   7 50491.8 1093.87   8
  -2  -6   7 53164.4 1529.02   1
  -2  -6   8 6907.00 504.004   1
  -2  -6   9 1837.82 292.834   1
  -2  -6   9 2084.68 229.043   6
  -2  -6  10 53417.1 1411.14   6
  -2  -6  10 51421.7 1723.66   1
  -2  -6  11 418.431 81.1744   2
  -2  -6  11 522.705 142.273   6
  -2  -6  12 37222.0 1526.56   1
  -2  -6  13 37248.9 1581.53   1
  -2  -6  14 49132.4 1937.31   1
  -2  -6  15 30782.9 1536.21   1
  -2  -6  16 216.798 267.306   1
  -2  -6  17 5850.72 727.686   1
  -2  -6  18 1975.66 439.673   1
  -2  -6  19 1929.72 485.928   1
  -2  -6  20 748.473 332.969   1
  -2  -5 -14-138.499 141.212   3
  -2  -5 -13 111.210 182.283   9
  -2  -5 -13 381.895 218.088   3
  -2  -5 -12 386.170 230.852   9
  -2  -5 -12 447.405 228.566   3
  -2  -5 -11 7748.16 596.785   9
  -2  -5 -11 8253.61 599.599   3
  -2  -5 -10 4154.14 413.401   3
  -2  -5 -10 5165.33 463.784   9
  -2  -5  -9 952.069 229.067   3
  -2  -5  -9 953.949 213.595   9
  -2  -5  -8 13723.8 714.887   3
  -2  -5  -7 1952.23 271.309   3
  -2  -5  -6 8258.71 508.161   3
  -2  -5  -5 10978.5 603.490   1
  -2  -5  -5 12965.9 625.813   3
  -2  -5  -4 7231.85 443.834   1
  -2  -5  -4 7804.08 453.346   3
  -2  -5  -3 20965.1 770.049   3
  -2  -5  -3 19990.7 736.096   1
  -2  -5  -2 7288.64 391.800   1
  -2  -5  -2 9125.70 455.235   3
  -2  -5  -1 68206.5 1567.04   1
  -2  -5  -1 71104.0 1642.05   3
  -2  -5   0 23320.9 569.274   4
  -2  -5   1 54880.6 1115.50   4
  -2  -5   2 19746.4 494.559   4
  -2  -5   3 3283.82 215.543   8
  -2  -5   3 2700.02 153.417   4
  -2  -5   4 28279.0 723.039   8
  -2  -5   4 28418.5 677.184   4
  -2  -5   5 9861.98 343.539   8
  -2  -5   5 9445.32 499.963   1
  -2  -5   5 10433.0 354.658   4
  -2  -5   6 11709.7 404.112   4
  -2  -5   6 12120.4 597.126   1
  -2  -5   6 12073.8 357.853   8
  -2  -5   7 84322.7 1603.43   8
  -2  -5   7 87299.7 2165.26   1
  -2  -5   8 14088.5 732.418   1
  -2  -5   9 37811.1 850.390   2
  -2  -5   9 38563.0 1088.84   6
  -2  -5   9 39429.4 1391.86   1
  -2  -5   9 41534.4 984.941   9
  -2  -5  10 10730.4 338.450   2
  -2  -5  10 10663.9 699.404   1
  -2  -5  10 10587.7 521.359   6
  -2  -5  11 42866.5 1592.87   1
  -2  -5  12 3676.27 468.771   1
  -2  -5  12 3219.38 181.371   3
  -2  -5  13 26939.9 1326.89   1
  -2  -5  13 26220.6 670.952   3
  -2  -5  14 69342.0 2394.72   1
  -2  -5  15 7659.73 765.193   1
  -2  -5  16 45837.7 2003.79   1
  -2  -5  17 518.896 282.324   1
  -2  -5  18 13978.3 1126.89   1
  -2  -5  19 8248.00 900.362   1
  -2  -5  20 2043.72 509.121   1
  -2  -4 -15 1511.26 319.915   3
  -2  -4 -14 6938.42 594.816   9
  -2  -4 -14 6831.45 575.009   3
  -2  -4 -13 795.704 238.103   9
  -2  -4 -13 742.586 228.899   3
  -2  -4 -12 15158.9 824.596   9
  -2  -4 -12 15711.5 823.638   3
  -2  -4 -11 1238.05 244.007   3
  -2  -4 -11 1519.18 261.657   9
  -2  -4 -10 5606.88 454.864   9
  -2  -4 -10 4620.37 417.130   3
  -2  -4  -9 2246.16 305.628   3
  -2  -4  -9 1899.63 271.964   9
  -2  -4  -8 5963.74 443.878   3
  -2  -4  -8 6143.09 450.195   9
  -2  -4  -7 12955.3 628.078   3
  -2  -4  -7 11596.2 418.141   5
  -2  -4  -6 9073.53 365.729   5
  -2  -4  -6 9500.26 513.364   3
  -2  -4  -5 14259.0 625.023   3
  -2  -4  -4 37349.5 1084.53   3
  -2  -4  -4 37427.0 1148.54   1
  -2  -4  -3 6936.30 404.489   1
  -2  -4  -3 6648.69 389.345   3
  -2  -4  -2 35304.4 981.306   3
  -2  -4  -2 34403.3 980.105   1
  -2  -4  -1 18104.7 615.909   3
  -2  -4   0 8742.73 291.254   4
  -2  -4   0 9400.81 402.378   3
  -2  -4   1 4083.52 183.524   4
  -2  -4   1 4756.39 264.906   8
  -2  -4   2 76589.9 1486.93   4
  -2  -4   2 76692.7 1600.43   8
  -2  -4   3 30694.7 713.970   4
  -2  -4   3 32653.5 767.972   8
  -2  -4   4 10910.6 344.187   8
  -2  -4   4 10837.5 348.801   4
  -2  -4   5 36461.7 787.969   8
  -2  -4   5 37797.4 861.376   4
  -2  -4   6 78937.2 1474.82   8
  -2  -4   6 80095.6 1970.61   1
  -2  -4   7 2277.33 286.343   1
  -2  -4   7 2310.22 160.625   9
  -2  -4   8 32192.6 695.629   2
  -2  -4   8 32138.5 923.100   6
  -2  -4   8 33506.0 1197.00   1
  -2  -4   8 34035.5 815.160   9
  -2  -4   9 1954.34 302.672   1
  -2  -4   9 2167.42 178.234   9
  -2  -4  10 10694.7 316.813   3
  -2  -4  10 9944.33 682.136   1
  -2  -4  11 602.136 222.063   1
  -2  -4  11 471.324 72.1970   3
  -2  -4  12 13077.3 398.784   3
  -2  -4  12 13463.4 873.484   1
  -2  -4  13 46989.6 1817.43   1
  -2  -4  13 45276.8 1015.36   3
  -2  -4  14 101907. 3063.22   1
  -2  -4  15 72324.2 2541.62   1
  -2  -4  16 5690.64 695.169   1
  -2  -4  17 43170.8 2006.47   1
  -2  -4  18-114.827 251.297   1
  -2  -4  19 2011.14 483.229   1
  -2  -4  20 9358.29 997.979   1
  -2  -3 -15 12381.3 815.528   9
  -2  -3 -15 11855.8 758.635   3
  -2  -3 -14 3990.14 457.882   9
  -2  -3 -14 3903.44 430.405   3
  -2  -3 -13 8616.71 606.572   3
  -2  -3 -13 8665.24 620.843   9
  -2  -3 -12 15.1527 118.959   9
  -2  -3 -12-0.66977 155.126   3
  -2  -3 -11 15583.4 765.761   3
  -2  -3 -11 16173.7 792.704   9
  -2  -3 -10 3283.68 342.677   3
  -2  -3 -10 3124.87 341.503   9
  -2  -3  -9 13631.9 672.034   9
  -2  -3  -9 13782.3 667.030   3
  -2  -3  -8 15657.4 684.710   3
  -2  -3  -8 15855.7 689.482   9
  -2  -3  -8 13990.6 430.973   5
  -2  -3  -7 33905.9 820.073   5
  -2  -3  -7 35899.2 1096.75   3
  -2  -3  -7 37441.1 1102.85   9
  -2  -3  -6 7564.07 431.228   3
  -2  -3  -6 7284.82 294.375   5
  -2  -3  -5 27725.0 705.706   5
  -2  -3  -5 27967.4 1005.21   1
  -2  -3  -5 29059.9 903.093   3
  -2  -3  -4 73906.4 1533.32   5
  -2  -3  -4 73216.4 1714.33   3
  -2  -3  -4 76886.4 1862.67   1
  -2  -3  -3 14491.6 600.967   1
  -2  -3  -3 14726.6 462.367   5
  -2  -3  -3 14636.3 551.049   3
  -2  -3  -2 1426.29 183.472   3
  -2  -3  -2 1214.48 165.237   1
  -2  -3  -2 1569.31 144.369   5
  -2  -3  -1 114390. 2205.76   4
  -2  -3  -1 121167. 2291.06   5
  -2  -3  -1 116778. 2351.10   3
  -2  -3   0 1025.72 131.354   3
  -2  -3   0 1008.15 91.7648   4
  -2  -3   0 1001.25 115.065   5
  -2  -3   1 41922.4 959.390   8
  -2  -3   1 40482.2 865.128   4
  -2  -3   1 41803.6 949.481   3
  -2  -3   2 3877.81 177.732   4
  -2  -3   2 4328.89 207.625   8
  -2  -3   3 123034. 2278.10   4
  -2  -3   3 119894. 2266.64   8
  -2  -3   4 1215.84 92.1876   8
  -2  -3   4 1122.14 114.620   4
  -2  -3   5 36756.6 726.420   8
  -2  -3   5 38637.5 912.502  10
  -2  -3   6 46298.0 1103.51   6
  -2  -3   6 47365.2 1111.09  10
  -2  -3   6 47659.3 1062.00   5
  -2  -3   6 47088.3 979.609   9
  -2  -3   6 45023.5 1342.94   1
  -2  -3   7 39754.9 786.914   2
  -2  -3   7 42161.4 1032.28   6
  -2  -3   7 41417.4 914.629   9
  -2  -3   7 39600.1 1284.56   1
  -2  -3   7 42962.0 958.798   5
  -2  -3   8 406.049 170.333   1
  -2  -3   8 220.840 41.8246   3
  -2  -3   8 299.725 79.6005   5
  -2  -3   8 222.088 81.6688   9
  -2  -3   9 130280. 3084.43   1
  -2  -3   9 132718. 2429.68   5
  -2  -3   9 128427. 2476.95   9
  -2  -3  10 7359.36 580.901   1
  -2  -3  10 6682.62 281.950   5
  -2  -3  10 6358.36 226.617   3
  -2  -3  11 13763.4 843.263   1
  -2  -3  11 13515.5 396.415   3
  -2  -3  11 14049.6 440.900   5
  -2  -3  12 335.305 75.0600   3
  -2  -3  12 361.663 209.794   1
  -2  -3  12 183.535 61.7335   5
  -2  -3  13 23814.8 1236.81   1
  -2  -3  14 5734.13 629.689   1
  -2  -3  15 11041.5 895.570   1
  -2  -3  16 15885.6 1121.64   1
  -2  -3  17 2825.00 520.965   1
  -2  -3  18 16434.8 1242.64   1
  -2  -3  19 3980.85 657.551   1
  -2  -3  20 671.302 368.140   1
  -2  -2 -16 8351.88 659.730   9
  -2  -2 -15 12219.4 788.589   9
  -2  -2 -14 23818.1 1013.38   3
  -2  -2 -14 22145.9 1038.52   9
  -2  -2 -13 13.2581 148.462   9
  -2  -2 -13-63.4333 132.127   3
  -2  -2 -12 19792.8 863.764   3
  -2  -2 -12 20342.3 914.050   9
  -2  -2 -11 7049.99 497.839   9
  -2  -2 -11 7525.51 499.075   3
  -2  -2 -10 12121.0 620.730   3
  -2  -2 -10 12898.9 647.728   9
  -2  -2  -9 1188.05 216.858   3
  -2  -2  -9 1039.96 210.869   9
  -2  -2  -8 7707.80 457.576   9
  -2  -2  -8 7548.12 450.227   3
  -2  -2  -7 58759.2 1217.04   5
  -2  -2  -7 60334.7 1522.21   3
  -2  -2  -7 62617.8 1532.93   9
  -2  -2  -6 11252.8 353.483   5
  -2  -2  -6 11496.8 512.556   3
  -2  -2  -6 11942.6 514.303   9
  -2  -2  -5 194068. 3758.36   9
  -2  -2  -5 192209. 3534.44   5
  -2  -2  -5 197578. 3788.37   3
  -2  -2  -5 190088. 4015.82   1
  -2  -2  -4 12564.6 496.770   3
  -2  -2  -4 12010.7 575.083   1
  -2  -2  -4 12196.6 378.504   5
  -2  -2  -3 58730.7 1358.48   3
  -2  -2  -3 59483.0 1484.30   1
  -2  -2  -3 59650.2 1228.03   5
  -2  -2  -2 44803.0 1151.03   1
  -2  -2  -2 43621.1 957.874   5
  -2  -2  -2 43766.0 1048.17   3
  -2  -2  -1 31858.4 743.285   5
  -2  -2  -1 32091.9 720.508   4
  -2  -2  -1 30907.1 787.555   3
  -2  -2   0 65524.1 1296.83   4
  -2  -2   0 66463.5 1363.56   3
  -2  -2   1 35841.4 763.163   4
  -2  -2   1 35739.3 805.303   8
  -2  -2   1 35155.9 789.385   3
  -2  -2   2 3282.16 157.399   4
  -2  -2   2 3488.71 153.970   3
  -2  -2   2 2972.72 152.061   8
  -2  -2   3 2316.62 150.117   6
  -2  -2   3 2424.42 150.657  10
  -2  -2   3 2340.04 138.933   4
  -2  -2   3 2581.81 120.290   8
  -2  -2   3 2534.51 113.275   3
  -2  -2   4 65183.7 1363.79   6
  -2  -2   4 65509.8 1225.61   8
  -2  -2   4 66730.7 1230.95   9
  -2  -2   4 68212.6 1379.03  10
  -2  -2   5 57329.3 1260.69   6
  -2  -2   5 61707.3 1280.95  10
  -2  -2   5 60675.5 1237.30   5
  -2  -2   5 58853.5 1147.19   9
  -2  -2   6 45367.7 1340.53   1
  -2  -2   6 45860.7 1076.68   6
  -2  -2   6 49287.0 1106.12  10
  -2  -2   6 47622.4 1013.17   5
  -2  -2   6 45753.2 971.653   9
  -2  -2   7 73113.3 1396.86   5
  -2  -2   7 72056.6 1402.98   9
  -2  -2   7 70773.1 1855.14   1
  -2  -2   8 6546.40 490.409   1
  -2  -2   8 6193.14 251.786   5
  -2  -2   8 5847.18 185.656   3
  -2  -2   9 7820.53 582.992   1
  -2  -2   9 8066.97 289.520   5
  -2  -2  10 16924.3 906.044   1
  -2  -2  10 16543.5 458.986   5
  -2  -2  11 14655.4 875.593   1
  -2  -2  12 6623.71 612.715   1
  -2  -2  13 13143.9 914.462   1
  -2  -2  14 231.545 241.637   1
  -2  -2  15 4461.23 592.297   1
  -2  -2  16 13937.6 1054.53   1
  -2  -2  17 19992.9 1319.00   1
  -2  -2  18 2900.26 556.858   1
  -2  -2  19 24909.5 1602.17   1
  -2  -2  20 1341.38 464.380   1
  -2  -1 -17 231.118 215.150   9
  -2  -1 -16 18285.1 965.212   9
  -2  -1 -15 1313.70 286.654   9
  -2  -1 -14 132.549 189.174   9
  -2  -1 -13 43834.5 1444.24   9
  -2  -1 -12 1139.59 226.307   3
  -2  -1 -12 1562.13 269.163   9
  -2  -1 -11 2320.83 287.813   9
  -2  -1 -11 2269.84 273.314   3
  -2  -1 -10 65583.1 1733.35   9
  -2  -1 -10 65971.1 1699.50   3
  -2  -1  -9 34345.3 1061.81   3
  -2  -1  -9 34318.0 1082.53   9
  -2  -1  -8 26914.5 881.252   3
  -2  -1  -8 27571.2 897.800   9
  -2  -1  -7 5284.91 338.942   3
  -2  -1  -7 5221.94 342.760   9
  -2  -1  -6 51534.6 1288.93   3
  -2  -1  -6 52346.9 1295.78   9
  -2  -1  -5 1123.83 165.538   3
  -2  -1  -5 1376.64 232.071   1
  -2  -1  -5 1069.25 167.901   9
  -2  -1  -4 123306. 2423.15  11
  -2  -1  -4 131171. 2744.78   1
  -2  -1  -4 123299. 2492.30   3
  -2  -1  -4 124740. 2316.98   5
  -2  -1  -4 124137. 2467.26   9
  -2  -1  -3 9878.24 367.976   9
  -2  -1  -3 10223.4 490.303   1
  -2  -1  -3 10399.7 396.289   3
  -2  -1  -3 10207.8 313.771   5
  -2  -1  -2 41931.3 959.037   3
  -2  -1  -2 41736.2 906.569   4
  -2  -1  -2 41550.3 881.358   5
  -2  -1  -2 40494.4 911.453   9
  -2  -1  -1 81052.1 1632.12   3
  -2  -1  -1 79609.0 1579.35   9
  -2  -1   0 916.785 101.459   3
  -2  -1   0 683.801 69.8752   9
  -2  -1   1 68288.3 1298.26   3
  -2  -1   1 66689.0 1221.81   9
  -2  -1   1 67063.8 1306.71  10
  -2  -1   2 30190.5 650.775  10
  -2  -1   2 29720.9 604.787   3
  -2  -1   3 147977. 2797.71   6
  -2  -1   3 160168. 2813.92  10
  -2  -1   4 996.868 116.553   7
  -2  -1   4 660.352 92.3931   6
  -2  -1   4 612.831 91.6126  10
  -2  -1   5 22824.7 461.332   8
  -2  -1   5 24503.2 623.084   7
  -2  -1   5 23061.6 556.063   5
  -2  -1   6 52430.5 1068.13   5
  -2  -1   6 51822.2 978.206   8
  -2  -1   6 53213.3 1465.39   1
  -2  -1   7 533.412 199.490   1
  -2  -1   7 532.775 60.7917   8
  -2  -1   8 61596.5 1208.30   8
  -2  -1   8 62894.2 1794.67   1
  -2  -1   9 72875.9 2082.06   1
  -2  -1  10 75479.9 2218.39   1
  -2  -1  11 30141.2 1307.23   1
  -2  -1  12 6585.05 612.527   1
  -2  -1  13 16223.4 1020.78   1
  -2  -1  14 576.929 294.340   1
  -2  -1  15 457.347 274.954   1
  -2  -1  16 3382.73 529.682   1
  -2  -1  17 2442.06 493.246   1
  -2  -1  18 17697.1 1297.15   1
  -2  -1  19 390.775 293.228   1
  -2  -1  20 12713.2 1180.91   1
  -2   0 -19 1797.43 314.549   2
  -2   0 -18 870.177 235.415   2
  -2   0 -17 225.923 188.253   2
  -2   0 -17 580.571 221.634   9
  -2   0 -16 1988.63 325.225   9
  -2   0 -15 11768.4 720.718   9
  -2   0 -14 10142.4 645.453   9
  -2   0 -13 8358.03 554.923   9
  -2   0 -12 15767.4 742.160   9
  -2   0 -11 2611.98 293.034   9
  -2   0 -10 20712.3 800.729   9
  -2   0  -9 34938.0 1066.96   9
  -2   0  -8 164.343 93.0222   3
  -2   0  -8 154.533 115.745   9
  -2   0  -7 37207.4 1020.56   3
  -2   0  -7 38172.9 1042.16   9
  -2   0  -6 405.165 133.210   9
  -2   0  -6 336.891 124.600   3
  -2   0  -5 37552.3 953.580   3
  -2   0  -5 37073.0 949.677   9
  -2   0  -5 37098.0 858.318  11
  -2   0  -5 37156.1 1171.40   1
  -2   0  -4 4906.99 266.986   3
  -2   0  -4 5923.56 379.485   1
  -2   0  -4 5041.67 260.335   9
  -2   0  -3 121362. 2359.23   3
  -2   0  -3 122684. 2341.78   9
  -2   0  -2 191426. 3508.41   3
  -2   0  -2 183226. 3464.65   9
  -2   0  -1 803929. 13940.2   9
  -2   0   1 49396.8 932.481   2
  -2   0   1 46939.2 900.646  10
  -2   0   2 11877.2 287.237  10
  -2   0   2 11702.1 284.600   6
  -2   0   4 11648.8 337.850   7
  -2   0   4 10327.7 281.739   8
  -2   0   5 20783.4 479.827   8
  -2   0   6 1399.70 103.972   8
  -2   0   6 1338.84 218.761   1
  -2   0   7 90653.1 2268.14   1
  -2   0   7 92033.0 1768.99   8
  -2   0   8 5937.28 251.554   8
  -2   0   8 5740.58 468.670   1
  -2   0   9 93013.6 2495.93   1
  -2   0   9 95656.1 1895.06   8
  -2   0  10 50925.5 1739.76   1
  -2   0  10 54327.7 1206.59   8
  -2   0  11 20948.3 1070.63   1
  -2   0  12 41934.5 1659.24   1
  -2   0  13 4128.00 524.198   1
  -2   0  14 60731.5 2221.96   1
  -2   0  15 796.033 297.169   1
  -2   0  16 21831.4 1352.38   1
  -2   0  17 2024.02 458.589   1
  -2   0  18 13909.4 1170.24   1
  -2   0  19 4689.49 718.181   1
  -2   1 -19 247.068 186.053   2
  -2   1 -18 3518.65 402.739   2
  -2   1 -18 3518.26 436.354   9
  -2   1 -17 10624.0 652.071   2
  -2   1 -17 11895.6 751.087   9
  -2   1 -16 654.439 200.072   2
  -2   1 -16 469.883 182.898   9
  -2   1 -15 899.489 205.500   2
  -2   1 -15 1307.01 254.001   9
  -2   1 -14 9685.50 599.983   9
  -2   1 -13 13628.9 693.906   9
  -2   1 -12 135.633 149.944   9
  -2   1 -11 39254.6 1204.06   9
  -2   1 -10 11530.7 556.990   9
  -2   1  -9 48535.4 1294.46   9
  -2   1  -8 23765.4 775.251   9
  -2   1  -7 41247.2 1080.16   9
  -2   1  -6 19288.9 619.050   9
  -2   1  -5 16745.5 540.156   9
  -2   1  -5 16938.1 437.271  11
  -2   1  -4 2723.61 193.352   9
  -2   1  -3 177854. 3359.60   2
  -2   1  -3 186460. 3365.18   9
  -2   1  -2 101402. 1942.95   2
  -2   1  -1 50385.9 1029.16   2
  -2   1   3 3198.77 133.083   7
  -2   1   3 2836.48 153.189   8
  -2   1   4 132957. 2464.49   8
  -2   1   5 7129.99 265.986   8
  -2   1   5 6283.01 410.075   1
  -2   1   6 33362.0 786.470   8
  -2   1   6 32407.6 1082.79   1
  -2   1   7 348.651 96.3719   8
  -2   1   7 418.989 150.618   1
  -2   1   8 171324. 3250.39   8
  -2   1   8 171309. 3802.47   1
  -2   1   9 186.759 79.7727   8
  -2   1   9 555.926 205.448   1
  -2   1  10 61331.7 1956.08   1
  -2   1  10 63040.8 1435.42   8
  -2   1  11 36797.3 1494.78   1
  -2   1  11 38737.5 1024.60   8
  -2   1  12 17566.4 1024.25   1
  -2   1  12 18427.2 652.739   8
  -2   1  13 49658.7 1917.75   1
  -2   1  14 393.139 281.127   1
  -2   1  15 16468.7 1115.61   1
  -2   1  16 132.736 177.878   1
  -2   1  17 15374.4 1177.94   1
  -2   1  18 4455.97 681.730   1
  -2   1  19 5087.61 745.379   1
  -2   2 -19 2205.53 325.156   2
  -2   2 -18 1640.77 280.145   2
  -2   2 -17 2539.42 320.200   2
  -2   2 -17 2797.28 367.692   9
  -2   2 -16 846.102 201.017   2
  -2   2 -16 1186.89 252.585   9
  -2   2 -15 17527.7 770.858   2
  -2   2 -15 17065.9 839.456   9
  -2   2 -14 896.696 195.315   2
  -2   2 -14 1064.40 219.593   9
  -2   2 -13 7281.56 453.783   2
  -2   2 -13 7280.64 498.024   9
  -2   2 -12 810.560 161.594   2
  -2   2 -12 562.801 164.944   9
  -2   2 -11 14487.0 605.654   2
  -2   2 -11 14436.6 643.424   9
  -2   2 -10 39888.8 1107.30   2
  -2   2 -10 40616.8 1165.42   9
  -2   2  -9 810.243 149.462   2
  -2   2  -9 817.153 157.147   9
  -2   2  -8 2184.19 201.697   2
  -2   2  -8 2200.59 230.451   9
  -2   2  -7 52226.4 1227.24   2
  -2   2  -7 50626.4 1247.96   9
  -2   2  -6 31144.4 821.136   2
  -2   2  -5 115707. 2284.38   2
  -2   2  -4 103459. 2037.29   2
  -2   2  -3 58204.3 1221.12   2
  -2   2  -1 1475.37 74.0735   6
  -2   2  -1 1421.15 73.5504  10
  -2   2   2 44001.9 952.159   8
  -2   2   3 5368.46 237.171   8
  -2   2   4 34630.5 819.541   8
  -2   2   5 161172. 3031.78   8
  -2   2   5 157934. 3327.12   1
  -2   2   6 26665.8 717.082   8
  -2   2   6 25720.3 934.512   1
  -2   2   7 21768.6 649.491   8
  -2   2   7 21526.6 898.352   1
  -2   2   8 3790.45 253.463   8
  -2   2   8 2852.47 346.000   1
  -2   2   9 7528.29 375.066   8
  -2   2   9 7663.94 572.989   1
  -2   2  10 4215.00 445.711   1
  -2   2  10 4489.75 299.539   8
  -2   2  11 10628.3 762.684   1
  -2   2  11 11281.5 507.177   8
  -2   2  12 43625.4 1728.57   1
  -2   2  12 47097.9 1271.60   8
  -2   2  13 5206.26 594.330   1
  -2   2  14 32484.2 1550.79   1
  -2   2  15 1523.77 349.285   1
  -2   2  16 14443.9 1092.15   1
  -2   2  17 1211.14 374.279   1
  -2   2  18 772.361 363.840   1
  -2   2  19 8391.32 947.210   1
  -2   3 -19 10668.3 657.954   2
  -2   3 -18 5296.00 450.623   2
  -2   3 -17 988.305 205.130   2
  -2   3 -16 7287.84 493.354   2
  -2   3 -15 1722.46 250.038   2
  -2   3 -14 18691.7 759.032   2
  -2   3 -13 3354.64 299.209   2
  -2   3 -12 28503.4 921.650   2
  -2   3 -11 60759.6 1503.02   2
  -2   3 -10 51806.9 1313.34   2
  -2   3  -9 5557.11 327.665   2
  -2   3  -8 34968.3 935.487   2
  -2   3  -7 115494. 2341.70   2
  -2   3  -6 3683.01 251.827   2
  -2   3  -5 601.389 120.813   2
  -2   3  -4 74372.2 1519.40  10
  -2   3  -4 77083.2 1521.59   6
  -2   3  -3 41656.1 874.615   6
  -2   3  -3 40387.0 871.522  10
  -2   3  -2 1713.11 106.437   6
  -2   3  -2 1715.03 106.351  10
  -2   3  -1 103292. 1889.05  10
  -2   3   0 170259. 3019.30   4
  -2   3   0 167798. 3125.86   8
  -2   3   1 52560.8 1142.40   8
  -2   3   1 52973.4 1043.73   4
  -2   3   2 30177.5 755.930   8
  -2   3   2 30329.7 670.398   4
  -2   3   3 101593. 2035.81   8
  -2   3   3 101401. 1933.71   4
  -2   3   4 5058.49 336.349   1
  -2   3   4 5385.60 277.282   8
  -2   3   5 6012.83 309.235   8
  -2   3   5 5719.45 382.203   1
  -2   3   6 3037.96 227.599   8
  -2   3   6 2921.41 303.205   1
  -2   3   7 4642.24 293.053   8
  -2   3   7 4671.62 395.053   1
  -2   3   8 46734.4 1516.42   1
  -2   3   8 47116.9 1210.89   8
  -2   3   9 678.869 141.949   8
  -2   3   9 768.514 215.885   1
  -2   3  10 38216.2 1478.82   1
  -2   3  10 41307.8 1153.58   8
  -2   3  11 2094.09 355.893   1
  -2   3  11 2577.87 262.970   8
  -2   3  12 8025.00 691.799   1
  -2   3  12 8770.17 495.652   8
  -2   3  13 3849.78 338.343   8
  -2   3  13 3651.86 504.002   1
  -2   3  14 964.085 316.950   1
  -2   3  15 8654.70 830.957   1
  -2   3  16 9088.72 876.954   1
  -2   3  17 4577.00 670.008   1
  -2   3  18 5836.47 764.225   1
  -2   3  19 5414.37 770.263   1
  -2   4 -19 11195.4 657.436   2
  -2   4 -19 12508.7 810.174  10
  -2   4 -18 444.996 177.239   2
  -2   4 -18 567.365 233.470  10
  -2   4 -17 22815.5 921.176   2
  -2   4 -17 23619.5 1057.04  10
  -2   4 -16 159.936 127.018   2
  -2   4 -16 113.178 139.556  10
  -2   4 -15 34650.6 1119.17   2
  -2   4 -14 8352.14 485.721   2
  -2   4 -13 69139.0 1707.51   2
  -2   4 -12 799.318 176.820   2
  -2   4 -11 32806.9 961.903   2
  -2   4 -10 16374.6 611.261   2
  -2   4 -10 17388.9 670.560  10
  -2   4  -9 20810.9 682.660   2
  -2   4  -9 20901.3 722.870  10
  -2   4  -8 36899.9 1000.78  10
  -2   4  -7 4372.63 269.836  10
  -2   4  -6 83427.5 1724.83   6
  -2   4  -6 80349.0 1721.90  10
  -2   4  -5 30637.2 779.426  10
  -2   4  -5 32206.6 786.328   6
  -2   4  -4 170809. 3199.60   6
  -2   4  -4 177360. 3531.46   1
  -2   4  -4 170551. 3207.07  10
  -2   4  -3 164654. 3054.62   6
  -2   4  -3 169050. 3324.80   1
  -2   4  -3 162457. 3052.95  10
  -2   4  -2 34754.0 733.891   4
  -2   4  -2 32972.6 749.755  10
  -2   4  -1 9365.40 354.066   8
  -2   4  -1 9085.16 262.535   4
  -2   4  -1 8461.03 280.694  10
  -2   4   0 71803.5 1516.36   8
  -2   4   0 71896.3 1358.01   4
  -2   4   1 35452.0 738.015   4
  -2   4   1 35805.3 890.268   8
  -2   4   2 108546. 2227.65   8
  -2   4   2 111580. 2060.98   4
  -2   4   3 32673.8 888.198   8
  -2   4   3 34298.2 762.378   4
  -2   4   4 138674. 2896.26   1
  -2   4   4 140918. 2799.21   8
  -2   4   5 45464.4 1290.19   1
  -2   4   5 46630.3 1178.37   8
  -2   4   6 4925.47 321.840   8
  -2   4   6 4615.30 372.444   1
  -2   4   7 1147.97 205.647   1
  -2   4   7 1257.34 183.467   8
  -2   4   8 1152.19 178.068   8
  -2   4   8 1469.33 243.678   1
  -2   4   9 2290.09 249.033   8
  -2   4   9 2607.70 349.633   1
  -2   4  10 1005.60 259.955   1
  -2   4  10 868.308 184.765   8
  -2   4  11 35981.6 1477.39   1
  -2   4  11 34853.6 1124.73   8
  -2   4  12 263.984 157.645   8
  -2   4  12 774.641 262.040   1
  -2   4  13 6996.91 673.647   1
  -2   4  13 5915.34 450.085   8
  -2   4  14 7266.39 726.249   1
  -2   4  15 732.646 307.310   1
  -2   4  16 6712.13 544.245  11
  -2   4  16 5168.88 687.987   1
  -2   4  17 1024.44 261.044  11
  -2   4  17 1115.02 364.891   1
  -2   5 -19 30751.7 1297.17  10
  -2   5 -18 2290.62 356.632  10
  -2   5 -17 775.975 211.585  10
  -2   5 -16 35173.4 1273.79  10
  -2   5 -15 1607.43 280.077  10
  -2   5 -14 1708.47 269.739  10
  -2   5 -13 12514.4 626.982  10
  -2   5 -12 31331.7 1034.48  10
  -2   5 -11 33102.4 1036.59  10
  -2   5 -10 51263.7 1346.31  10
  -2   5  -9 150328. 3065.92  10
  -2   5  -8 48217.4 1210.73  10
  -2   5  -7 43246.1 1085.99  10
  -2   5  -6 51446.5 1123.59  10
  -2   5  -6 43769.2 859.347  11
  -2   5  -5 10834.8 401.232   6
  -2   5  -5 10865.0 402.362  10
  -2   5  -5 11293.0 569.222   1
  -2   5  -4 33203.7 807.521   6
  -2   5  -4 31698.3 798.391  10
  -2   5  -4 32020.7 984.435   1
  -2   5  -3 532.558 130.715   1
  -2   5  -3 259.839 108.537   8
  -2   5  -3 336.494 84.9051  10
  -2   5  -2 91575.5 1902.40   8
  -2   5  -2 90646.7 1820.31  10
  -2   5  -2 96238.6 1969.79   1
  -2   5  -1 33427.8 694.389   4
  -2   5  -1 33539.7 870.206   8
  -2   5  -1 34059.3 795.009  10
  -2   5   0 300272. 5523.70   8
  -2   5   0 297556. 5270.16   4
  -2   5   0 304080. 5324.73   7
  -2   5   1 13719.2 346.020   4
  -2   5   1 13719.9 510.790   8
  -2   5   1 13574.6 339.315   7
  -2   5   2 51212.9 1036.57   4
  -2   5   2 52280.5 1259.15   8
  -2   5   3 131318. 2676.76   1
  -2   5   3 132870. 2461.34   4
  -2   5   3 130583. 2696.71   8
  -2   5   4 18158.8 648.982   8
  -2   5   4 17859.2 663.715   1
  -2   5   5 41840.2 1158.49   8
  -2   5   5 42389.9 1222.47   1
  -2   5   6 7538.20 476.915   1
  -2   5   6 7115.93 417.380   8
  -2   5   7 31452.4 1123.99   1
  -2   5   7 30552.7 987.932   8
  -2   5   8 2605.66 322.451   1
  -2   5   8 2771.56 283.775   8
  -2   5   9 17846.4 754.386   8
  -2   5   9 20447.7 965.449   1
  -2   5  10 23487.3 911.246   8
  -2   5  10 24293.7 1125.47   1
  -2   5  11 11526.0 791.921   1
  -2   5  11 11120.1 611.950   8
  -2   5  12 654.864 186.811   8
  -2   5  12 217.408 191.191   1
  -2   5  13 1115.38 241.841   8
  -2   5  13 813.346 266.174   1
  -2   5  14 7195.79 552.270   8
  -2   5  14 7617.05 753.844   1
  -2   5  15 2564.07 359.619  11
  -2   5  16 405.660 212.262  11
  -2   5  17 1036.88 263.539  11
  -2   6 -20 637.150 243.289  10
  -2   6 -19 188.020 173.373  10
  -2   6 -18 15699.2 865.692  10
  -2   6 -17 15355.9 825.463  10
  -2   6 -16 2481.77 334.621  10
  -2   6 -15 22376.5 933.491  10
  -2   6 -14 394.156 184.955  10
  -2   6 -13 7442.64 480.331  10
  -2   6 -12 7129.25 453.763  10
  -2   6 -11 35771.6 1086.99  10
  -2   6 -10 5993.18 374.685  10
  -2   6  -9 10327.2 479.730  10
  -2   6  -8 80322.5 1806.44  10
  -2   6  -7 19822.5 655.958  10
  -2   6  -6 18901.7 606.796  10
  -2   6  -6 18213.5 454.716  11
  -2   6  -5 85493.9 1817.61   8
  -2   6  -5 86437.6 1814.61  10
  -2   6  -5 85428.8 1680.16  11
  -2   6  -5 87738.3 2078.83   1
  -2   6  -4 1060.62 162.584   8
  -2   6  -4 1139.24 180.677   1
  -2   6  -4 1235.11 156.634  10
  -2   6  -3 46293.8 1126.29   8
  -2   6  -3 45405.4 1073.89  10
  -2   6  -3 47460.1 1195.59   1
  -2   6  -2 14758.1 536.752   8
  -2   6  -2 14861.9 487.736  10
  -2   6  -2 15050.8 522.311   1
  -2   6  -1 36408.1 964.259   8
  -2   6  -1 35857.2 721.183   4
  -2   6  -1 35948.4 834.585   7
  -2   6  -1 35473.1 885.631  10
  -2   6   0 385.352 125.187   8
  -2   6   0 352.107 70.4835   7
  -2   6   0 321.011 45.1371   4
  -2   6   1 38427.1 1044.14   8
  -2   6   1 37573.3 763.296   4
  -2   6   2 87838.5 1964.49   8
  -2   6   2 89485.3 1828.58   1
  -2   6   2 86784.8 1656.44   4
  -2   6   3 57550.1 1461.67   8
  -2   6   3 59035.2 1381.45   1
  -2   6   3 58442.9 1189.06   4
  -2   6   4 180061. 3590.01   8
  -2   6   4 179639. 3526.62   1
  -2   6   4 172229. 3252.56   4
  -2   6   5 2687.16 262.178   1
  -2   6   5 2786.44 278.432   8
  -2   6   6 88414.6 2121.76   8
  -2   6   6 91385.6 2193.52   1
  -2   6   7 1283.68 223.074   1
  -2   6   7 1211.01 204.094   8
  -2   6   8 23150.8 993.400   1
  -2   6   8 22785.5 894.071   8
  -2   6   9 540.451 184.843   8
  -2   6   9 444.845 181.954   1
  -2   6  10 603.014 179.864   8
  -2   6  10 682.083 221.847   1
  -2   6  11 3323.09 431.589   1
  -2   6  11 2647.54 323.428   8
  -2   6  12 662.039 209.649   8
  -2   6  12 653.385 231.625   1
  -2   6  13 32617.3 1278.29  11
  -2   6  13 34517.2 1280.35   8
  -2   6  14 2477.88 349.417   8
  -2   6  14 2975.45 390.043  11
  -2   6  15 9225.97 672.023  11
  -2   6  16 11437.7 769.266  11
  -2   7 -20 6904.97 597.996  10
  -2   7 -19 2604.29 359.034  10
  -2   7 -18 6430.15 535.464  10
  -2   7 -17 10220.9 649.144  10
  -2   7 -16 771.888 213.223  10
  -2   7 -15 545.535 174.373  10
  -2   7 -14 17426.8 782.604  10
  -2   7 -13 548.714 174.872  10
  -2   7 -12 11184.7 571.909  10
  -2   7 -11 8751.60 489.785  10
  -2   7 -10 34666.6 1047.61  10
  -2   7  -9 283.237 125.710  10
  -2   7  -8 13917.6 561.335  10
  -2   7  -7 1294.38 155.570   8
  -2   7  -7 1165.23 165.335  10
  -2   7  -6 13264.6 655.308   1
  -2   7  -6 13362.2 500.170   8
  -2   7  -6 13606.1 520.783  10
  -2   7  -5 18505.8 624.459   8
  -2   7  -5 20030.3 763.162   1
  -2   7  -5 18907.6 624.446  10
  -2   7  -5 18040.4 540.591  11
  -2   7  -4 32923.9 919.485   8
  -2   7  -4 34495.4 910.245  10
  -2   7  -4 33366.8 1000.49   1
  -2   7  -3 10250.1 449.974   8
  -2   7  -3 10742.5 430.937  10
  -2   7  -3 10347.1 449.383   1
  -2   7  -2 73282.6 1666.86   8
  -2   7  -2 74119.3 1544.07   7
  -2   7  -2 70917.0 1555.97   1
  -2   7  -2 70635.9 1592.55  10
  -2   7  -1 97.1670 49.4774   1
  -2   7  -1 1.86259 106.073   8
  -2   7  -1 10.1143 56.4093   7
  -2   7   0 53511.1 1328.78   8
  -2   7   0 49809.2 943.551   4
  -2   7   1 10996.7 279.508   4
  -2   7   1 10767.7 360.675   1
  -2   7   1 12742.3 546.274   8
  -2   7   2 16236.2 401.511   4
  -2   7   2 16363.0 662.012   8
  -2   7   2 16237.5 504.944   1
  -2   7   3 4860.37 360.694   8
  -2   7   3 5075.91 280.252   1
  -2   7   3 4383.50 191.909   4
  -2   7   4 12868.1 515.840   1
  -2   7   4 11074.2 556.935   8
  -2   7   4 10772.6 362.144   4
  -2   7   5 205125. 4033.47   1
  -2   7   5 195680. 4116.37   8
  -2   7   6 538.134 163.823   8
  -2   7   6 358.410 140.815   1
  -2   7   7 80968.0 2097.57   8
  -2   7   7 85670.3 2145.75   1
  -2   7   8 3078.04 342.872   1
  -2   7   8 3358.69 354.142   8
  -2   7   9 2559.04 323.671   8
  -2   7   9 2915.89 364.432   1
  -2   7  10 6958.83 531.551   8
  -2   7  11 620.396 228.255  11
  -2   7  11 194.078 166.966   8
  -2   7  12 5489.34 505.453  11
  -2   7  12 5764.33 513.454   8
  -2   7  13 513.890 248.613  11
  -2   7  13 45.5044 161.769   8
  -2   7  14 6964.14 601.475  11
  -2   7  14 7928.36 627.659   8
  -2   8 -20 2572.41 384.104  10
  -2   8 -19 9889.88 692.118  10
  -2   8 -18 3384.21 411.027  10
  -2   8 -17 285.339 163.762  10
  -2   8 -16 34158.8 1242.22  10
  -2   8 -15 1742.38 266.476  10
  -2   8 -14 10063.6 585.717  10
  -2   8 -13 15812.3 723.733  10
  -2   8 -12 3631.34 328.736  10
  -2   8 -11 923.150 206.448  10
  -2   8 -10 1200.74 201.878  10
  -2   8  -9 2906.59 237.848   8
  -2   8  -9 2564.51 260.631  10
  -2   8  -8 13350.9 521.180   8
  -2   8  -8 13234.1 563.633  10
  -2   8  -7 7599.88 388.260   8
  -2   8  -7 7770.18 407.573  10
  -2   8  -6 96669.7 2081.79   8
  -2   8  -6 96544.4 2097.95  10
  -2   8  -6 93272.4 2303.99   1
  -2   8  -5 10912.3 537.358   1
  -2   8  -5 11193.8 482.564   8
  -2   8  -5 10844.9 429.466  11
  -2   8  -5 10807.7 475.816  10
  -2   8  -4 49692.0 1325.38   1
  -2   8  -4 53566.2 1329.13   8
  -2   8  -4 53764.0 1291.77   7
  -2   8  -4 53605.9 1259.13  11
  -2   8  -4 50455.4 1288.79  10
  -2   8  -3 9898.38 443.115  10
  -2   8  -3 9656.57 413.962   1
  -2   8  -3 9513.68 409.681   7
  -2   8  -3 9956.90 469.779   8
  -2   8  -3 9838.56 440.271  11
  -2   8  -2 1648.72 208.607   8
  -2   8  -2 1202.92 139.933   7
  -2   8  -2 513.114 120.226  10
  -2   8  -1 34504.4 998.188   8
  -2   8  -1 33547.7 811.778   7
  -2   8   0 5258.32 361.347   8
  -2   8   1 7032.31 427.129   8
  -2   8   1 5650.49 154.779   4
  -2   8   2 15659.7 677.746   8
  -2   8   2 14952.0 421.959   1
  -2   8   2 15455.8 367.482   4
  -2   8   3 19548.9 483.772   4
  -2   8   3 20443.9 811.476   8
  -2   8   3 20075.4 583.073   1
  -2   8   4 20609.5 853.280   8
  -2   8   4 22570.2 695.450   1
  -2   8   5 1376.25 247.516   8
  -2   8   5 904.971 151.064   1
  -2   8   6 11117.0 636.308   8
  -2   8   7-53.6449 158.583   8
  -2   8   8 23740.8 1009.03  11
  -2   8   8 22551.2 986.814   8
  -2   8   9 14197.8 780.987   8
  -2   8   9 13256.2 760.530  11
  -2   8  10 3684.63 411.982   8
  -2   8  10 2938.26 388.765  11
  -2   8  11 4827.11 476.888   8
  -2   8  11 4232.46 468.709  11
  -2   8  12 318.587 201.088   8
  -2   8  12 298.747 190.224  11
  -2   8  13 15246.5 901.349   8
  -2   8  13 14843.8 899.036  11
  -2   9 -20 4007.78 471.191  10
  -2   9 -19 8683.88 648.300  10
  -2   9 -18 4519.49 457.511  10
  -2   9 -17 9684.13 638.703  10
  -2   9 -16 101.796 130.536  10
  -2   9 -15 31432.8 1165.81  10
  -2   9 -14 45335.6 1414.88  10
  -2   9 -13 16721.0 756.512  10
  -2   9 -12 25991.6 964.183  10
  -2   9 -12 26753.2 836.448   8
  -2   9 -11 3855.88 283.173   8
  -2   9 -11 3754.02 334.294  10
  -2   9 -10 16452.0 625.545   8
  -2   9 -10 17018.8 702.494  10
  -2   9  -9 957.316 158.385   8
  -2   9  -9 624.179 159.091  10
  -2   9  -8 33113.9 1031.51  10
  -2   9  -8 34563.1 991.759   8
  -2   9  -7 3621.91 279.501   8
  -2   9  -7 3321.22 282.617  10
  -2   9  -6 35158.2 1018.43   8
  -2   9  -6 32543.8 1102.31   1
  -2   9  -6 35092.9 1045.40   7
  -2   9  -6 36272.6 1040.94  10
  -2   9  -5 23047.8 799.352   8
  -2   9  -5 22943.2 827.190   1
  -2   9  -5 24464.9 800.410   7
  -2   9  -5 25093.1 760.495  11
  -2   9  -5 24770.3 812.339  10
  -2   9  -4 1666.49 175.776   1
  -2   9  -4 1866.36 209.946  10
  -2   9  -4 1719.79 215.561   8
  -2   9  -4 2017.27 210.089  11
  -2   9  -4 1700.83 187.374   7
  -2   9  -3 16183.9 660.514   8
  -2   9  -3 15575.3 512.899   1
  -2   9  -3 16436.3 590.558   7
  -2   9  -3 16984.5 646.413  10
  -2   9  -3 17168.8 643.207  11
  -2   9  -2 29272.8 784.084   7
  -2   9  -2 27891.5 882.795  11
  -2   9  -2 28569.2 919.720   8
  -2   9  -1 4755.56 364.039   8
  -2   9  -1 4301.77 338.115  11
  -2   9   0 9115.47 521.551   8
  -2   9   0 9392.27 512.058  11
  -2   9   1 780.908 193.139   8
  -2   9   1 1453.27 241.902  11
  -2   9   2 15793.7 735.134   8
  -2   9   2 17445.4 761.051  11
  -2   9   3 8909.50 554.816   8
  -2   9   3 8199.03 532.943  11
  -2   9   4 28270.9 1070.32   8
  -2   9   4 27552.6 1052.71  11
  -2   9   5 755.759 218.693   8
  -2   9   5 901.106 214.414  11
  -2   9   6 121.782 170.610   8
  -2   9   6 282.872 192.282  11
  -2   9   7 25690.1 1075.01   8
  -2   9   7 25190.1 1074.18  11
  -2   9   8 7228.16 555.913   8
  -2   9   8 6279.58 533.851  11
  -2   9   9 7198.57 589.587   8
  -2   9   9 6407.28 555.756  11
  -2   9  10 6986.19 591.047   8
  -2   9  10 6108.20 553.476  11
  -2   9  11 1149.31 310.922  11
  -2   9  11 1703.97 315.216   8
  -2   9  12 1822.75 350.345   8
  -2  10 -19 602.776 237.987  10
  -2  10 -18 23511.4 1066.57  10
  -2  10 -17 182.090 147.308  10
  -2  10 -16 29199.2 1155.32  10
  -2  10 -15 1329.86 244.587  10
  -2  10 -14 22991.1 783.712   8
  -2  10 -14 22580.7 941.348  10
  -2  10 -13 24792.5 814.872   8
  -2  10 -13 22912.0 934.256  10
  -2  10 -12 8913.70 454.726   8
  -2  10 -12 9073.58 540.839  10
  -2  10 -11 16543.1 647.688   8
  -2  10 -11 16345.0 730.941  10
  -2  10 -10 521.312 138.533   8
  -2  10 -10 446.461 159.867  10
  -2  10  -9 50265.1 1332.16   8
  -2  10  -9 50026.5 1457.11   7
  -2  10  -9 49336.7 1404.94  10
  -2  10  -8 1206.00 178.434   8
  -2  10  -8 1610.60 231.360   7
  -2  10  -8 1270.03 205.559  10
  -2  10  -7 23377.7 808.774   8
  -2  10  -7 21965.6 826.193   7
  -2  10  -7 22590.9 830.932  10
  -2  10  -6 33531.7 1024.79   8
  -2  10  -6 32409.6 1015.51   7
  -2  10  -6 30553.5 1037.63   1
  -2  10  -6 32451.0 1022.58  10
  -2  10  -5 34027.4 1083.37   8
  -2  10  -5 37056.2 1066.54   7
  -2  10  -5 34927.7 1019.96   1
  -2  10  -5 36646.3 1099.02  10
  -2  10  -4 17894.1 731.181   8
  -2  10  -4 16371.2 642.038   7
  -2  10  -4 17528.2 697.310  10
  -2  10  -4 18297.8 691.983  11
  -2  10  -3 1.48972 77.9950   7
  -2  10  -3 126.210 112.798  11
  -2  10  -2 40220.8 1229.07   8
  -2  10  -2 38662.6 1187.87  11
  -2  10  -1 17859.0 765.235   8
  -2  10  -1 17709.1 751.232  11
  -2  10   0 293.899 155.816   8
  -2  10   0 335.704 181.472  11
  -2  10   1 44052.1 1385.83   8
  -2  10   1 43429.2 1355.88  11
  -2  10   2 559.211 199.232   8
  -2  10   2 812.163 222.111  11
  -2  10   3 11541.4 667.352   8
  -2  10   3 12551.2 685.690  11
  -2  10   4 1719.94 266.986   8
  -2  10   4 2410.13 319.094  11
  -2  10   5 19543.7 923.224  11
  -2  10   5 19234.7 923.019   8
  -2  10   6 648.050 219.580   8
  -2  10   6 385.539 201.971  11
  -2  10   7 6011.82 529.377   8
  -2  10   7 5569.71 528.175  11
  -2  10   8 1421.21 305.038   8
  -2  10   8 1554.35 326.221  11
  -2  10   9 1765.54 323.793   8
  -2  10   9 2311.38 363.991  11
  -2  10  10 2840.44 426.775   8
  -2  10  10 2817.86 422.675  11
  -2  11 -19 6465.12 617.274   7
  -2  11 -19 6602.38 576.734  10
  -2  11 -18 2286.08 351.520  10
  -2  11 -17 20106.4 964.729  10
  -2  11 -16 14156.5 786.653  10
  -2  11 -15 36187.3 1302.95  10
  -2  11 -14 2024.69 316.355   7
  -2  11 -14 2108.39 304.751  10
  -2  11 -13 3766.83 303.182   8
  -2  11 -13 3531.63 360.832  10
  -2  11 -13 3974.62 424.813   7
  -2  11 -12 37381.0 1108.09   8
  -2  11 -12 36552.1 1306.41   7
  -2  11 -12 37288.9 1248.49  10
  -2  11 -11 209.763 120.048   8
  -2  11 -11 134.496 164.541   7
  -2  11 -11 43.1968 118.547  10
  -2  11 -10 60164.2 1553.95   8
  -2  11 -10 59120.6 1699.54   7
  -2  11 -10 58804.5 1650.18  10
  -2  11  -9 3717.02 345.878  10
  -2  11  -9 3619.87 313.101   8
  -2  11  -9 3433.29 342.333   7
  -2  11  -8 385.454 139.792   7
  -2  11  -8 50.4224 108.246   8
  -2  11  -8 170.259 144.427  10
  -2  11  -7 694.232 172.336  10
  -2  11  -7 885.373 181.739   8
  -2  11  -7 718.645 167.255   7
  -2  11  -6 5478.59 399.219  10
  -2  11  -6 5462.98 393.387   8
  -2  11  -6 5707.42 388.743   7
  -2  11  -5 17410.8 736.956  10
  -2  11  -5 17231.5 742.726   8
  -2  11  -5 18304.0 710.465   7
  -2  11  -4 358.935 153.169   8
  -2  11  -4 102.369 141.354  10
  -2  11  -4 359.380 123.867   7
  -2  11  -3 73821.1 1921.02   8
  -2  11  -3 73649.4 1879.49  11
  -2  11  -2 15457.5 728.141   8
  -2  11  -2 14339.0 696.975  11
  -2  11  -1 44808.8 1414.72   8
  -2  11  -1 43942.1 1380.32  11
  -2  11   0 17744.9 828.888   8
  -2  11   0 19089.3 849.302  11
  -2  11   1 10686.3 653.112   8
  -2  11   1 10937.5 644.728  11
  -2  11   2 12784.3 718.622   8
  -2  11   2 12112.9 700.493  11
  -2  11   3 742.493 232.728   8
  -2  11   3 465.757 202.395  11
  -2  11   4 7978.23 589.063  11
  -2  11   4 6921.24 552.217   8
  -2  11   5 3834.22 437.572   8
  -2  11   5 3750.61 435.559  11
  -2  11   6 7472.67 597.194   8
  -2  11   6 7096.32 592.148  11
  -2  11   7 7061.96 610.024   8
  -2  11   7 6621.07 603.364  11
  -2  11   8 6847.99 603.438   8
  -2  11   8 6523.64 604.049  11
  -2  12 -18 4345.49 530.882   7
  -2  12 -18 5495.58 529.356  10
  -2  12 -17 1589.58 330.932   7
  -2  12 -17 1710.97 294.195  10
  -2  12 -16 4481.79 487.773   7
  -2  12 -16 4005.80 430.932  10
  -2  12 -15 152.489 165.692   7
  -2  12 -15 229.594 185.077  10
  -2  12 -14 28365.7 1203.12   7
  -2  12 -14 29069.1 1139.06  10
  -2  12 -13 851.214 174.339   8
  -2  12 -13 776.465 232.872   7
  -2  12 -13 676.086 209.994  10
  -2  12 -12 1125.54 194.283   8
  -2  12 -12 1070.67 237.800  10
  -2  12 -12 1302.90 262.561   7
  -2  12 -11 40078.4 1374.31   7
  -2  12 -11 41971.3 1235.07   8
  -2  12 -11 40085.3 1342.10  10
  -2  12 -10 2663.53 278.945   8
  -2  12 -10 1858.18 287.058   7
  -2  12 -10 2640.96 308.590  10
  -2  12  -9 5025.83 424.059   7
  -2  12  -9 5043.91 382.263   8
  -2  12  -9 4816.82 407.258  10
  -2  12  -8 21482.8 837.494   8
  -2  12  -8 20107.4 850.338  10
  -2  12  -8 19848.8 837.324   7
  -2  12  -7 6875.19 463.686   8
  -2  12  -7 7098.11 463.890   7
  -2  12  -7 7451.22 495.459  10
  -2  12  -6 2452.68 285.413   8
  -2  12  -6 2026.70 257.961   7
  -2  12  -6 2595.87 297.881  10
  -2  12  -5 1842.59 267.850   8
  -2  12  -5 2336.99 261.254   7
  -2  12  -5 1871.69 269.310  10
  -2  12  -4 39439.7 1293.90   8
  -2  12  -3 2454.70 304.287   8
  -2  12  -2 63537.0 1826.39   8
  -2  12  -1 12771.7 725.082   8
  -2  12   0 12960.3 731.294   8
  -2  12   0 12133.3 715.225  11
  -2  12   1 33254.8 1262.75   8
  -2  12   1 30756.2 1212.96  11
  -2  12   2 325.728 208.784   8
  -2  12   2 356.816 189.061  11
  -2  12   3 8910.38 645.743   8
  -2  12   3 9052.46 648.596  11
  -2  12   4 102.172 161.971   8
  -2  12   4 51.9857 155.908  11
  -2  12   5 29663.8 1290.86   8
  -2  12   5 28854.9 1273.84  11
  -2  12   6 1084.76 278.597   8
  -2  12   6 1345.04 313.775  11
  -2  13 -18 892.669 259.111  10
  -2  13 -17 565.070 238.243   7
  -2  13 -17 166.548 171.925  10
  -2  13 -16-81.5788 156.748   7
  -2  13 -16-241.821 194.358  10
  -2  13 -15 1819.13 331.763   7
  -2  13 -15 2168.96 331.721  10
  -2  13 -14-64.1387 186.138   7
  -2  13 -14 154.416 140.568  10
  -2  13 -13 14946.6 828.090   7
  -2  13 -13 13241.5 756.410  10
  -2  13 -12 2596.30 352.377   7
  -2  13 -12 2911.02 301.798   8
  -2  13 -12 2923.22 363.458  10
  -2  13 -11 26885.6 989.557   8
  -2  13 -11 26768.6 1097.97   7
  -2  13 -11 26898.7 1075.59  10
  -2  13 -10 47325.2 1408.67   8
  -2  13 -10 45228.3 1486.89   7
  -2  13 -10 47023.5 1497.33  10
  -2  13  -9 1463.47 262.157  10
  -2  13  -9 1709.50 251.649   8
  -2  13  -9 1567.47 264.744   7
  -2  13  -8 25593.0 990.976   8
  -2  13  -8 25078.0 987.326   7
  -2  13  -8 25856.7 1027.59  10
  -2  13  -7 2752.44 316.375   8
  -2  13  -7 3432.87 337.813   7
  -2  13  -7 3828.06 376.390  10
  -2  13  -6 440.130 166.516   8
  -2  13  -6 313.946 153.225  10
  -2  13  -5 3823.71 384.960   8
  -2  13  -4 1472.58 265.331   8
  -2  13  -3 7155.97 538.280   8
  -2  13  -2 3.18676 165.465   8
  -2  13  -1 26952.2 1145.39   8
  -2  13   0 6008.37 531.974   8
  -2  13   1 17992.7 935.961   8
  -2  13   2 12020.4 769.297   8
  -2  13   3 3161.37 418.501   8
  -2  13   4 15928.3 947.606   8
  -2  14 -17 190.861 188.435  10
  -2  14 -16 9741.86 745.958   7
  -2  14 -16 10784.5 730.207  10
  -2  14 -15 2739.24 374.814  10
  -2  14 -15 2486.64 383.311   7
  -2  14 -14 1832.97 306.038  10
  -2  14 -14 1982.27 324.790   7
  -2  14 -13 15942.8 886.268   7
  -2  14 -13 17693.2 903.227  10
  -2  14 -12 27226.9 1026.11   8
  -2  14 -12 27811.7 1156.16  10
  -2  14 -12 27412.1 1163.58   7
  -2  14 -11-1.61559 130.977   8
  -2  14 -11 47.5043 157.546   7
  -2  14 -11 259.843 180.071  10
  -2  14 -10 6118.46 469.194   8
  -2  14 -10 5199.46 469.302   7
  -2  14 -10 5718.08 486.999  10
  -2  14  -9 27696.5 1066.57   8
  -2  14  -9 26993.7 1079.12   7
  -2  14  -9 28011.3 1135.66  10
  -2  14  -8 1300.65 250.134   8
  -2  14  -8 1340.70 236.642   7
  -2  14  -8 1091.35 237.315  10
  -2  14  -7 13518.6 738.937   8
  -2  14  -7 15202.9 789.148  10
  -2  14  -6 1095.28 237.035   8
  -2  14  -5 3129.65 364.234   8
  -2  14  -4 399.279 193.744   8
  -2  14  -3 1435.21 290.492   8
  -2  14  -2-166.436 204.852   8
  -2  14  -1 566.077 231.249   8
  -2  14   0 5415.42 532.290   8
  -2  14   1 11840.1 796.087   8
  -2  14   2 2490.19 409.985   8
  -2  15 -15 3577.52 455.317   7
  -2  15 -15 4060.87 464.275  10
  -2  15 -14 56.5460 145.926   7
  -2  15 -14 249.878 203.480  10
  -2  15 -13 7156.81 601.241   7
  -2  15 -13 8136.18 628.637  10
  -2  15 -12 1513.54 284.176   7
  -2  15 -12 1822.49 313.182  10
  -2  15 -11 16850.4 888.958   7
  -2  15 -11 17308.4 839.980   8
  -2  15 -11 17031.5 898.353  10
  -2  15 -10 273.167 157.468   8
  -2  15 -10-15.8869 149.830   7
  -2  15 -10-121.668 184.755  10
  -2  15  -9 14840.4 790.874   8
  -2  15  -9 15296.8 840.167  10
  -2  15  -8 17206.2 895.745  10
  -2  15  -8 16897.8 868.257   8
  -2  15  -7 1090.80 250.234   8
  -2  15  -6 16514.3 882.186   8
  -2  15  -5 6860.49 563.561   8
  -2  15  -4 3461.94 413.512   8
  -2  15  -3 345.876 231.377   8
  -2  15  -2 1203.95 277.446   8
  -2  15  -1 1944.85 349.628   8
  -2  16 -14 6724.93 603.981   7
  -2  16 -13 1087.54 284.358   7
  -2  16 -13 1021.67 264.706  10
  -2  16 -12 778.391 229.606   7
  -2  16 -12 505.602 236.248  10
  -2  16 -11 970.108 276.356  10
  -2  16 -10 13654.8 786.543   8
  -2  16 -10 13612.1 834.166  10
  -2  16  -9 5374.38 493.412   8
  -2  16  -9 6475.86 561.795  10
  -2  16  -8 10418.2 699.707   8
  -2  16  -7 44952.1 1608.94   8
  -2  16  -6 19.5817 161.884   8
  -2  16  -5 47666.5 1708.26   8
  -2  16  -4 671.943 232.340   8
  -2  17  -9 5994.74 557.080   8
  -2  17  -8 7464.47 630.436   8
  -1 -15   5 183.010 188.252   6
  -1 -15   6 1962.79 330.621   6
  -1 -15   7 10678.7 729.198   6
  -1 -15   8 724.511 247.245   6
  -1 -15   9 11612.6 763.223   6
  -1 -15  10 6341.33 567.368   6
  -1 -15  11 1725.08 326.031   6
  -1 -15  12 1699.82 328.160   6
  -1 -14   5 17112.2 905.234   6
  -1 -14   6 1783.23 318.933   6
  -1 -14   7 5483.55 509.629   6
  -1 -14   8 7383.20 594.426   6
  -1 -14   9 74.3432 152.851   6
  -1 -14  10 9367.84 661.957   6
  -1 -14  11 818.645 261.842   6
  -1 -14  12 7087.39 585.844   6
  -1 -14  13 7007.36 600.713   6
  -1 -14  14 2041.42 335.025   6
  -1 -14  15 3956.45 467.576   6
  -1 -13  -2 105.171 173.647   3
  -1 -13   6 27424.2 1122.82   6
  -1 -13   7 8014.16 578.313   6
  -1 -13   8 11846.5 708.015   6
  -1 -13   9 26616.8 1104.96   6
  -1 -13  10 580.487 209.285   6
  -1 -13  11 17259.5 889.298   6
  -1 -13  12 1300.83 260.605   6
  -1 -13  13 2913.35 386.982   6
  -1 -13  14 242.215 212.511   6
  -1 -13  15 14172.7 845.237   6
  -1 -13  16 12057.6 793.607   6
  -1 -13  17 2207.06 452.850   1
  -1 -13  18 14325.6 1153.38   1
  -1 -13  19 2026.64 469.972   1
  -1 -13  20 348.305 242.256   1
  -1 -12  -4 7636.63 646.012   3
  -1 -12  -3 1574.74 315.314   3
  -1 -12   6 338.675 190.373   6
  -1 -12   7 5552.64 457.766   6
  -1 -12   8 12363.2 691.525   6
  -1 -12   9 13680.4 732.707   6
  -1 -12  10 42182.8 1416.52   6
  -1 -12  11 2977.67 356.225   6
  -1 -12  12 38213.2 1377.30   6
  -1 -12  12 40419.7 1561.19   1
  -1 -12  13 2536.99 394.565   1
  -1 -12  13 2363.08 342.876   6
  -1 -12  14 15691.2 847.583   6
  -1 -12  14 14856.2 992.776   1
  -1 -12  15 6410.37 553.922   6
  -1 -12  15 5927.14 651.582   1
  -1 -12  16 12884.7 1014.19   1
  -1 -12  17 8501.43 846.387   1
  -1 -12  18 1153.36 410.402   1
  -1 -12  19 9151.38 941.362   1
  -1 -12  20 4575.01 703.760   1
  -1 -11  -6 4725.20 506.595   3
  -1 -11  -5 70.0379 188.093   3
  -1 -11  -4 7339.14 604.202   3
  -1 -11  -3 22860.1 1066.58   3
  -1 -11   6 45995.4 1425.19   6
  -1 -11   7 16067.5 766.528   6
  -1 -11   8 15897.4 758.667   6
  -1 -11   8 16989.4 744.103   1
  -1 -11   9 16190.6 773.780   6
  -1 -11   9 17919.9 835.596   1
  -1 -11  10 591.968 189.484   6
  -1 -11  10 304.373 170.032   1
  -1 -11  11 23855.1 995.628   6
  -1 -11  11 25536.2 1151.05   1
  -1 -11  12 6173.97 500.466   6
  -1 -11  12 5521.00 546.431   1
  -1 -11  13 27707.3 1111.12   6
  -1 -11  13 26766.3 1309.08   1
  -1 -11  14 5878.61 624.481   1
  -1 -11  14 6045.05 511.373   6
  -1 -11  15 9521.68 837.927   1
  -1 -11  16 8725.73 835.091   1
  -1 -11  17 1693.29 399.129   1
  -1 -11  18 29153.9 1668.73   1
  -1 -11  19-272.091 291.276   1
  -1 -11  20 35234.0 1977.29   1
  -1 -10  -8 833.366 265.557   3
  -1 -10  -7 2060.22 360.042   3
  -1 -10  -6 1197.47 290.049   3
  -1 -10  -5 7213.03 590.725   3
  -1 -10  -4 177.051 195.245   3
  -1 -10   5 4264.95 239.852   1
  -1 -10   6 433.602 152.960   6
  -1 -10   6 100.362 83.1276   1
  -1 -10   7 19166.4 801.825   6
  -1 -10   7 19540.9 775.558   1
  -1 -10   8 1625.84 247.241   1
  -1 -10   8 1422.10 235.197   6
  -1 -10   9 72275.5 1906.93   6
  -1 -10   9 75654.5 2066.86   1
  -1 -10  10 73084.2 2146.89   1
  -1 -10  10 75146.6 1953.89   6
  -1 -10  11 10725.6 741.339   1
  -1 -10  11 11210.6 624.521   6
  -1 -10  12 27566.9 1061.57   6
  -1 -10  12 29719.7 1325.90   1
  -1 -10  13 24499.3 1246.48   1
  -1 -10  13 23732.2 985.334   6
  -1 -10  14 10623.1 655.043   6
  -1 -10  14 10877.5 844.073   1
  -1 -10  15 7464.06 748.774   1
  -1 -10  16 6200.11 709.457   1
  -1 -10  17 10055.1 926.484   1
  -1 -10  18 1215.38 378.767   1
  -1 -10  19 32533.2 1830.26   1
  -1 -10  20 3673.82 657.083   1
  -1  -9  -9 12465.3 812.205   3
  -1  -9  -8 2084.02 351.738   3
  -1  -9  -7 651.548 231.185   3
  -1  -9  -6 2833.11 371.998   3
  -1  -9  -5 2588.39 341.094   3
  -1  -9  -4 464.238 205.573   3
  -1  -9   4 20825.7 573.699   1
  -1  -9   5 369.216 51.5583   4
  -1  -9   5 496.773 108.266   1
  -1  -9   6 2071.93 244.881   6
  -1  -9   6 1892.01 127.676   4
  -1  -9   6 2128.58 231.122   1
  -1  -9   7 141.943 65.0871   4
  -1  -9   7 249.377 127.125   6
  -1  -9   7 293.325 124.545   1
  -1  -9   8 12414.4 658.801   1
  -1  -9   8 10771.2 403.777   4
  -1  -9   8 11713.3 580.849   6
  -1  -9   9 7530.16 542.714   1
  -1  -9   9 7118.27 457.708   6
  -1  -9  10 6769.06 454.907   6
  -1  -9  10 6863.44 556.437   1
  -1  -9  11 18875.0 997.258   1
  -1  -9  11 19206.0 811.950   6
  -1  -9  12 3985.83 478.270   1
  -1  -9  12 4390.75 390.081   6
  -1  -9  13 20672.3 899.644   6
  -1  -9  13 21384.3 1155.94   1
  -1  -9  14 36837.8 1626.68   1
  -1  -9  15 2657.59 451.832   1
  -1  -9  16 11339.9 938.960   1
  -1  -9  17 490.634 258.938   1
  -1  -9  18 777.283 343.356   1
  -1  -9  19 176.360 254.555   1
  -1  -9  20 19585.0 1460.95   1
  -1  -8 -11 4187.09 499.473   9
  -1  -8 -11 4242.35 494.497   3
  -1  -8 -10 33026.8 1354.61   3
  -1  -8  -9 3561.56 430.145   3
  -1  -8  -8 15286.2 839.711   3
  -1  -8  -7 13037.1 747.549   3
  -1  -8  -6 5052.18 462.693   3
  -1  -8  -5 21220.1 919.831   3
  -1  -8  -4 1771.87 285.417   3
  -1  -8   3 1843.25 77.8430   4
  -1  -8   3 3267.12 164.408   1
  -1  -8   4 51462.5 1155.95   1
  -1  -8   4 46143.6 925.384   4
  -1  -8   5 34626.3 975.926   1
  -1  -8   5 32953.4 725.515   4
  -1  -8   6 13550.1 609.534   1
  -1  -8   6 12712.4 389.023   4
  -1  -8   7 2217.93 266.436   1
  -1  -8   8 10827.0 622.849   1
  -1  -8   8 10676.2 528.244   6
  -1  -8   9 671.031 187.358   1
  -1  -8   9 801.432 171.489   6
  -1  -8  10 1131.76 263.552   1
  -1  -8  10 627.220 170.728   6
  -1  -8  11 11999.9 781.324   1
  -1  -8  11 11841.7 603.207   6
  -1  -8  12 5722.52 569.660   1
  -1  -8  12 5810.32 424.493   6
  -1  -8  13 430.991 234.013   1
  -1  -8  14 56385.6 2106.94   1
  -1  -8  15 10210.8 859.077   1
  -1  -8  16 296.949 233.800   1
  -1  -8  17 19424.7 1294.55   1
  -1  -8  18 84.8821 273.667   1
  -1  -8  19-498.337 358.104   1
  -1  -8  20 3656.69 639.910   1
  -1  -7 -12 330.532 193.314   3
  -1  -7 -12 887.312 281.856   9
  -1  -7 -11 25383.9 1144.58   3
  -1  -7 -11 24693.2 1132.21   9
  -1  -7 -10 591.228 211.364   3
  -1  -7  -9 42130.5 1474.39   3
  -1  -7  -8 10851.1 662.455   3
  -1  -7  -7 18319.1 856.619   3
  -1  -7  -6 9401.28 587.506   3
  -1  -7  -5 2659.21 310.261   3
  -1  -7  -4 18942.7 795.305   3
  -1  -7  -3 68.2315 60.5476   1
  -1  -7  -2 8793.87 309.858   1
  -1  -7   2 774.861 78.5191   1
  -1  -7   3 159837. 2967.13   1
  -1  -7   3 154257. 2775.92   4
  -1  -7   4 16372.3 407.880   4
  -1  -7   4 17620.0 587.826   1
  -1  -7   5 17727.9 651.893   1
  -1  -7   5 16400.6 439.906   4
  -1  -7   6 23752.1 687.361   8
  -1  -7   6 24835.2 874.190   1
  -1  -7   7 15100.9 486.129   8
  -1  -7   7 15588.1 711.002   1
  -1  -7   8 111437. 2689.59   1
  -1  -7   9 26641.7 1091.18   1
  -1  -7  10 34021.8 1318.86   1
  -1  -7  10 31506.7 1013.14   6
  -1  -7  11 1565.11 297.472   1
  -1  -7  11 1941.53 243.888   6
  -1  -7  12 19029.2 1044.28   1
  -1  -7  13 1953.14 381.805   1
  -1  -7  14 4331.82 563.492   1
  -1  -7  15 6909.96 710.658   1
  -1  -7  16 8857.43 837.965   1
  -1  -7  17 3909.74 610.932   1
  -1  -7  18 27930.0 1624.36   1
  -1  -7  19 1722.46 458.560   1
  -1  -7  20 6456.87 849.578   1
  -1  -6 -14 1231.24 294.756   3
  -1  -6 -13 1151.40 265.141   3
  -1  -6 -13 1527.40 338.933   9
  -1  -6 -12 1769.60 307.491   3
  -1  -6 -12 1930.49 336.862   9
  -1  -6 -11 43.8612 173.834   3
  -1  -6 -11 118.523 179.461   9
  -1  -6 -10 4193.84 422.738   3
  -1  -6  -9 4715.90 432.982   3
  -1  -6  -8 29529.9 1104.36   3
  -1  -6  -7 17385.3 787.776   3
  -1  -6  -6 28990.7 1038.42   3
  -1  -6  -5 50685.0 1434.72   1
  -1  -6  -5 59847.2 1566.04   3
  -1  -6  -4 4032.08 301.222   1
  -1  -6  -4 4384.18 365.073   3
  -1  -6  -3 39856.9 1032.28   1
  -1  -6  -2 9993.71 378.378   1
  -1  -6  -1 3972.42 189.846   1
  -1  -6   0 70477.0 1353.44   1
  -1  -6   2 143605. 2673.85   1
  -1  -6   2 142220. 2542.63   4
  -1  -6   3 4261.12 155.937   4
  -1  -6   3 4343.03 241.709   1
  -1  -6   4 97275.6 1974.62   8
  -1  -6   4 98649.0 2068.77   1
  -1  -6   4 95551.3 1811.86   4
  -1  -6   5 4131.60 228.233   8
  -1  -6   5 3623.04 286.381   1
  -1  -6   5 3504.22 177.322   4
  -1  -6   6 173440. 3236.08   8
  -1  -6   6 171915. 3586.80   1
  -1  -6   7 85041.2 2120.07   1
  -1  -6   8 958.157 210.014   1
  -1  -6   9 26065.1 1083.80   1
  -1  -6  10 562.749 196.328   1
  -1  -6  10 619.675 101.176   2
  -1  -6  11 15843.4 910.162   1
  -1  -6  11 15370.1 507.698   2
  -1  -6  12 3229.84 430.331   1
  -1  -6  13 45426.7 1786.33   1
  -1  -6  14 13832.3 966.561   1
  -1  -6  15 457.046 251.358   1
  -1  -6  16 38921.9 1809.94   1
  -1  -6  17 3816.59 587.363   1
  -1  -6  18 1823.33 457.431   1
  -1  -6  19 8643.03 935.812   1
  -1  -6  20 4520.98 732.484   1
  -1  -5 -15 386.917 233.134   3
  -1  -5 -14 578.181 209.934   3
  -1  -5 -14 423.970 233.679   9
  -1  -5 -13 5543.20 514.622   3
  -1  -5 -13 5888.62 546.370   9
  -1  -5 -12 3582.61 397.786   3
  -1  -5 -12 4078.17 440.688   9
  -1  -5 -11 829.810 239.795   3
  -1  -5 -11 1059.06 236.049   9
  -1  -5 -10 2078.72 284.354   3
  -1  -5 -10 1913.61 300.045   9
  -1  -5  -9 20624.2 883.255   3
  -1  -5  -8 1713.77 256.945   3
  -1  -5  -7 5910.50 422.406   3
  -1  -5  -6 15462.9 685.687   3
  -1  -5  -5 930.841 187.921   3
  -1  -5  -5 613.880 142.893   1
  -1  -5  -4 25216.3 843.241   1
  -1  -5  -4 27702.9 893.070   3
  -1  -5  -3 9475.88 424.087   1
  -1  -5  -2 9961.59 389.882   1
  -1  -5  -1 123031. 2354.35   1
  -1  -5   0 156405. 2869.92   1
  -1  -5   1 5471.62 279.799   7
  -1  -5   1 3777.46 139.150   4
  -1  -5   2 2262.14 181.678   8
  -1  -5   2 1863.84 93.8395   4
  -1  -5   2 2119.82 181.987   7
  -1  -5   3 74626.3 1410.78   4
  -1  -5   3 75864.0 1562.95   8
  -1  -5   3 74046.5 1596.28   1
  -1  -5   4 1051.55 119.363   8
  -1  -5   4 893.063 145.312   1
  -1  -5   4 992.989 89.3915   4
  -1  -5   5 64461.1 1314.06   8
  -1  -5   5 64383.9 1580.91   1
  -1  -5   6 149418. 3189.92   1
  -1  -5   7 13245.0 659.948   1
  -1  -5   8 38966.7 1310.28   1
  -1  -5   9 7090.55 286.808   2
  -1  -5   9 6807.02 527.043   1
  -1  -5  10 95711.0 2567.42   1
  -1  -5  10 94157.4 1891.15   2
  -1  -5  11 11008.8 745.148   1
  -1  -5  12 5339.58 559.019   1
  -1  -5  12 5625.36 287.696   3
  -1  -5  13 21128.2 1137.52   1
  -1  -5  13 17088.9 574.009   3
  -1  -5  14 16561.4 1065.77   1
  -1  -5  15 25766.9 1396.19   1
  -1  -5  16 3611.36 559.645   1
  -1  -5  17 54842.0 2291.18   1
  -1  -5  18 2650.48 510.740   1
  -1  -5  19 14645.6 1221.07   1
  -1  -5  20 8334.87 953.226   1
  -1  -4 -16 8904.38 671.664   3
  -1  -4 -15 12668.5 773.539   3
  -1  -4 -15 12890.0 828.408   9
  -1  -4 -14 322.452 205.553   3
  -1  -4 -14 150.167 179.697   9
  -1  -4 -13 4744.18 460.148   9
  -1  -4 -13 4499.89 431.952   3
  -1  -4 -12 598.968 199.960   3
  -1  -4 -12 757.916 231.318   9
  -1  -4 -11 3494.26 367.965   3
  -1  -4 -11 3290.67 376.351   9
  -1  -4 -10 393.822 165.743   3
  -1  -4 -10 957.388 222.728   9
  -1  -4  -9 287.983 153.574   3
  -1  -4  -8 12746.9 409.137   5
  -1  -4  -8 14815.4 666.932   3
  -1  -4  -7 1668.36 226.875   3
  -1  -4  -7 1741.06 143.443   5
  -1  -4  -6 49969.6 1117.89   5
  -1  -4  -6 52309.0 1376.78   3
  -1  -4  -5 4783.42 361.007   1
  -1  -4  -5 5054.78 248.492   5
  -1  -4  -5 4734.01 336.461   3
  -1  -4  -4 415.968 121.964   3
  -1  -4  -4 276.507 113.704   1
  -1  -4  -4 426.836 91.8693   5
  -1  -4  -3 6144.69 336.902   1
  -1  -4  -3 6020.36 347.287   3
  -1  -4  -3 5537.44 267.522   5
  -1  -4  -2 352.256 90.2282   5
  -1  -4  -2 355.275 89.4125   1
  -1  -4  -1 30751.6 751.890   1
  -1  -4  -1 31825.0 787.136   5
  -1  -4   0 7919.34 318.618   5
  -1  -4   1 908.690 65.3263   4
  -1  -4   1 1227.90 131.242   8
  -1  -4   2 193712. 3485.22   4
  -1  -4   2 197562. 3637.53   8
  -1  -4   3 4342.11 199.475   8
  -1  -4   3 4161.61 243.579   1
  -1  -4   3 4263.75 164.019   4
  -1  -4   4 117717. 2192.48   8
  -1  -4   4 116205. 2421.95   1
  -1  -4   5 13353.4 348.498   8
  -1  -4   5 12947.3 563.476   1
  -1  -4   6 28896.2 974.796   1
  -1  -4   6 30070.4 751.382   5
  -1  -4   7 38039.5 1226.54   1
  -1  -4   7 38659.0 910.000   5
  -1  -4   8 2873.70 161.768   2
  -1  -4   8 2896.46 187.786   5
  -1  -4   8 2975.89 342.195   1
  -1  -4   8 2990.66 208.988   9
  -1  -4   9 23121.0 1024.23   1
  -1  -4   9 23911.4 641.984   5
  -1  -4  10 15355.7 474.894   5
  -1  -4  10 14915.2 846.003   1
  -1  -4  11 90851.5 1924.19   3
  -1  -4  11 96145.7 2682.70   1
  -1  -4  12 8384.01 688.882   1
  -1  -4  12 9323.48 340.285   5
  -1  -4  12 8066.25 351.858   3
  -1  -4  13 8487.81 718.370   1
  -1  -4  13 8064.76 368.167   3
  -1  -4  13 8742.88 321.580   5
  -1  -4  14 31956.7 1509.52   1
  -1  -4  15 4521.36 600.955   1
  -1  -4  16 10220.3 898.969   1
  -1  -4  17 695.163 310.994   1
  -1  -4  18 4469.38 666.055   1
  -1  -4  19 15944.3 1261.62   1
  -1  -4  20-350.716 341.740   1
  -1  -3 -16 821.677 241.691   3
  -1  -3 -16 999.647 281.696   9
  -1  -3 -15 852.871 252.925   9
  -1  -3 -15 950.508 224.139   3
  -1  -3 -14 28478.3 1139.51   3
  -1  -3 -14 29425.6 1206.19   9
  -1  -3 -13 2074.21 305.326   3
  -1  -3 -13 2128.25 313.572   9
  -1  -3 -12 26161.9 1017.76   3
  -1  -3 -12 27773.5 1083.10   9
  -1  -3 -11 948.527 208.203   3
  -1  -3 -11 996.442 221.285   9
  -1  -3 -10 6024.57 453.515   9
  -1  -3 -10 6585.12 454.441   3
  -1  -3  -9 4889.61 371.266   3
  -1  -3  -9 4529.01 181.790   5
  -1  -3  -9 4935.97 385.961   9
  -1  -3  -8 36374.6 1076.96   3
  -1  -3  -8 32594.8 734.991   5
  -1  -3  -7 2293.93 139.873   5
  -1  -3  -7 2713.44 269.051   3
  -1  -3  -6 13340.6 394.840   5
  -1  -3  -6 13783.7 564.201   3
  -1  -3  -5 35771.2 1115.91   1
  -1  -3  -5 36622.9 818.893   5
  -1  -3  -5 35351.1 995.196   3
  -1  -3  -4 30067.2 934.522   1
  -1  -3  -4 30575.2 721.937   5
  -1  -3  -4 31263.9 876.981   3
  -1  -3  -3 434.340 108.942   1
  -1  -3  -3 109.210 115.538   3
  -1  -3  -3 404.324 81.6118   5
  -1  -3  -2 158326. 2898.60   5
  -1  -3  -2 152252. 2996.69   1
  -1  -3  -1 1537.34 129.819   1
  -1  -3  -1 1991.16 140.640   5
  -1  -3   0 27235.7 563.686   4
  -1  -3   1 93766.3 1778.80   8
  -1  -3   1 89511.5 1647.31   4
  -1  -3   2 25401.3 586.656   8
  -1  -3   2 24611.1 525.156   4
  -1  -3   3 4718.27 175.066   8
  -1  -3   4 10094.1 257.603   8
  -1  -3   4 9792.27 435.910   1
  -1  -3   5 397934. 7383.76   1
  -1  -3   6 9813.87 277.855   2
  -1  -3   6 9140.97 508.386   1
  -1  -3   6 9824.91 328.125   5
  -1  -3   6 9381.96 334.047   9
  -1  -3   7 2394.83 132.000   2
  -1  -3   7 2374.87 295.935   1
  -1  -3   7 2508.10 157.106   5
  -1  -3   7 2482.54 176.722   9
  -1  -3   8 33222.9 1208.00   1
  -1  -3   8 35775.6 807.502   5
  -1  -3   8 35842.7 898.885   9
  -1  -3   9 6801.04 534.452   1
  -1  -3   9 6493.49 254.707   5
  -1  -3   9 5989.10 250.576   3
  -1  -3  10 8032.00 616.370   1
  -1  -3  10 8129.98 315.023   3
  -1  -3  10 8261.64 291.424   5
  -1  -3  11 31156.2 1314.87   1
  -1  -3  11 30580.7 699.337   5
  -1  -3  11 29402.7 768.487   3
  -1  -3  12 494.048 102.402   3
  -1  -3  12 591.318 256.162   1
  -1  -3  12 614.375 74.7822   5
  -1  -3  13 1244.80 328.017   1
  -1  -3  14 24156.4 1302.82   1
  -1  -3  15 34765.1 1645.36   1
  -1  -3  16 311.325 275.990   1
  -1  -3  17 35853.5 1808.81   1
  -1  -3  18 2694.14 531.968   1
  -1  -3  19 10289.1 1034.58   1
  -1  -3  20 11074.1 1102.11   1
  -1  -2 -17 3124.99 432.901   9
  -1  -2 -16 29369.0 1267.44   9
  -1  -2 -15 39794.3 1377.02   3
  -1  -2 -15 39265.6 1450.30   9
  -1  -2 -14 1857.70 298.475   9
  -1  -2 -14 2542.13 319.867   3
  -1  -2 -13 12935.0 677.988   3
  -1  -2 -13 13546.3 735.126   9
  -1  -2 -12 4344.68 371.892   3
  -1  -2 -12 3238.24 367.565   9
  -1  -2 -11 7502.14 472.453   3
  -1  -2 -11 7424.16 502.591   9
  -1  -2 -10 7709.09 465.927   3
  -1  -2 -10 7573.97 490.054   9
  -1  -2  -9 14783.9 659.310   9
  -1  -2  -9 14997.9 637.275   3
  -1  -2  -8 23933.8 529.886   5
  -1  -2  -8 28048.9 863.141   3
  -1  -2  -8 26635.2 874.090   9
  -1  -2  -7 3847.03 297.565   3
  -1  -2  -7 4427.30 312.330   9
  -1  -2  -7 4025.61 158.684   5
  -1  -2  -6 137894. 3092.51   1
  -1  -2  -6 142395. 2830.52   3
  -1  -2  -6 138068. 2529.26   5
  -1  -2  -5 4654.93 353.463   1
  -1  -2  -5 3898.75 169.064   5
  -1  -2  -5 4055.38 280.536   3
  -1  -2  -4 74017.9 1425.83   5
  -1  -2  -4 76339.4 1758.44   1
  -1  -2  -4 72307.6 1600.24   3
  -1  -2  -3 21695.5 694.629   1
  -1  -2  -3 21930.6 520.509   5
  -1  -2  -3 22238.3 635.155   3
  -1  -2  -2 1972.46 119.452   5
  -1  -2  -2 1771.84 158.646   1
  -1  -2  -2 1736.85 150.024   3
  -1  -2  -1 14870.3 440.245   1
  -1  -2  -1 14650.8 387.929   5
  -1  -2  -1 14418.3 431.830   3
  -1  -2   0 33697.5 668.402   4
  -1  -2   1 19498.3 416.076   4
  -1  -2   2 24483.7 518.182   8
  -1  -2   2 24211.8 517.705   4
  -1  -2   4 67835.6 1287.92   9
  -1  -2   4 64024.1 1524.82   1
  -1  -2   5 30726.6 963.795   1
  -1  -2   5 32145.2 645.318   2
  -1  -2   5 33729.2 713.356   5
  -1  -2   5 32516.8 728.447   9
  -1  -2   6 60505.9 1604.79   1
  -1  -2   6 61811.3 1214.79   5
  -1  -2   6 61469.9 1276.18   9
  -1  -2   7 873.149 89.2340   3
  -1  -2   7 1043.01 91.5407   5
  -1  -2   7 1005.24 126.878   9
  -1  -2   8 16269.6 794.052   1
  -1  -2   8 15225.7 431.277   3
  -1  -2   8 16132.0 526.930   9
  -1  -2   8 16147.3 405.813   5
  -1  -2   9 17420.0 423.999   5
  -1  -2   9 16829.0 852.824   1
  -1  -2   9 17037.0 488.666   3
  -1  -2  10 846.659 115.184   3
  -1  -2  10 985.363 78.1579   5
  -1  -2  10 690.507 214.951   1
  -1  -2  11 28208.2 1245.07   1
  -1  -2  11 26126.6 725.588   3
  -1  -2  12 5626.41 567.203   1
  -1  -2  13 30566.4 1424.34   1
  -1  -2  14 1692.29 357.162   1
  -1  -2  15 385.894 263.861   1
  -1  -2  16 1066.95 372.197   1
  -1  -2  17 151.799 255.289   1
  -1  -2  18 29258.0 1684.12   1
  -1  -2  19 7464.64 895.074   1
  -1  -2  20 7615.23 911.888   1
  -1  -1 -17 3055.04 418.477   9
  -1  -1 -16 305.094 206.956   9
  -1  -1 -15 13719.6 786.228   9
  -1  -1 -14 41105.4 1405.57   9
  -1  -1 -13 6134.34 441.598   3
  -1  -1 -13 6488.57 493.829   9
  -1  -1 -12 52255.0 1460.15   3
  -1  -1 -12 51617.2 1532.11   9
  -1  -1 -11 26908.4 922.797   3
  -1  -1 -11 26953.5 970.488   9
  -1  -1 -10 14457.9 612.701   3
  -1  -1 -10 14253.6 647.664   9
  -1  -1  -9 7236.72 402.974   3
  -1  -1  -9 7560.41 438.395   9
  -1  -1  -8 2682.72 234.502   3
  -1  -1  -8 2277.22 229.165   9
  -1  -1  -7 47818.4 1199.40   3
  -1  -1  -7 48354.4 1234.11   9
  -1  -1  -6 39817.9 1254.45   1
  -1  -1  -6 40780.8 1029.73   3
  -1  -1  -6 40549.0 1050.07   9
  -1  -1  -5 113192. 2453.65   1
  -1  -1  -5 108507. 2173.17   3
  -1  -1  -5 106143. 1944.27   5
  -1  -1  -5 108179. 2189.53   9
  -1  -1  -4 223674. 4294.36   1
  -1  -1  -4 216614. 4071.67   9
  -1  -1  -4 209772. 4057.95   3
  -1  -1  -4 213577. 3877.87   5
  -1  -1  -3 479015. 8721.51   3
  -1  -1  -3 510709. 8908.88   1
  -1  -1  -3 495873. 8580.64   5
  -1  -1  -2 105532. 1880.08   5
  -1  -1  -2 102785. 1970.85   3
  -1  -1  -2 102902. 2068.60   1
  -1  -1  -1 1216.67 108.870   3
  -1  -1   0 132080. 2387.05   3
  -1  -1   1 2077.26 86.3013   3
  -1  -1   3 672.996 58.8104   9
  -1  -1   4 27496.8 821.547   1
  -1  -1   4 27749.9 582.407   5
  -1  -1   4 27883.1 538.509   3
  -1  -1   4 28166.1 613.137   9
  -1  -1   5 38608.4 759.622   3
  -1  -1   5 37352.9 1089.32   1
  -1  -1   5 38394.8 763.113   5
  -1  -1   5 38507.0 839.732   9
  -1  -1   6 1044.96 71.1174   5
  -1  -1   6 989.229 83.2773   3
  -1  -1   6 950.948 181.167   1
  -1  -1   7 94195.2 2279.81   1
  -1  -1   7 91212.3 1680.56   5
  -1  -1   7 93014.7 1770.93   3
  -1  -1   8 24803.6 1004.77   1
  -1  -1   8 24581.6 625.014   3
  -1  -1   9 96286.2 2496.77   1
  -1  -1   9 94007.1 1892.26   3
  -1  -1  10 33590.5 1333.19   1
  -1  -1  11 1151.08 292.328   1
  -1  -1  12 3379.33 449.750   1
  -1  -1  13 8162.11 722.964   1
  -1  -1  14 1136.97 316.396   1
  -1  -1  15 1466.48 352.528   1
  -1  -1  16 14062.7 1075.50   1
  -1  -1  17 5125.13 694.380   1
  -1  -1  18 346.386 296.374   1
  -1  -1  19 13088.4 1156.97   1
  -1  -1  20 384.568 333.884   1
  -1   0 -18 5494.98 474.758   2
  -1   0 -18 7227.35 618.225   9
  -1   0 -17 1584.68 311.026   9
  -1   0 -16 5028.47 475.176   9
  -1   0 -15 721.468 224.783   9
  -1   0 -14 12583.1 691.527   9
  -1   0 -13 14339.5 713.669   9
  -1   0 -12 6275.96 453.307   9
  -1   0 -11 30639.4 1029.56   9
  -1   0 -10 56005.7 1421.59   3
  -1   0 -10 56204.6 1484.40   9
  -1   0  -9 41310.5 1158.98   9
  -1   0  -9 41542.8 1109.25   3
  -1   0  -8 76566.9 1702.97   3
  -1   0  -8 75738.1 1748.90   9
  -1   0  -7 17500.9 587.689   3
  -1   0  -7 18115.9 619.542   9
  -1   0  -6 38834.6 946.416   8
  -1   0  -6 38941.0 959.527   3
  -1   0  -6 40442.9 1235.65   1
  -1   0  -6 37167.4 971.365   9
  -1   0  -5 48102.9 1300.05   1
  -1   0  -5 44575.3 1040.92   3
  -1   0  -5 45890.7 1070.65   9
  -1   0  -4 276.048 88.4163   9
  -1   0  -4 303.590 93.1073   3
  -1   0  -3 37432.1 828.057   3
  -1   0  -3 37426.5 830.030   9
  -1   0  -2 21524.1 513.265   3
  -1   0  -2 21975.9 508.270   9
  -1   0   3 7554.06 197.707   8
  -1   0   3 6626.43 326.895   1
  -1   0   4 109685. 2300.03   1
  -1   0   4 108247. 1994.22   8
  -1   0   5 75925.9 1454.42   8
  -1   0   5 75240.5 1799.63   1
  -1   0   6 5657.99 227.394   8
  -1   0   6 5789.50 408.828   1
  -1   0   7 34619.6 1165.06   1
  -1   0   7 34410.4 803.951   8
  -1   0   8 181269. 3395.90   8
  -1   0   8 182826. 3971.13   1
  -1   0   9 68322.9 1994.01   1
  -1   0  10 80166.3 2314.27   1
  -1   0  11 68986.9 2161.66   1
  -1   0  12 4262.75 506.573   1
  -1   0  13 21625.1 1185.96   1
  -1   0  14 1137.22 342.280   1
  -1   0  15 10428.0 899.302   1
  -1   0  16 237.881 245.977   1
  -1   0  17 12171.6 1040.95   1
  -1   0  18 1857.97 490.319   1
  -1   0  19 435.672 299.299   1
  -1   1 -19 2940.41 412.443   9
  -1   1 -18 604.276 179.358   2
  -1   1 -18 542.881 235.016   9
  -1   1 -17 84.6676 184.178   9
  -1   1 -17 88.6689 127.262   2
  -1   1 -16 598.858 176.089   2
  -1   1 -16 1187.95 250.416   9
  -1   1 -15 760.071 188.170   2
  -1   1 -15 850.319 201.175   9
  -1   1 -14 993.557 207.016   9
  -1   1 -13 8885.73 533.134   9
  -1   1 -12 26009.1 936.108   9
  -1   1 -11 9553.66 511.939   9
  -1   1 -10 40454.2 1157.59   9
  -1   1  -9 2266.44 235.846   9
  -1   1  -8 6448.60 354.310   9
  -1   1  -8 6493.46 320.162   8
  -1   1  -7 9740.86 418.981   9
  -1   1  -7 9908.83 383.078   8
  -1   1  -6 10361.7 405.491   9
  -1   1  -5 17197.9 518.111   9
  -1   1  -4 79769.1 1592.98   9
  -1   1  -3 31992.7 714.345   2
  -1   1  -3 33430.8 732.566   9
  -1   1   2 75146.5 1414.75   8
  -1   1   3 332606. 5793.63   8
  -1   1   3 327542. 5987.59   1
  -1   1   4 53953.6 1335.68   1
  -1   1   4 55564.8 1130.37   8
  -1   1   5 211994. 4201.81   1
  -1   1   5 216873. 3885.85   8
  -1   1   6 7765.69 470.404   1
  -1   1   6 7689.78 312.590   8
  -1   1   7 166658. 3169.78   8
  -1   1   7 165730. 3606.12   1
  -1   1   8 12842.5 469.495   8
  -1   1   8 14070.9 728.165   1
  -1   1   9 17439.9 880.820   1
  -1   1   9 17199.3 585.549   8
  -1   1  10 1359.94 288.352   1
  -1   1  11 45827.6 1683.05   1
  -1   1  12 50683.5 1860.28   1
  -1   1  13 2597.21 443.669   1
  -1   1  14 45477.9 1887.46   1
  -1   1  15 5305.97 636.696   1
  -1   1  16 6324.10 720.922   1
  -1   1  17 3453.84 348.403  11
  -1   1  17 4041.66 621.752   1
  -1   1  18 16446.2 1282.19   1
  -1   1  19 1300.85 428.437   1
  -1   2 -19 11223.3 756.052   9
  -1   2 -18 18715.4 843.432   2
  -1   2 -18 17965.7 942.884   9
  -1   2 -17 4298.88 439.733   9
  -1   2 -17 4391.82 381.776   2
  -1   2 -16 396.737 137.024   2
  -1   2 -16 119.012 160.616   9
  -1   2 -15 36.9039 112.646   2
  -1   2 -15 364.718 163.223   9
  -1   2 -14 20331.1 769.482   2
  -1   2 -14 20368.5 858.935   9
  -1   2 -13 756.678 164.096   2
  -1   2 -13 465.219 162.869   9
  -1   2 -12 1285.18 187.144   2
  -1   2 -12 971.307 196.429   9
  -1   2 -11 38410.0 1036.18   2
  -1   2 -11 36245.8 1102.24   9
  -1   2 -10 22903.5 716.358   2
  -1   2 -10 23238.3 788.471   9
  -1   2  -9 26657.3 775.797   2
  -1   2  -9 28158.5 848.299   9
  -1   2  -8 17318.7 558.400   2
  -1   2  -8 17600.5 613.024   9
  -1   2  -7 33867.1 889.653   9
  -1   2  -7 33222.6 835.342   2
  -1   2  -6 4715.57 239.536   2
  -1   2  -6 4479.44 259.384   9
  -1   2  -5 22329.8 582.480   2
  -1   2  -4 605561. 10595.8   2
  -1   2  -3 16378.5 421.993   6
  -1   2  -3 16302.3 423.932  10
  -1   2  -2 19844.7 447.065   6
  -1   2  -2 19212.9 444.049  10
  -1   2  -1 1481.06 81.1651  10
  -1   2   0 1881.08 120.061   8
  -1   2   0 1630.69 83.4180  10
  -1   2   1 38682.0 822.451   8
  -1   2   2 21367.3 540.358   8
  -1   2   3 436.571 88.4638   8
  -1   2   3 641.019 123.113   1
  -1   2   4 126201. 2419.06   8
  -1   2   4 123873. 2594.90   1
  -1   2   5 38518.3 1119.36   1
  -1   2   5 38353.1 927.001   8
  -1   2   6 37543.2 949.075   8
  -1   2   6 39029.1 1185.44   1
  -1   2   7 867.374 146.583   8
  -1   2   7 501.784 174.293   1
  -1   2   8 61612.2 1811.60   1
  -1   2   8 63017.3 1467.50   8
  -1   2   9 5709.72 336.393   8
  -1   2   9 6265.96 514.204   1
  -1   2  10 15718.8 884.298   1
  -1   2  10 16710.2 637.889   8
  -1   2  11 55895.3 1912.07   1
  -1   2  11 57996.0 1479.73   8
  -1   2  12 11089.5 803.905   1
  -1   2  13 23215.2 1242.57   1
  -1   2  14 6824.51 704.198   1
  -1   2  15 32040.9 1618.44   1
  -1   2  16 161.588 254.798   1
  -1   2  16 382.635 165.959  11
  -1   2  17 1012.80 342.948   1
  -1   2  17 1494.49 262.012  11
  -1   2  18 7056.95 843.486   1
  -1   2  19-168.574 324.570   1
  -1   3 -19 8646.47 688.134  10
  -1   3 -18 8697.79 539.501   2
  -1   3 -17 12488.0 634.437   2
  -1   3 -16 143.208 121.595   2
  -1   3 -15 32074.0 1026.49   2
  -1   3 -14 8267.94 456.214   2
  -1   3 -13 4783.15 332.562   2
  -1   3 -12 9291.43 447.908   2
  -1   3 -11 33022.6 926.978   2
  -1   3 -10 67390.8 1524.77   2
  -1   3  -9 412.418 111.864   2
  -1   3  -8 11424.7 422.905   2
  -1   3  -7 67488.4 1519.68  10
  -1   3  -7 69023.7 1450.90   2
  -1   3  -6 54663.5 1207.33   6
  -1   3  -6 52484.3 1206.26  10
  -1   3  -5 78474.8 1596.12   6
  -1   3  -5 77774.2 1600.86  10
  -1   3  -4 43105.7 941.752   6
  -1   3  -4 42619.4 942.433  10
  -1   3  -3 3755.33 177.440   6
  -1   3  -3 3717.45 178.265  10
  -1   3  -2 180943. 3300.79   8
  -1   3  -2 181800. 3286.92  10
  -1   3  -1 714560. 12540.7   8
  -1   3  -1 720044. 12409.6   4
  -1   3  -1 721053. 12499.5  10
  -1   3   0 21677.7 435.877   4
  -1   3   0 22444.4 570.533   8
  -1   3   0 23345.7 482.747   7
  -1   3   1 6216.05 270.761   8
  -1   3   1 6242.61 176.993   4
  -1   3   2 5012.52 245.372   8
  -1   3   2 4827.01 235.009   1
  -1   3   3 61594.6 1342.92   8
  -1   3   3 61156.2 1383.09   1
  -1   3   4 644.273 134.278   8
  -1   3   4 551.226 134.066   1
  -1   3   5 59849.6 1374.97   8
  -1   3   5 58844.3 1518.08   1
  -1   3   6 4883.35 296.794   8
  -1   3   6 5339.81 389.837   1
  -1   3   7 35839.5 998.557   8
  -1   3   7 37550.1 1238.29   1
  -1   3   8 555.794 169.041   1
  -1   3   8-171.566 111.362   8
  -1   3   9 28898.7 918.758   8
  -1   3   9 29794.2 1189.08   1
  -1   3  10 1618.57 212.332   8
  -1   3  10 1596.71 298.216   1
  -1   3  11 21022.9 1080.52   1
  -1   3  11 20069.1 786.502   8
  -1   3  12 20552.7 1130.30   1
  -1   3  13 6502.99 668.410   1
  -1   3  14 19605.6 853.203  11
  -1   3  14 19988.0 1205.69   1
  -1   3  15 4084.46 400.115  11
  -1   3  15 3736.06 558.469   1
  -1   3  16 3041.03 531.679   1
  -1   3  16 3150.02 364.843  11
  -1   3  17 4488.04 442.426  11
  -1   3  17 4069.94 629.293   1
  -1   3  18 785.499 330.161   1
  -1   4 -20 3776.07 455.115  10
  -1   4 -19 10927.0 741.332  10
  -1   4 -18 21500.7 860.811   2
  -1   4 -18 21071.0 1024.15  10
  -1   4 -17 4338.19 359.522   2
  -1   4 -17 5091.23 461.630  10
  -1   4 -16 26825.3 915.755   2
  -1   4 -16 23275.0 1018.80  10
  -1   4 -15 5134.96 357.324   2
  -1   4 -15 5105.96 429.451  10
  -1   4 -14 11597.8 534.579   2
  -1   4 -14 12193.9 641.227  10
  -1   4 -13 6473.18 378.506   2
  -1   4 -13 6856.15 459.274  10
  -1   4 -12 78996.9 1795.41   2
  -1   4 -12 80137.8 1950.53  10
  -1   4 -11 28852.9 837.459   2
  -1   4 -11 28618.0 942.821  10
  -1   4 -10 988.170 174.208  10
  -1   4  -9 126716. 2640.06  10
  -1   4  -8 32396.6 908.658  10
  -1   4  -7 341788. 6252.79  10
  -1   4  -6 6408.00 304.109   6
  -1   4  -6 6479.48 318.538  10
  -1   4  -5 15434.2 630.024   1
  -1   4  -5 15154.4 475.992   6
  -1   4  -5 14248.6 470.076  10
  -1   4  -4 226.863 69.5094   6
  -1   4  -4 218.775 67.7775  10
  -1   4  -4 327.022 112.703   1
  -1   4  -3 261361. 4807.26   8
  -1   4  -3 261353. 4817.58  10
  -1   4  -3 262377. 4742.70  11
  -1   4  -3 269031. 4959.19   1
  -1   4  -2 10822.0 363.375   8
  -1   4  -2 10727.0 372.240   1
  -1   4  -2 10805.3 347.968  10
  -1   4  -1 11850.1 392.446   8
  -1   4  -1 11598.6 338.956   7
  -1   4  -1 11383.9 365.026  10
  -1   4  -1 11392.8 332.754   1
  -1   4   0 130522. 2527.75   8
  -1   4   0 132936. 2392.30   7
  -1   4   1 13507.1 455.096   8
  -1   4   1 11980.5 345.598   1
  -1   4   1 12584.8 287.928   4
  -1   4   2 5359.96 285.148   8
  -1   4   2 4490.37 227.073   1
  -1   4   3 43251.4 1071.90   8
  -1   4   3 42502.1 1049.46   1
  -1   4   4 6735.52 357.407   8
  -1   4   4 6393.34 358.608   1
  -1   4   5 2014.05 207.163   8
  -1   4   5 1611.44 204.667   1
  -1   4   6 53158.7 1360.17   8
  -1   4   6 55023.2 1506.96   1
  -1   4   7 122.545 106.530   8
  -1   4   7 60.7811 114.330   1
  -1   4   8 3113.06 287.433   8
  -1   4   8 2530.47 326.304   1
  -1   4   9 5204.94 374.650   8
  -1   4   9 5017.29 478.626   1
  -1   4  10 33202.1 1086.23   8
  -1   4  10 35011.5 1385.86   1
  -1   4  11 843.055 189.227   8
  -1   4  11 570.000 224.247   1
  -1   4  12 22698.0 1187.34   1
  -1   4  12 22694.5 906.325   8
  -1   4  13 3963.90 532.033   1
  -1   4  13 4037.32 396.866  11
  -1   4  14 1955.07 410.225   1
  -1   4  14 1642.89 279.401  11
  -1   4  15 3364.99 528.057   1
  -1   4  15 3958.99 409.431  11
  -1   4  16 3851.55 593.943   1
  -1   4  16 3424.82 400.300  11
  -1   4  17 253.516 186.001  11
  -1   5 -20 10492.5 752.003  10
  -1   5 -19 4035.63 450.637  10
  -1   5 -18 12359.2 756.710  10
  -1   5 -17 20397.9 942.746  10
  -1   5 -16 264.632 167.311  10
  -1   5 -15 29959.9 1103.72  10
  -1   5 -14 4095.13 368.853  10
  -1   5 -13 11041.8 583.611  10
  -1   5 -12 6327.09 418.031  10
  -1   5 -11 11427.5 540.573  10
  -1   5 -10 76834.5 1804.73  10
  -1   5  -9 14178.3 568.378  10
  -1   5  -8 104154. 2210.25  10
  -1   5  -7 12728.4 486.041  10
  -1   5  -6 71854.9 1560.67  10
  -1   5  -6 69893.0 1805.15   1
  -1   5  -5 102096. 2234.05   1
  -1   5  -5 102111. 2016.15   6
  -1   5  -5 99180.6 2007.27  10
  -1   5  -4 1424.27 169.612   1
  -1   5  -4 1140.45 132.430   8
  -1   5  -4 1073.90 138.415  10
  -1   5  -3 33619.3 834.399   8
  -1   5  -3 34873.0 893.221   1
  -1   5  -3 34158.3 796.596  11
  -1   5  -3 35047.6 852.284  10
  -1   5  -2 28498.7 758.420   8
  -1   5  -2 30610.9 728.877   7
  -1   5  -2 29014.2 747.282  10
  -1   5  -2 28990.8 712.514   1
  -1   5  -1 149936. 2951.08   8
  -1   5  -1 156765. 2848.28   7
  -1   5  -1 158950. 2920.70  10
  -1   5  -1 148467. 2766.59   1
  -1   5   0 18623.0 592.467   8
  -1   5   1 64398.7 1429.11   8
  -1   5   1 61201.2 1205.96   1
  -1   5   1 61812.2 1141.15   4
  -1   5   2 3436.68 264.208   8
  -1   5   2 2745.59 170.592   1
  -1   5   3 33168.7 864.021   1
  -1   5   3 32485.9 935.868   8
  -1   5   4 56701.6 1386.39   1
  -1   5   4 56832.3 1414.29   8
  -1   5   5 27149.1 893.252   1
  -1   5   5 26930.0 874.138   8
  -1   5   6 13984.4 607.215   8
  -1   5   6 14669.3 667.367   1
  -1   5   7 23040.1 840.286   8
  -1   5   7 23341.4 937.799   1
  -1   5   8 18767.8 775.011   8
  -1   5   8 19950.4 899.431   1
  -1   5   9 16773.6 751.159   8
  -1   5   9 18248.1 907.268   1
  -1   5  10 7408.13 501.093   8
  -1   5  10 8114.18 634.105   1
  -1   5  11 9028.54 702.230   1
  -1   5  11 8802.23 555.881  11
  -1   5  11 8890.75 564.120   8
  -1   5  12 885.951 229.105   8
  -1   5  12 668.595 250.135   1
  -1   5  12 581.837 216.194  11
  -1   5  13 2877.04 456.108   1
  -1   5  13 2389.17 333.109  11
  -1   5  14 16653.7 1107.20   1
  -1   5  14 16927.5 862.318  11
  -1   5  15 2755.02 384.133  11
  -1   5  16 6467.75 570.026  11
  -1   6 -20 730.308 260.493  10
  -1   6 -19 1980.47 322.793  10
  -1   6 -18 3721.32 411.584  10
  -1   6 -17 7563.03 550.541  10
  -1   6 -16 33261.8 1204.84  10
  -1   6 -15 2617.31 309.024  10
  -1   6 -14 2224.62 287.583  10
  -1   6 -13 31094.3 1056.23  10
  -1   6 -12 598.432 169.308  10
  -1   6 -11 800.580 167.017  10
  -1   6 -10-20.7518 105.503  10
  -1   6  -9 104782. 2277.88  10
  -1   6  -8 48150.6 1227.78  10
  -1   6  -7 251111. 4630.62   8
  -1   6  -7 252411. 4766.37  10
  -1   6  -6 139881. 2717.97   8
  -1   6  -6 141300. 3055.28   1
  -1   6  -6 142381. 2815.76  10
  -1   6  -5 63853.8 1580.52   1
  -1   6  -5 62201.2 1380.45   8
  -1   6  -5 64591.5 1439.65  10
  -1   6  -4 39754.9 968.836   8
  -1   6  -4 40047.8 1056.46   1
  -1   6  -4 39698.8 997.557   7
  -1   6  -4 38575.2 985.499  10
  -1   6  -3 50036.3 1180.98   8
  -1   6  -3 50276.1 1160.64   1
  -1   6  -3 51514.1 1171.37   7
  -1   6  -3 49364.3 1143.10  11
  -1   6  -3 50811.6 1184.74  10
  -1   6  -2 86522.4 1889.44   8
  -1   6  -2 87601.4 1740.54   1
  -1   6  -2 92430.6 1831.75   7
  -1   6  -2 91308.5 1876.00  11
  -1   6  -2 91626.6 1884.53  10
  -1   6  -1 2449.66 221.803   8
  -1   6  -1 2393.28 167.214   7
  -1   6  -1 2778.11 221.169  11
  -1   6   0 30068.7 864.521   8
  -1   6   1 23684.2 731.139   8
  -1   6   1 19603.6 407.379   4
  -1   6   2 188648. 3667.30   8
  -1   6   2 182310. 3364.75   1
  -1   6   3 30015.6 778.114   1
  -1   6   3 27496.7 903.869   8
  -1   6   4 23257.9 837.398   8
  -1   6   4 26470.2 788.907   1
  -1   6   5 74525.1 1879.54   8
  -1   6   5 81001.3 1859.69   1
  -1   6   6 13680.5 642.556   8
  -1   6   6 14160.2 643.485   1
  -1   6   7 15683.7 708.738   8
  -1   6   7 15809.3 740.681   1
  -1   6   8 24602.3 953.528   8
  -1   6   8 24923.1 959.857  11
  -1   6   8 25498.3 1030.86   1
  -1   6   9 688.375 200.742   8
  -1   6   9 1105.44 236.801   1
  -1   6   9 857.857 229.194  11
  -1   6  10 8542.41 568.615   8
  -1   6  10 8559.68 570.818  11
  -1   6  10 9446.93 667.519   1
  -1   6  11 2989.02 418.065   1
  -1   6  11 4204.79 415.066   8
  -1   6  11 4022.37 404.238  11
  -1   6  12 14024.2 769.572   8
  -1   6  12 13075.2 748.760  11
  -1   6  13 702.834 222.520  11
  -1   6  14 19862.5 989.514  11
  -1   6  15 3470.81 427.991  11
  -1   7 -20 1436.13 293.427  10
  -1   7 -19 1968.98 320.343  10
  -1   7 -18 7008.03 557.174  10
  -1   7 -17 1297.15 251.894  10
  -1   7 -16 296.743 178.709  10
  -1   7 -15 16645.2 782.576  10
  -1   7 -14 5776.10 441.109  10
  -1   7 -13 20433.8 826.980  10
  -1   7 -12 13187.9 624.711  10
  -1   7 -11 9755.88 516.757  10
  -1   7 -10 16486.1 665.413  10
  -1   7  -9 32545.1 841.765   8
  -1   7  -9 31597.1 965.995  10
  -1   7  -8 23390.7 672.884   8
  -1   7  -8 22800.2 768.481  10
  -1   7  -7 549.603 104.736   8
  -1   7  -7 430.306 128.396  10
  -1   7  -6 37819.0 948.770   8
  -1   7  -6 36284.1 1030.77   7
  -1   7  -6 36768.5 1147.46   1
  -1   7  -6 36309.6 1008.99  10
  -1   7  -5 41475.1 1048.62   8
  -1   7  -5 43003.5 1103.74   7
  -1   7  -5 39825.8 1150.34   1
  -1   7  -5 42283.4 1091.38  10
  -1   7  -4 222758. 4228.98   8
  -1   7  -4 223898. 4236.65   7
  -1   7  -4 222497. 4256.32  10
  -1   7  -4 222374. 4243.02   1
  -1   7  -3 140090. 2800.36   8
  -1   7  -3 137923. 2754.28  11
  -1   7  -3 139752. 2743.67   7
  -1   7  -3 136436. 2655.71   1
  -1   7  -3 139501. 2792.41  10
  -1   7  -2 5376.01 323.565   8
  -1   7  -2 5621.62 287.899   7
  -1   7  -2 6024.73 334.854  11
  -1   7  -2 6061.51 329.792  10
  -1   7  -1 12977.7 532.449   8
  -1   7  -1 12764.8 523.484  11
  -1   7   0 22512.8 773.391   8
  -1   7   0 23552.1 774.213  11
  -1   7   1 186.912 109.006   8
  -1   7   1 440.436 138.454  11
  -1   7   2 10379.9 515.169  11
  -1   7   2 10230.3 514.605   8
  -1   7   2 9433.45 254.245   4
  -1   7   3 1295.99 211.162   8
  -1   7   3 1636.42 227.681  11
  -1   7   3 1445.65 123.935   1
  -1   7   4 26616.2 941.056   8
  -1   7   4 26392.9 763.009   1
  -1   7   4 27093.5 948.588  11
  -1   7   5 1422.46 230.612   8
  -1   7   5 1578.70 187.217   1
  -1   7   5 1606.56 259.775  11
  -1   7   6 100360. 2412.35  11
  -1   7   6 101837. 2309.09   1
  -1   7   6 98447.4 2406.49   8
  -1   7   7 2544.89 286.429   1
  -1   7   7 2910.30 333.935   8
  -1   7   7 2561.59 326.483  11
  -1   7   8 29784.0 1113.77   8
  -1   7   8 28135.6 1092.70  11
  -1   7   8 29475.3 1105.62   1
  -1   7   9 5595.20 479.040  11
  -1   7   9 4987.67 436.630   8
  -1   7  10 2035.97 316.007   8
  -1   7  10 1525.22 293.547  11
  -1   7  11 2166.01 334.518   8
  -1   7  11 2069.16 336.630  11
  -1   7  12 56.8773 166.144   8
  -1   7  12 171.947 145.491  11
  -1   7  13 9388.77 685.721  11
  -1   7  14 2191.19 365.608  11
  -1   8 -20 1596.79 313.594  10
  -1   8 -19 837.262 250.066  10
  -1   8 -18 5306.25 484.201  10
  -1   8 -17 25401.5 1071.54  10
  -1   8 -16 603.434 214.894  10
  -1   8 -15 28630.3 1079.53  10
  -1   8 -14 58671.5 1665.71  10
  -1   8 -13 422.550 107.393   8
  -1   8 -13 569.255 183.503  10
  -1   8 -12 3017.47 313.029  10
  -1   8 -12 3077.02 222.354   8
  -1   8 -11 22146.9 668.429   8
  -1   8 -11 20369.1 802.061  10
  -1   8 -10 11630.2 453.148   8
  -1   8 -10 11959.5 567.503  10
  -1   8  -9 995.069 138.352   8
  -1   8  -9 993.766 182.056  10
  -1   8  -8 189.463 92.0889   8
  -1   8  -8 187.759 103.156   7
  -1   8  -8 15.8222 77.6125  10
  -1   8  -7 3868.43 311.520   7
  -1   8  -7 4480.52 280.210   8
  -1   8  -7 3784.41 293.671  10
  -1   8  -6 85552.4 1846.23   8
  -1   8  -6 84363.7 1924.83   7
  -1   8  -6 81375.0 1996.84   1
  -1   8  -6 83448.1 1911.46  10
  -1   8  -5 71009.1 1670.84  10
  -1   8  -5 71860.5 1635.70   8
  -1   8  -5 71295.9 1658.57   7
  -1   8  -5 69496.3 1667.71   1
  -1   8  -4 9410.46 438.936   8
  -1   8  -4 8897.07 419.809   7
  -1   8  -4 8880.94 441.060  10
  -1   8  -4 8735.10 375.607   1
  -1   8  -3 4743.70 315.730   8
  -1   8  -3 4920.29 294.602   7
  -1   8  -3 4565.98 310.811  10
  -1   8  -2 40892.7 1139.60   8
  -1   8  -2 41203.3 1126.19  11
  -1   8  -1 9399.95 478.743   8
  -1   8  -1 9045.55 465.209  11
  -1   8   0 4714.35 357.413   8
  -1   8   0 5377.14 365.930  11
  -1   8   1 15765.5 680.914   8
  -1   8   1 15708.6 670.069  11
  -1   8   2 6777.01 441.927   8
  -1   8   2 6871.46 446.197  11
  -1   8   3 1666.50 108.387   4
  -1   8   3 1469.73 240.524   8
  -1   8   3 2007.52 275.297  11
  -1   8   4 14204.0 692.830   8
  -1   8   4 13332.6 671.263  11
  -1   8   5 30286.6 1091.66   8
  -1   8   5 29372.2 1087.24  11
  -1   8   6 162.962 158.346   8
  -1   8   6 40.1406 127.859  11
  -1   8   7 4855.39 448.159   8
  -1   8   7 5600.45 481.001  11
  -1   8   8 36414.8 1309.38   8
  -1   8   8 35404.1 1297.13  11
  -1   8   9 12829.8 755.812   8
  -1   8   9 12431.8 739.486  11
  -1   8  10 28054.7 1189.24  11
  -1   8  10 29829.3 1220.16   8
  -1   8  11 125.611 161.399   8
  -1   8  11 184.108 213.090  11
  -1   8  12 8317.47 663.251   8
  -1   8  12 7441.91 631.920  11
  -1   9 -20 6193.71 576.725  10
  -1   9 -20 5613.01 593.031   7
  -1   9 -19 769.792 224.180  10
  -1   9 -18 1199.66 279.727  10
  -1   9 -17 11.7578 162.798  10
  -1   9 -16 18759.5 882.135  10
  -1   9 -15 3810.28 380.732  10
  -1   9 -14 18952.4 626.234   8
  -1   9 -14 18064.4 818.823  10
  -1   9 -13 107954. 2192.55   8
  -1   9 -13 96516.5 2448.56  10
  -1   9 -12 18323.5 618.611   8
  -1   9 -12 18671.9 786.532  10
  -1   9 -11 19332.7 642.110   8
  -1   9 -11 18952.3 826.094   7
  -1   9 -11 18105.8 766.006  10
  -1   9 -10 36.2089 112.044   7
  -1   9 -10 5.01044 75.1516   8
  -1   9 -10 95.0185 113.907  10
  -1   9  -9 305.610 112.948   8
  -1   9  -9 164.822 126.009   7
  -1   9  -9 115.720 121.548  10
  -1   9  -8-9.74227 118.469  10
  -1   9  -8 368.334 116.906   8
  -1   9  -8 131.815 110.153   7
  -1   9  -7 7879.87 403.926   8
  -1   9  -7 8013.98 452.403  10
  -1   9  -7 7907.91 457.321   7
  -1   9  -7 7515.69 471.530   1
  -1   9  -6 5112.45 326.966   8
  -1   9  -6 4956.37 346.016  10
  -1   9  -6 4798.17 336.981   7
  -1   9  -6 4716.46 335.009   1
  -1   9  -5 9895.70 501.212  10
  -1   9  -5 10177.4 481.964   8
  -1   9  -5 9960.94 477.089   7
  -1   9  -5 10214.1 443.506   1
  -1   9  -4 36232.9 1029.48   7
  -1   9  -4 34938.5 1069.47  10
  -1   9  -4 37213.1 1071.20   8
  -1   9  -3 16345.2 656.702   8
  -1   9  -3 15983.4 659.737  10
  -1   9  -2 21193.3 789.642   8
  -1   9  -1 29079.7 993.229   8
  -1   9  -1 29871.2 982.173  11
  -1   9   0 1249.65 213.439   8
  -1   9   0 1539.06 235.253  11
  -1   9   1 19245.9 798.887   8
  -1   9   1 18915.4 794.877  11
  -1   9   2 16958.3 763.716   8
  -1   9   2 16367.2 758.777  11
  -1   9   3 51.0964 159.587   8
  -1   9   3 52.5644 147.348  11
  -1   9   4 10262.7 612.463   8
  -1   9   4 10923.5 633.873  11
  -1   9   5 8371.11 576.033   8
  -1   9   5 7967.13 565.774  11
  -1   9   6 4280.07 423.634   8
  -1   9   6 3902.42 413.009  11
  -1   9   7 144.045 185.621   8
  -1   9   7 362.998 201.245  11
  -1   9   8 9716.70 662.748   8
  -1   9   8 9230.24 648.282  11
  -1   9   9 10946.5 736.985   8
  -1   9   9 11303.1 735.126  11
  -1   9  10 38.8561 158.249   8
  -1   9  10 213.844 193.692  11
  -1   9  11 7367.54 645.892   8
  -1  10 -20 3818.95 502.102   7
  -1  10 -19 26126.4 1245.74   7
  -1  10 -19 25182.9 1153.84  10
  -1  10 -18 2028.51 345.019   7
  -1  10 -18 2068.37 337.832  10
  -1  10 -17 14518.1 874.010   7
  -1  10 -17 13854.1 791.903  10
  -1  10 -16 228.584 210.740   7
  -1  10 -16 332.228 170.019  10
  -1  10 -15 20371.9 987.264   7
  -1  10 -15 21185.3 928.833  10
  -1  10 -14 346.966 183.321   7
  -1  10 -14 279.624 185.997  10
  -1  10 -13 9554.45 436.330   8
  -1  10 -13 8913.99 601.415   7
  -1  10 -13 9388.44 572.387  10
  -1  10 -12 20555.3 688.634   8
  -1  10 -12 19564.7 883.555   7
  -1  10 -12 18290.9 812.228  10
  -1  10 -11 337.278 139.577  10
  -1  10 -11 261.849 96.4134   8
  -1  10 -11 404.540 163.683   7
  -1  10 -10 130463. 3038.53   7
  -1  10 -10 130747. 2988.16  10
  -1  10  -9 94091.7 2084.17   8
  -1  10  -9 90685.9 2235.89   7
  -1  10  -9 90402.1 2205.82  10
  -1  10  -8 1346.21 187.167   8
  -1  10  -8 1016.39 192.467   7
  -1  10  -8 882.500 186.970  10
  -1  10  -7 20136.5 729.742   8
  -1  10  -7 21144.6 796.843   7
  -1  10  -7 18461.2 760.378  10
  -1  10  -7 17495.4 746.714   1
  -1  10  -6 9441.94 477.969   8
  -1  10  -6 8360.69 467.386   7
  -1  10  -6 8468.02 491.539  10
  -1  10  -5 3096.81 285.333   8
  -1  10  -5 3540.50 293.108   7
  -1  10  -5 3123.60 304.995  10
  -1  10  -4 6107.40 402.511   8
  -1  10  -4 6033.05 405.744  10
  -1  10  -3 14387.2 661.243   8
  -1  10  -2 646.581 168.225   8
  -1  10  -1 33565.5 1136.39   8
  -1  10   0 78740.3 2033.81   8
  -1  10   1 584.818 207.102   8
  -1  10   1 649.066 216.796  11
  -1  10   2 16351.9 785.668   8
  -1  10   2 15171.7 765.750  11
  -1  10   3-74.1018 176.281   8
  -1  10   3 84.9371 131.320  11
  -1  10   4 8958.32 606.900   8
  -1  10   4 9621.53 624.837  11
  -1  10   5 863.045 224.410   8
  -1  10   5 1033.09 249.470  11
  -1  10   6 1952.98 332.876   8
  -1  10   6 1726.99 325.065  11
  -1  10   7 5414.90 508.508   8
  -1  10   8 1918.62 345.380   8
  -1  10   9 12477.6 827.434   8
  -1  11 -19-175.866 215.033   7
  -1  11 -19 71.3332 147.732  10
  -1  11 -18 7670.96 661.679   7
  -1  11 -18 8859.69 640.896  10
  -1  11 -17 397.266 232.357   7
  -1  11 -17 1056.85 269.267  10
  -1  11 -16 19936.2 1013.54   7
  -1  11 -16 18250.8 900.691  10
  -1  11 -15 2858.58 375.503   7
  -1  11 -15 2454.00 326.123  10
  -1  11 -14 31404.5 1239.41   7
  -1  11 -14 28846.4 1125.99  10
  -1  11 -13 10592.9 489.812   8
  -1  11 -13 10182.9 662.636   7
  -1  11 -13 10266.1 619.990  10
  -1  11 -12 4961.04 336.102   8
  -1  11 -12 5084.49 455.926   7
  -1  11 -12 4688.99 419.915  10
  -1  11 -11 35915.1 1050.55   8
  -1  11 -11 34386.0 1224.57   7
  -1  11 -11 35099.5 1199.58  10
  -1  11 -10 11405.6 532.264   8
  -1  11 -10 10629.0 613.095   7
  -1  11 -10 11029.2 608.528  10
  -1  11  -9 13684.6 597.722   8
  -1  11  -9 13022.5 665.308   7
  -1  11  -9 12751.6 648.055  10
  -1  11  -8 10174.4 514.811   8
  -1  11  -8 9322.93 549.580   7
  -1  11  -8 9449.08 550.759  10
  -1  11  -7 31085.9 1005.58   8
  -1  11  -7 30050.7 1038.64   7
  -1  11  -7 29437.0 1050.36  10
  -1  11  -6 58021.0 1549.20   8
  -1  11  -6 57898.2 1544.61   7
  -1  11  -6 55544.2 1577.43  10
  -1  11  -5 729.522 186.875   8
  -1  11  -5 786.195 184.147  10
  -1  11  -4 66707.3 1778.91   8
  -1  11  -3 83.6539 139.213   8
  -1  11  -2 42762.6 1350.02   8
  -1  11  -1 2969.71 335.779   8
  -1  11   0 9845.15 618.204   8
  -1  11   1 17191.2 838.231   8
  -1  11   2 5040.59 456.408   8
  -1  11   3 21182.2 984.652   8
  -1  11   4 3379.97 412.016   8
  -1  11   5 7239.31 592.585   8
  -1  11   6 2244.41 349.086   8
  -1  11   7 4121.56 479.345   8
  -1  11   8 9082.13 719.040   8
  -1  12 -18 43.0917 178.970   7
  -1  12 -18-117.959 184.578  10
  -1  12 -17 5103.27 489.733  10
  -1  12 -17 4113.70 486.979   7
  -1  12 -16-3.40439 144.457  10
  -1  12 -16-91.7206 163.335   7
  -1  12 -15 8305.46 641.401   7
  -1  12 -15 9320.58 627.834  10
  -1  12 -14 908.393 241.096  10
  -1  12 -14 467.345 192.357   7
  -1  12 -13 24851.7 1081.71   7
  -1  12 -13 24986.7 1039.50  10
  -1  12 -12 22766.5 817.749   8
  -1  12 -12 22097.4 998.481   7
  -1  12 -12 23080.8 976.089  10
  -1  12 -11 5847.59 388.268   8
  -1  12 -11 5074.38 450.850   7
  -1  12 -11 5596.64 455.940  10
  -1  12 -10 34115.0 1217.64  10
  -1  12 -10 36270.3 1115.45   8
  -1  12 -10 34494.5 1227.01   7
  -1  12  -9 4841.20 373.001   8
  -1  12  -9 4575.33 405.171   7
  -1  12  -9 4668.28 409.716  10
  -1  12  -8 5792.61 410.438   8
  -1  12  -8 5548.66 428.040   7
  -1  12  -8 5512.07 440.388  10
  -1  12  -7 16561.6 729.397   8
  -1  12  -7 15048.8 713.277   7
  -1  12  -7 15849.7 757.696  10
  -1  12  -6 1249.67 220.814   8
  -1  12  -6 1207.94 238.522  10
  -1  12  -5 24879.3 963.036   8
  -1  12  -4 839.631 203.516   8
  -1  12  -3 22704.6 947.305   8
  -1  12  -2 7774.64 545.488   8
  -1  12  -1 33139.9 1229.50   8
  -1  12   0 29302.7 1159.59   8
  -1  12   1 6334.64 527.505   8
  -1  12   2 20664.1 993.894   8
  -1  12   3 60.9554 184.436   8
  -1  12   4 4935.65 521.758   8
  -1  12   5 623.988 252.601   8
  -1  12   6 7227.46 648.497   8
  -1  13 -18 11792.8 781.594  10
  -1  13 -17 9.21745 209.357   7
  -1  13 -17 175.123 167.222  10
  -1  13 -16 3046.00 411.864   7
  -1  13 -16 3292.35 399.858  10
  -1  13 -15 1955.98 340.209   7
  -1  13 -15 1279.17 259.075  10
  -1  13 -14 527.166 232.987   7
  -1  13 -14 830.498 236.005  10
  -1  13 -13 106.366 168.086   7
  -1  13 -13 24.9179 132.194  10
  -1  13 -12 11698.9 719.168   7
  -1  13 -12 12390.2 714.772  10
  -1  13 -11 902.608 181.063   8
  -1  13 -11 663.943 189.200   7
  -1  13 -11 624.668 190.290  10
  -1  13 -10 13538.1 659.072   8
  -1  13 -10 14017.6 748.603   7
  -1  13 -10 13230.3 736.794  10
  -1  13  -9 3758.47 352.315   8
  -1  13  -9 3949.65 390.403   7
  -1  13  -9 3135.62 357.661  10
  -1  13  -8 17528.2 782.457   8
  -1  13  -8 15537.1 802.005  10
  -1  13  -7 2937.51 326.965   8
  -1  13  -7 2526.39 336.092  10
  -1  13  -6 27348.5 1053.40   8
  -1  13  -6 25951.7 1060.10  10
  -1  13  -5 10662.7 637.361   8
  -1  13  -4 11998.6 688.384   8
  -1  13  -3 656.204 216.074   8
  -1  13  -2 22318.6 1015.05   8
  -1  13  -1 9820.56 665.934   8
  -1  13   0 20340.0 997.660   8
  -1  13   1 24277.3 1121.75   8
  -1  13   2 212.506 230.435   8
  -1  13   3 17109.4 964.556   8
  -1  14 -16 2044.95 365.499   7
  -1  14 -16 1964.09 349.497  10
  -1  14 -15 1870.40 329.616  10
  -1  14 -15 1366.63 296.971   7
  -1  14 -14 1369.69 297.301   7
  -1  14 -14 1201.69 266.635  10
  -1  14 -13 5476.38 521.935   7
  -1  14 -13 6021.07 527.957  10
  -1  14 -12 99.4270 159.988   7
  -1  14 -12 149.547 180.168  10
  -1  14 -11 3628.15 351.980   8
  -1  14 -11 3342.95 392.990   7
  -1  14 -11 3040.45 388.257  10
  -1  14 -10 2363.20 300.631   8
  -1  14 -10 2054.87 312.294   7
  -1  14 -10 2200.34 327.364  10
  -1  14  -9 2088.62 292.492   8
  -1  14  -9 1761.54 301.677  10
  -1  14  -8 8778.54 611.215  10
  -1  14  -8 7755.75 544.971   8
  -1  14  -7 1947.96 291.372   8
  -1  14  -7 2726.80 363.423  10
  -1  14  -6 465.722 196.711   8
  -1  14  -5 14672.2 796.011   8
  -1  14  -4 705.161 216.786   8
  -1  14  -3 8629.00 639.559   8
  -1  14  -2 4323.70 457.582   8
  -1  14  -1 7952.78 629.469   8
  -1  14   0 321.764 211.090   8
  -1  14   1 11921.7 815.022   8
  -1  15 -15 2563.15 402.993   7
  -1  15 -15 1967.42 339.369  10
  -1  15 -14 9827.27 709.694  10
  -1  15 -14 7838.76 647.443   7
  -1  15 -13 1341.11 287.285  10
  -1  15 -13 1174.70 286.324   7
  -1  15 -12 5201.65 502.049   7
  -1  15 -12 5654.05 524.024  10
  -1  15 -11 526.108 200.059  10
  -1  15 -10 17308.5 837.620   8
  -1  15 -10 16572.2 900.129  10
  -1  15  -9 8200.27 577.756   8
  -1  15  -9 8215.04 633.265  10
  -1  15  -8 4471.25 435.304   8
  -1  15  -8 4622.67 474.669  10
  -1  15  -7 5202.26 479.708   8
  -1  15  -6 2105.55 337.236   8
  -1  15  -5 2620.79 366.708   8
  -1  15  -4 5514.55 529.492   8
  -1  15  -3 248.080 176.168   8
  -1  15  -2 2151.66 366.343   8
  -1  15  -1 2121.56 372.387   8
  -1  16 -12 866.251 256.866  10
  -1  16 -11 2821.33 391.690  10
  -1  16 -10 1897.66 334.217  10
  -1  16  -9 15780.3 852.436   8
  -1  16  -8 8228.60 622.538   8
  -1  16  -7 4178.69 463.007   8
  -1  16  -6 13591.7 833.912   8
  -1  16  -5 1392.47 306.909   8
  -1  16  -4 5683.27 573.782   8
  -1  17  -8 288.230 196.309   8
   0 -15   5 9293.64 680.647   6
   0 -15   6 11451.0 749.655   6
   0 -15   7 613.440 211.042   6
   0 -15   8 6577.95 571.312   6
   0 -15   9 4836.66 497.897   6
   0 -15  10 1977.48 329.235   6
   0 -15  11 3554.46 423.643   6
   0 -15  12 887.907 274.234   6
   0 -15  13 2400.58 386.266   6
   0 -15  14-13.3499 168.795   6
   0 -14   5 377.068 205.256   6
   0 -14   6 6361.52 528.375   6
   0 -14   7 1470.69 265.024   6
   0 -14   8 3736.46 415.023   6
   0 -14   9 6782.15 546.549   6
   0 -14  10 2792.35 363.808   6
   0 -14  11 5164.14 498.500   6
   0 -14  12 15871.4 876.453   6
   0 -14  13 995.938 276.109   6
   0 -14  14 588.947 223.385   6
   0 -14  15 3189.07 430.250   6
   0 -14  16 2265.56 364.942   6
   0 -13   5 12874.6 720.304   6
   0 -13   6 8354.03 580.535   6
   0 -13   7 49686.8 1576.45   6
   0 -13   8 15450.7 803.482   6
   0 -13   9 11837.9 698.122   6
   0 -13  10 40497.8 1405.19   6
   0 -13  11 5680.13 491.108   6
   0 -13  12-117.849 185.813   6
   0 -13  13 228.013 177.651   6
   0 -13  14 4942.97 487.672   6
   0 -13  15 5918.77 553.278   6
   0 -13  15 6810.82 690.195   1
   0 -13  16 649.900 284.563   1
   0 -13  17 7070.61 760.185   1
   0 -13  18 56.2684 228.272   1
   0 -13  19 1664.92 453.453   1
   0 -13  20 8863.43 990.014   1
   0 -12  -5 6649.38 608.367   3
   0 -12   5 3840.72 386.779   6
   0 -12   6 11992.3 660.929   6
   0 -12   7 9669.54 588.519   6
   0 -12   8 7992.80 539.813   6
   0 -12   9 33257.1 1192.96   6
   0 -12  10 2265.19 304.114   1
   0 -12  10 2377.32 324.197   6
   0 -12  11 20987.2 940.395   6
   0 -12  11 21946.8 1030.67   1
   0 -12  12 1170.91 288.081   1
   0 -12  12 1017.07 237.158   6
   0 -12  13 33832.3 1283.20   6
   0 -12  13 37799.6 1555.22   1
   0 -12  14 11685.9 714.061   6
   0 -12  14 11140.0 863.500   1
   0 -12  15 3605.09 513.328   1
   0 -12  16 3380.52 537.299   1
   0 -12  17 1170.00 372.774   1
   0 -12  18 9735.36 945.734   1
   0 -12  19 696.212 365.809   1
   0 -12  20 4600.97 712.433   1
   0 -11  -7 2075.99 355.513   3
   0 -11  -6 242.985 199.246   3
   0 -11  -5 6165.16 549.298   3
   0 -11   5 33082.3 1132.10   6
   0 -11   6 16373.3 754.176   6
   0 -11   7 19535.7 832.098   6
   0 -11   7 21065.7 744.495   1
   0 -11   8 49389.4 1486.38   6
   0 -11   8 51864.0 1464.96   1
   0 -11   9 40701.6 1316.80   6
   0 -11   9 43876.3 1406.89   1
   0 -11  10 25992.4 1002.27   6
   0 -11  10 26214.8 1108.34   1
   0 -11  11-33.8645 132.264   1
   0 -11  11 119.621 165.389   6
   0 -11  12 22648.8 964.536   6
   0 -11  12 24038.8 1179.10   1
   0 -11  13 8758.03 593.439   6
   0 -11  13 8323.59 712.192   1
   0 -11  14 11657.9 703.561   6
   0 -11  14 9674.19 801.618   1
   0 -11  15 43161.8 1859.08   1
   0 -11  16 7855.16 794.766   1
   0 -11  17 8442.21 860.015   1
   0 -11  18 803.371 339.811   1
   0 -11  19 20470.8 1427.41   1
   0 -11  20 984.613 442.744   1
   0 -10  -9 749.868 289.077   3
   0 -10  -8 14570.0 868.781   3
   0 -10  -7 440.200 243.704   3
   0 -10  -6 1295.56 290.599   3
   0 -10   5 567.054 156.105   6
   0 -10   6 1738.40 99.6825   4
   0 -10   6 2428.07 215.680   1
   0 -10   6 2565.82 280.987   6
   0 -10   7 21110.9 833.147   6
   0 -10   7 22552.4 822.503   1
   0 -10   8 33357.7 1106.84   6
   0 -10   8 35713.7 1178.66   1
   0 -10   9 183887. 3925.88   6
   0 -10   9 195191. 4147.78   1
   0 -10  10 3424.80 346.388   6
   0 -10  10 3315.71 395.336   1
   0 -10  11 76964.8 2025.60   6
   0 -10  11 81989.9 2356.30   1
   0 -10  12 498.593 222.427   1
   0 -10  12 165.599 158.460   6
   0 -10  13 12391.7 687.458   6
   0 -10  13 11467.7 846.336   1
   0 -10  14 2174.15 400.187   1
   0 -10  15 573.511 267.999   1
   0 -10  16 2892.46 519.579   1
   0 -10  17 8583.98 859.836   1
   0 -10  18 25537.4 1550.21   1
   0 -10  19 1762.06 481.696   1
   0 -10  20 13705.1 1211.93   1
   0  -9 -10 17112.0 951.118   3
   0  -9  -9 1234.59 292.154   3
   0  -9  -8 1627.62 318.913   3
   0  -9  -7 16470.2 864.565   3
   0  -9  -6 12810.5 736.994   3
   0  -9   5 6244.53 188.464   4
   0  -9   5 7445.61 438.814   6
   0  -9   5 7554.23 350.476   1
   0  -9   6 10054.4 480.164   1
   0  -9   6 9438.34 496.515   6
   0  -9   6 9172.82 291.112   4
   0  -9   7 25079.4 882.363   6
   0  -9   7 25713.3 927.390   1
   0  -9   8 420.118 159.123   6
   0  -9   8 439.535 147.581   1
   0  -9   9 589.098 169.046   6
   0  -9   9 564.804 181.782   1
   0  -9  10 42384.8 1277.42   6
   0  -9  10 42112.4 1510.69   1
   0  -9  11 14974.3 699.472   6
   0  -9  11 14554.5 866.044   1
   0  -9  12 108247. 2558.77   6
   0  -9  12 105772. 2968.92   1
   0  -9  13 6263.48 635.885   1
   0  -9  14 28551.0 1420.11   1
   0  -9  15 15698.1 1089.55   1
   0  -9  16 1070.70 341.757   1
   0  -9  17 8161.99 836.485   1
   0  -9  18 668.136 314.032   1
   0  -9  19 1758.52 439.297   1
   0  -9  20-180.127 255.530   1
   0  -8 -12-89.4271 196.016   3
   0  -8 -11 17948.4 962.891   3
   0  -8 -10 652.206 227.684   3
   0  -8  -9 43579.2 1516.93   3
   0  -8  -8 25654.4 1090.29   3
   0  -8  -7 4821.26 447.323   3
   0  -8  -6 8329.84 566.474   3
   0  -8   4 12010.4 274.809   4
   0  -8   4 14986.3 458.071   1
   0  -8   5 15355.2 568.725   1
   0  -8   5 14760.9 376.292   4
   0  -8   6 58263.9 1517.02   1
   0  -8   7 340.691 135.291   1
   0  -8   8 7358.36 425.435   6
   0  -8   8 7692.52 522.313   1
   0  -8   9 176.477 131.829   1
   0  -8   9 255.047 129.865   6
   0  -8  10 7767.12 325.966  11
   0  -8  10 8413.29 481.448   6
   0  -8  10 8572.05 622.524   1
   0  -8  11 26717.0 954.426   6
   0  -8  11 26802.1 684.153  11
   0  -8  11 28614.6 1249.85   1
   0  -8  12 13089.3 870.215   1
   0  -8  13 45807.2 1796.07   1
   0  -8  14 4267.57 557.175   1
   0  -8  15 10797.4 903.427   1
   0  -8  16 5984.30 700.600   1
   0  -8  17 1655.58 413.739   1
   0  -8  18 9898.21 956.705   1
   0  -8  19 1718.26 475.231   1
   0  -8  20 8558.24 976.895   1
   0  -7 -13 245.436 206.281   3
   0  -7 -12 4836.12 492.105   3
   0  -7 -12 5599.09 545.625   9
   0  -7 -11 3634.33 412.817   3
   0  -7 -10 15701.5 828.160   3
   0  -7  -9 4783.85 456.635   3
   0  -7  -8 36696.9 1283.13   3
   0  -7  -7 23574.0 960.787   3
   0  -7  -6 5616.08 439.058   3
   0  -7  -3 12508.5 444.908   7
   0  -7  -2 3213.61 210.684   7
   0  -7  -1 116497. 2329.38   7
   0  -7   0 7080.32 328.983   7
   0  -7   1 91.1024 67.7850   7
   0  -7   3 20505.8 527.205   1
   0  -7   4 52497.7 1176.70   1
   0  -7   4 47989.1 944.203   4
   0  -7   5 41128.3 1121.81   1
   0  -7   6 8805.50 479.208   1
   0  -7   7 255.297 124.933   1
   0  -7   7 234.589 80.4504  11
   0  -7   8 1588.75 137.699  11
   0  -7   8 1480.81 247.618   1
   0  -7   9 57557.8 1231.55  11
   0  -7   9 59143.7 1787.80   1
   0  -7  10 806.050 212.833   1
   0  -7  10 920.918 99.1152  11
   0  -7  10 1348.89 202.521   6
   0  -7  11 2662.07 388.780   1
   0  -7  11 2936.71 159.571  11
   0  -7  12 20814.4 509.308  11
   0  -7  12 20804.9 1103.90   1
   0  -7  13 1941.27 372.628   1
   0  -7  14 31452.9 1502.65   1
   0  -7  15 646.817 287.730   1
   0  -7  16 9254.78 856.782   1
   0  -7  17 15645.2 1165.34   1
   0  -7  18-13.3439 234.562   1
   0  -7  19 1193.04 378.783   1
   0  -7  20 1413.40 436.031   1
   0  -6 -15 8333.35 673.797   3
   0  -6 -14 2417.13 366.241   3
   0  -6 -14 2335.93 366.164   9
   0  -6 -13 9160.63 694.017   9
   0  -6 -13 10207.5 684.263   3
   0  -6 -12 633.175 224.628   3
   0  -6 -12 819.597 237.066   9
   0  -6 -11 3392.18 388.555   3
   0  -6 -10 885.510 224.620   3
   0  -6  -9 13446.7 701.491   3
   0  -6  -8 11531.0 628.752   3
   0  -6  -7 34938.1 1155.56   3
   0  -6  -6 24241.9 902.639   3
   0  -6  -1 42346.1 989.218   7
   0  -6   0 9857.69 370.239   7
   0  -6   1 54942.3 1236.61   7
   0  -6   2 16990.3 546.774   7
   0  -6   3 131438. 2534.31   8
   0  -6   3 135220. 2457.74   1
   0  -6   4 632.621 111.685   8
   0  -6   4 360.624 107.948   1
   0  -6   5 2157.38 223.320   1
   0  -6   5 2113.89 169.923   8
   0  -6   5 2257.95 170.298  11
   0  -6   6 179094. 3737.46   1
   0  -6   6 182269. 3376.61  11
   0  -6   7 443.919 84.2963  11
   0  -6   7 390.337 131.360   1
   0  -6   8 48090.8 1509.21   1
   0  -6   9 1971.56 180.565   2
   0  -6   9 2557.39 331.891   1
   0  -6  10 62870.2 1961.00   1
   0  -6  11 5278.05 523.588   1
   0  -6  12 40039.1 1599.55   1
   0  -6  13 3309.43 468.148   1
   0  -6  14 9462.04 807.648   1
   0  -6  15 49411.9 2028.07   1
   0  -6  16 2149.84 446.646   1
   0  -6  17 4582.59 665.832   1
   0  -6  18 9753.19 948.224   1
   0  -6  19 2113.05 486.034   1
   0  -6  20 12764.5 1172.83   1
   0  -5 -16-85.1759 217.515   3
   0  -5 -15 7014.32 587.343   3
   0  -5 -15 7897.20 657.731   9
   0  -5 -14 5215.23 483.724   3
   0  -5 -14 5546.08 530.989   9
   0  -5 -13 695.457 219.392   3
   0  -5 -13 798.096 258.290   9
   0  -5 -12 2030.54 302.801   3
   0  -5 -12 2582.38 352.631   9
   0  -5 -11 564.851 190.320   3
   0  -5 -10 15601.2 743.968   3
   0  -5  -9 355.366 149.507   3
   0  -5  -8 3331.85 318.267   3
   0  -5  -7 6893.66 308.175   5
   0  -5  -7 7497.60 462.964   3
   0  -5  -6 4503.87 358.209   1
   0  -5  -6 4814.67 254.467   5
   0  -5  -6 4763.90 353.857   3
   0  -5  -5 51898.4 1184.28   5
   0  -5  -5 51898.5 1373.86   1
   0  -5  -4 627.919 105.536   5
   0  -5  -4 651.784 118.659   1
   0  -5  -3 22102.7 626.096   5
   0  -5  -3 20238.4 617.307   1
   0  -5  -1 560.765 86.7710   7
   0  -5   0 141788. 2680.19   7
   0  -5   1 7472.83 341.526   8
   0  -5   1 8225.69 314.670   7
   0  -5   2 25352.9 670.531   7
   0  -5   2 24794.8 672.207   8
   0  -5   2 23652.9 557.197   1
   0  -5   3 240.012 80.0301   8
   0  -5   3 352.256 83.2612   1
   0  -5   4 231374. 4148.78  11
   0  -5   4 225002. 4300.25   1
   0  -5   4 223621. 4142.49   8
   0  -5   5 257476. 4962.30   1
   0  -5   5 266354. 4667.19  11
   0  -5   6 59870.3 1572.64   1
   0  -5   7 149121. 3287.71   1
   0  -5   8 108.537 75.8648   2
   0  -5   8 155.248 74.1943   5
   0  -5   8-14.6958 126.334   1
   0  -5   9 151110. 2913.17   2
   0  -5   9 149908. 2901.17   5
   0  -5   9 154536. 3529.46   1
   0  -5  10 4330.54 453.059   1
   0  -5  10 4240.30 248.246   2
   0  -5  10 4209.41 233.521   5
   0  -5  11 716.217 219.419   1
   0  -5  11 886.620 113.119   5
   0  -5  12 6103.42 586.673   1
   0  -5  12 5645.03 273.205   5
   0  -5  13 12473.4 427.138   5
   0  -5  13 12524.7 882.130   1
   0  -5  14 25669.6 1346.44   1
   0  -5  15 927.300 309.717   1
   0  -5  16 49077.0 2093.00   1
   0  -5  17-47.7297 264.603   1
   0  -5  18 19319.4 1345.86   1
   0  -5  19 13648.4 1175.05   1
   0  -5  20 1560.87 473.851   1
   0  -4 -17 6366.46 570.809   3
   0  -4 -16 4188.27 481.230   9
   0  -4 -16 3157.44 393.923   3
   0  -4 -15 2902.86 371.098   3
   0  -4 -15 3893.59 463.003   9
   0  -4 -14 3622.78 398.896   3
   0  -4 -14 4639.08 480.573   9
   0  -4 -13 11803.8 678.808   3
   0  -4 -13 13209.2 754.751   9
   0  -4 -12 6688.31 490.589   3
   0  -4 -12 6472.20 507.176   9
   0  -4 -11 20505.3 906.955   9
   0  -4 -11 21572.3 884.160   3
   0  -4 -10 669.311 185.418   3
   0  -4  -9 10047.1 544.351   3
   0  -4  -8 6238.48 253.532   5
   0  -4  -8 6973.80 432.990   3
   0  -4  -7 12151.4 391.583   5
   0  -4  -7 13756.4 594.796   3
   0  -4  -6 26847.8 964.865   1
   0  -4  -6 26390.0 674.739   5
   0  -4  -6 29108.9 889.487   3
   0  -4  -5 24300.0 843.560   1
   0  -4  -5 24671.2 643.631   5
   0  -4  -5 25934.8 800.469   3
   0  -4  -4 13927.7 548.468   1
   0  -4  -4 13376.1 428.482   5
   0  -4  -3 77901.5 1672.70   1
   0  -4  -2 51692.8 1108.96   1
   0  -4   0 612.816 84.3003   7
   0  -4   1 12048.6 374.915   7
   0  -4   2 131007. 2454.03   1
   0  -4   2 132790. 2498.42   8
   0  -4   2 132895. 2499.07  11
   0  -4   3 406275. 7161.64   8
   0  -4   3 415365. 7159.45  11
   0  -4   4 3781.64 259.704   1
   0  -4   5 16425.2 640.567   1
   0  -4   6 43034.9 1266.93   1
   0  -4   7 18580.4 520.406   2
   0  -4   7 18515.0 799.941   1
   0  -4   8 25790.1 1030.16   1
   0  -4   8 25970.4 677.048   2
   0  -4   8 25934.1 655.281   5
   0  -4   9 6372.77 515.692   1
   0  -4   9 6765.92 275.658   5
   0  -4  10 72903.1 1482.28   5
   0  -4  10 71203.7 2137.73   1
   0  -4  11 13446.6 848.114   1
   0  -4  11 14159.3 424.608   5
   0  -4  12 18636.3 1039.36   1
   0  -4  12 18585.9 505.549   5
   0  -4  13 3827.33 493.922   1
   0  -4  14 14766.5 1010.29   1
   0  -4  15 25504.0 1407.84   1
   0  -4  16 2809.50 503.898   1
   0  -4  17 37962.9 1867.74   1
   0  -4  18 6352.99 802.364   1
   0  -4  19 1311.26 423.824   1
   0  -4  20 19615.7 1461.78   1
   0  -3 -17 967.293 256.186   3
   0  -3 -16 3249.90 373.387   3
   0  -3 -16 2692.09 397.770   9
   0  -3 -15 11078.8 673.210   3
   0  -3 -15 11068.8 733.723   9
   0  -3 -14 73.8567 132.576   3
   0  -3 -14 214.732 187.736   9
   0  -3 -13 33066.4 1167.20   3
   0  -3 -13 34476.2 1256.35   9
   0  -3 -12 3467.74 347.614   3
   0  -3 -12 4214.05 395.800   9
   0  -3 -11 29668.9 1072.92   9
   0  -3 -11 28980.3 1007.08   3
   0  -3 -10 9950.17 528.721   3
   0  -3 -10 9434.34 544.612   9
   0  -3  -9 14476.1 358.597   5
   0  -3  -9 17188.3 673.366   3
   0  -3  -8 12328.8 336.409   5
   0  -3  -8 12763.3 559.023   3
   0  -3  -7 9295.39 449.751   3
   0  -3  -7 9068.25 285.571   5
   0  -3  -6 484.821 124.460   3
   0  -3  -6 484.716 143.700   1
   0  -3  -6 464.808 69.2760   5
   0  -3  -5 21579.6 787.165   1
   0  -3  -5 21784.2 538.202   5
   0  -3  -5 22465.8 698.123   3
   0  -3  -4 27490.4 841.107   1
   0  -3  -4 27714.2 645.257   5
   0  -3  -3 316554. 5804.74   1
   0  -3  -2 98393.6 1930.87   1
   0  -3   0 3076.31 146.767   7
   0  -3   2 1001.19 100.326   1
   0  -3   2 807.071 84.4152   8
   0  -3   2 809.486 86.5389  11
   0  -3   3 15913.6 511.173   1
   0  -3   4 7864.40 381.510   1
   0  -3   5 58221.6 1472.21   1
   0  -3   6 324055. 6245.62   1
   0  -3   6 321058. 5786.04   2
   0  -3   6 339597. 5888.80   9
   0  -3   7 131.047 150.742   1
   0  -3   7 401.384 92.3788   9
   0  -3   7 592.325 79.8132   5
   0  -3   8 17932.6 838.672   1
   0  -3   8 17278.4 451.721   5
   0  -3   9 21215.9 983.477   1
   0  -3   9 22298.8 633.389   3
   0  -3   9 22333.0 537.519   5
   0  -3  10 90159.9 2524.95   1
   0  -3  10 94335.9 1761.43   5
   0  -3  10 90270.8 1920.91   3
   0  -3  11 12139.6 334.273   5
   0  -3  11 12323.8 806.493   1
   0  -3  12 31456.5 1376.99   1
   0  -3  12 28173.3 605.769   5
   0  -3  13 426.393 257.061   1
   0  -3  14 53635.5 2060.61   1
   0  -3  15 4592.60 592.953   1
   0  -3  16 10550.2 937.221   1
   0  -3  17 1293.59 407.509   1
   0  -3  18 12874.2 1109.68   1
   0  -3  19 6727.06 847.915   1
   0  -3  20-279.583 223.899   1
   0  -2 -17 19683.0 1033.27   9
   0  -2 -16 4010.05 408.864   3
   0  -2 -16 4333.92 480.142   9
   0  -2 -15 6959.72 505.287   3
   0  -2 -15 7405.31 578.673   9
   0  -2 -14 37147.7 1237.70   3
   0  -2 -14 39165.4 1360.81   9
   0  -2 -13 979.429 212.063   3
   0  -2 -13 822.384 212.600   9
   0  -2 -12 3220.94 306.907   3
   0  -2 -12 3215.47 351.197   9
   0  -2 -11 27896.6 943.910   3
   0  -2 -11 27995.9 1009.45   9
   0  -2 -10 18753.3 766.024   9
   0  -2 -10 19724.4 734.761   3
   0  -2  -9 21358.0 740.920   3
   0  -2  -9 21368.1 785.484   9
   0  -2  -8 27013.1 771.176   3
   0  -2  -8 19632.6 415.571   5
   0  -2  -7 42004.1 1046.55   3
   0  -2  -7 37529.3 750.904   5
   0  -2  -6 22919.0 508.041   5
   0  -2  -6 26027.3 734.607   3
   0  -2  -6 24865.5 910.500   1
   0  -2  -5 206366. 4056.91   1
   0  -2  -5 193150. 3587.20   5
   0  -2  -5 201549. 3815.78   3
   0  -2  -4 147241. 2933.25   1
   0  -2  -4 142979. 2588.03   5
   0  -2  -4 142668. 2757.33   3
   0  -2  -3 168.028 80.7549   1
   0  -2  -2 168230. 3133.95   1
   0  -2   2 3494.09 180.367   1
   0  -2   3 384.501 100.130   1
   0  -2   4 24094.8 752.125   1
   0  -2   4 24152.6 537.520   2
   0  -2   5 124141. 2712.62   1
   0  -2   5 129362. 2366.10   2
   0  -2   6 49368.2 1413.25   1
   0  -2   6 51031.8 994.192   5
   0  -2   6 51782.1 1146.11   9
   0  -2   7 9237.71 252.506   5
   0  -2   7 9495.65 566.854   1
   0  -2   7 8909.63 369.406   9
   0  -2   7 8629.86 321.183   3
   0  -2   8 155669. 3542.15   1
   0  -2   8 156634. 2819.97   5
   0  -2   8 161105. 2997.08   3
   0  -2   9 31499.2 1203.55   1
   0  -2   9 28386.3 592.904   5
   0  -2   9 32066.4 797.241   3
   0  -2  10 1665.18 73.8230   5
   0  -2  10 2175.11 343.167   1
   0  -2  11 18079.6 992.209   1
   0  -2  12 18280.3 1038.43   1
   0  -2  13 199.574 227.404   1
   0  -2  14 2752.81 474.581   1
   0  -2  15 1727.32 184.403  11
   0  -2  15 1467.97 367.035   1
   0  -2  16 411.680 315.135   1
   0  -2  17 7136.41 793.924   1
   0  -2  18 11883.1 1063.31   1
   0  -2  19 24818.7 1615.17   1
   0  -2  20 15607.9 1306.76   1
   0  -1 -18 905.700 274.854   9
   0  -1 -17 5597.25 524.578   9
   0  -1 -16 6461.49 541.559   9
   0  -1 -15 16609.7 850.199   9
   0  -1 -14 23651.6 898.826   3
   0  -1 -14 23137.5 984.326   9
   0  -1 -13 58863.0 1576.92   3
   0  -1 -13 58455.3 1674.84   9
   0  -1 -12 4165.08 331.193   3
   0  -1 -12 3003.72 319.442   9
   0  -1 -11 27139.4 873.751   3
   0  -1 -11 24823.8 913.443   9
   0  -1 -10 10374.2 481.275   3
   0  -1 -10 9052.75 496.649   9
   0  -1  -9 28521.4 913.055   9
   0  -1  -9 29352.8 863.497   3
   0  -1  -8 23705.7 731.386   3
   0  -1  -8 24174.3 781.704   9
   0  -1  -7 2171.29 193.620   3
   0  -1  -7 2000.13 197.540   9
   0  -1  -6 51729.5 1198.05   8
   0  -1  -6 53856.4 1203.30   3
   0  -1  -6 52863.7 1478.57   1
   0  -1  -5 468.668 112.007   3
   0  -1  -5 341.416 96.0353   8
   0  -1  -5 428.675 133.120   1
   0  -1  -4 90871.6 1910.52   1
   0  -1  -4 88018.9 1687.29   3
   0  -1  -3 741311. 12926.7   1
   0  -1  -3 726764. 12751.5   3
   0  -1   3 26375.7 728.534   1
   0  -1   4 218.659 105.130   1
   0  -1   4 265.242 62.6579   3
   0  -1   4 385.937 39.2013   5
   0  -1   5 51455.3 1340.99   1
   0  -1   5 48539.5 904.718   5
   0  -1   5 52122.8 1030.50   3
   0  -1   6 202550. 4150.39   1
   0  -1   6 209333. 3726.50   3
   0  -1   7 12973.7 668.277   1
   0  -1   7 13129.2 423.913   3
   0  -1   8 80085.6 2174.31   1
   0  -1   8 82695.3 1710.50   3
   0  -1   9 1808.47 173.523   3
   0  -1   9 2016.18 311.114   1
   0  -1  10 4939.03 494.289   1
   0  -1  11 41011.1 1578.39   1
   0  -1  12 4707.60 525.714   1
   0  -1  13 8184.93 730.419   1
   0  -1  14 4337.47 579.920   1
   0  -1  15 3803.81 565.230   1
   0  -1  15 4159.70 301.980  11
   0  -1  16 10675.5 950.780   1
   0  -1  17 5632.39 723.212   1
   0  -1  18 1277.23 424.418   1
   0  -1  19 2534.63 538.717   1
   0   0 -19 14227.6 875.756   9
   0   0 -18 16324.9 902.745   9
   0   0 -17 1147.60 279.478   9
   0   0 -16 2435.48 332.047   9
   0   0 -15 7356.12 538.944   9
   0   0 -14 3182.78 346.646   9
   0   0 -13 3613.22 358.599   9
   0   0 -12 12526.5 555.749   3
   0   0 -12 12613.7 619.394   9
   0   0 -11 12224.2 524.505   3
   0   0 -11 12161.9 581.441   9
   0   0 -10 56215.5 1364.28   3
   0   0 -10 56818.1 1459.95   9
   0   0  -9 132696. 2636.98   3
   0   0  -9 128431. 2721.83   9
   0   0  -8 13143.9 467.170   8
   0   0  -8 12783.8 471.509   3
   0   0  -8 12417.0 512.215   9
   0   0  -7 25677.6 689.144   8
   0   0  -7 25699.9 698.538   3
   0   0  -7 25459.8 746.684   9
   0   0  -6 3971.69 210.207   8
   0   0  -6 3198.34 310.592   1
   0   0  -6 3629.29 207.901   3
   0   0  -6 3766.99 237.173   9
   0   0  -5 53011.8 1073.91   8
   0   0  -5 49123.4 1066.37   3
   0   0  -5 49210.4 1113.09   9
   0   0  -4 1930.90 128.590   3
   0   0  -4 1720.63 133.313   9
   0   0  -3 28085.8 632.704   9
   0   0  -3 28360.8 608.089   3
   0   0   3 27740.9 767.389   1
   0   0   3 28360.1 600.374   8
   0   0   4 1610.86 188.620   1
   0   0   4 1698.44 117.986   3
   0   0   5 49278.9 1351.20   1
   0   0   5 52835.8 1101.57   3
   0   0   6 3412.03 332.102   1
   0   0   6 3837.59 212.759   3
   0   0   7 26848.7 995.957   1
   0   0   7 24984.5 689.885   3
   0   0   8 12644.7 705.299   1
   0   0   8 12457.1 462.564   3
   0   0   9 128254. 3140.05   1
   0   0  10 56716.3 1849.22   1
   0   0  11 12453.4 821.268   1
   0   0  12 11212.4 822.797   1
   0   0  13 3777.15 502.009   1
   0   0  14 2016.56 411.722   1
   0   0  14 2824.94 268.638  11
   0   0  15 7141.62 422.507  11
   0   0  15 6375.26 702.064   1
   0   0  16 2676.03 279.825  11
   0   0  16 2706.90 505.682   1
   0   0  17 1026.82 369.854   1
   0   0  18 14394.5 1182.85   1
   0   0  19 12902.1 1179.44   1
   0   1 -19 3248.98 428.640   9
   0   1 -18 2352.11 340.219   9
   0   1 -17 5853.40 429.170   2
   0   1 -17 5724.36 496.691   9
   0   1 -16 9881.50 546.709   2
   0   1 -16 10586.2 651.347   9
   0   1 -15 4705.05 425.065   9
   0   1 -14 3925.51 367.669   9
   0   1 -13 7206.48 466.670   9
   0   1 -12 5657.38 397.559   9
   0   1 -11 39598.9 1151.60   9
   0   1 -10 5336.06 357.516   9
   0   1  -9 1631.35 158.604   8
   0   1  -9 1704.84 194.437   9
   0   1  -8 82976.0 1676.32   8
   0   1  -8 80014.5 1781.68   9
   0   1  -7 13473.2 412.054   8
   0   1  -7 13063.8 476.862   9
   0   1  -6 208036. 3715.85   8
   0   1  -6 200439. 3807.72   9
   0   1  -5 52162.1 1041.51   8
   0   1  -5 51757.4 1115.72   9
   0   1  -4 480.438 85.6084   9
   0   1  -3 26072.2 574.163   9
   0   1   2 18637.6 455.658   8
   0   1   2 18703.3 515.800   1
   0   1   3 735187. 12735.1   1
   0   1   3 713009. 12567.9   8
   0   1   4 86289.8 1720.06   8
   0   1   4 88001.8 1925.66   1
   0   1   5 383.111 92.6736   8
   0   1   5 252.469 135.996   1
   0   1   6 54165.6 1497.68   1
   0   1   6 54118.1 1220.06   8
   0   1   7 1947.40 188.658   8
   0   1   7 1682.85 247.003   1
   0   1   8 25173.9 1033.85   1
   0   1   9 27885.7 1159.07   1
   0   1  10 10411.2 711.431   1
   0   1  11 24451.0 1179.02   1
   0   1  12 2398.63 254.026  11
   0   1  12 2424.27 422.384   1
   0   1  13 58691.9 1507.60  11
   0   1  13 55985.2 2076.29   1
   0   1  14 25972.3 903.346  11
   0   1  14 25056.0 1363.90   1
   0   1  15 15820.3 1107.35   1
   0   1  15 16925.1 719.386  11
   0   1  16 5874.23 429.635  11
   0   1  16 5104.96 663.724   1
   0   1  17 5787.31 745.656   1
   0   1  18 683.010 328.124   1
   0   1  19 3685.66 672.542   1
   0   2 -20 18844.0 997.521   9
   0   2 -19 26394.9 1172.79   9
   0   2 -18 12731.5 763.490   9
   0   2 -17 8058.52 488.574   2
   0   2 -17 8381.14 595.813   9
   0   2 -16 53.3250 109.094   2
   0   2 -16 251.908 174.646   9
   0   2 -15 1461.14 204.527   2
   0   2 -15 1124.73 204.524   9
   0   2 -14 3250.14 274.211   2
   0   2 -14 3341.07 324.355   9
   0   2 -13 76.5155 96.7788   2
   0   2 -13 246.525 144.082   9
   0   2 -12 18973.3 643.647   2
   0   2 -12 19234.3 736.500   9
   0   2 -11 18376.2 582.836   8
   0   2 -11 18787.3 612.634   2
   0   2 -11 18396.2 687.860   9
   0   2 -10 1964.29 162.473   8
   0   2 -10 2108.51 180.613   2
   0   2 -10 2059.50 208.318   9
   0   2  -9 30770.4 760.098   8
   0   2  -9 31516.1 799.927   2
   0   2  -9 30694.2 876.450   9
   0   2  -8 156724. 2984.64   2
   0   2  -8 161311. 2947.53   8
   0   2  -8 156173. 3085.88   9
   0   2  -7 8911.29 317.800   2
   0   2  -7 9325.32 372.751   9
   0   2  -6 50177.6 1041.06   2
   0   2  -6 49996.7 1115.06   9
   0   2  -5 129385. 2413.52   2
   0   2  -5 132349. 2510.29   6
   0   2  -5 131037. 2514.11  10
   0   2  -4 24664.0 603.149   6
   0   2  -4 24538.9 603.908  10
   0   2  -3 366.863 66.0796   6
   0   2  -3 234.907 68.3561  10
   0   2  -2 3272.63 148.925   6
   0   2  -2 3385.39 147.556  10
   0   2  -1 36741.3 744.399   7
   0   2  -1 36655.7 753.688  10
   0   2   0 346.735 64.5284   8
   0   2   0 217.556 55.2052  11
   0   2   1 4376.37 191.875   8
   0   2   2 166905. 3018.66   8
   0   2   2 162098. 3026.44   1
   0   2   3 73.6299 83.5738   1
   0   2   3-25.2617 79.9454   8
   0   2   4 141990. 2894.14   1
   0   2   4 141776. 2742.58   8
   0   2   5 202923. 3834.22   8
   0   2   5 202818. 4053.15   1
   0   2   6 25119.6 739.059   8
   0   2   6 24415.2 903.294   1
   0   2   7 41552.8 1336.02   1
   0   2   7 42812.9 1102.33   8
   0   2   8 27800.2 1094.89   1
   0   2   8 27497.5 840.342   8
   0   2   9 22034.3 1016.12   1
   0   2  10 18065.5 962.437   1
   0   2  11 26052.9 882.983  11
   0   2  11 27090.5 1254.14   1
   0   2  12 3010.98 296.893  11
   0   2  12 2659.66 412.653   1
   0   2  13 1010.85 305.441   1
   0   2  13 850.046 199.064  11
   0   2  14 36545.3 1687.68   1
   0   2  14 37663.1 1199.87  11
   0   2  15 6272.01 694.107   1
   0   2  15 6396.17 456.363  11
   0   2  16 4117.19 620.093   1
   0   2  16 4630.09 404.885  11
   0   2  17 17803.5 1271.86   1
   0   2  18 2039.95 490.622   1
   0   2  19 9349.04 1009.97   1
   0   3 -20 328.670 227.061  10
   0   3 -19 7296.52 607.716  10
   0   3 -18 14415.7 826.064  10
   0   3 -17 881.155 176.724   2
   0   3 -17 1160.87 257.405  10
   0   3 -16 10517.4 514.317   2
   0   3 -16 10796.9 647.584  10
   0   3 -15 5406.33 353.131   2
   0   3 -15 4892.37 428.165  10
   0   3 -15 4950.78 409.123   9
   0   3 -14 56133.5 1390.95   2
   0   3 -14 55355.6 1585.13  10
   0   3 -14 54082.3 1533.72   9
   0   3 -13 640.652 130.353   2
   0   3 -13 302.412 147.278  10
   0   3 -13 654.608 174.964   9
   0   3 -12 31441.4 855.317   2
   0   3 -12 28841.5 790.098   8
   0   3 -12 31176.7 1009.40  10
   0   3 -12 29414.8 954.475   9
   0   3 -11 11815.5 416.914   8
   0   3 -11 12613.7 467.016   2
   0   3 -11 13068.9 578.097  10
   0   3 -10 90890.7 1881.69   2
   0   3 -10 95142.0 2070.57  10
   0   3 -10 90326.0 1818.95   8
   0   3  -9 22031.4 614.490   2
   0   3  -9 22743.1 738.061  10
   0   3  -8 15335.4 553.615  10
   0   3  -8 14775.4 454.206   2
   0   3  -7 756.810 140.486  10
   0   3  -6 329364. 5935.62   6
   0   3  -6 325449. 5935.82  10
   0   3  -5 62037.0 1297.16   6
   0   3  -5 59323.7 1291.70  10
   0   3  -4 7010.28 219.698   8
   0   3  -4 7898.66 292.815   6
   0   3  -4 7524.73 285.648  10
   0   3  -3 15191.9 386.324   8
   0   3  -3 16018.8 454.544   7
   0   3  -3 16575.7 452.396   6
   0   3  -3 15802.5 443.592  10
   0   3  -2 806.013 87.2303   8
   0   3  -2 732.855 91.9168   7
   0   3  -2 818.892 87.1402   1
   0   3  -2 717.580 88.2226  10
   0   3  -1 3470.01 173.462  11
   0   3  -1 3444.50 170.567   8
   0   3  -1 3239.86 157.225   7
   0   3  -1 3281.01 175.095  10
   0   3   0 3036.35 172.681   8
   0   3   0 3238.39 180.244  11
   0   3   1 29418.4 733.362   8
   0   3   1 29645.9 734.472  11
   0   3   2 98371.8 1972.72   8
   0   3   2 97379.4 1911.89   1
   0   3   3 319326. 5789.31   8
   0   3   3 316660. 5804.79   1
   0   3   4 28154.2 788.973   8
   0   3   4 27261.1 842.823   1
   0   3   5 22289.7 710.081   8
   0   3   5 22319.4 803.934   1
   0   3   6 605.236 125.449   8
   0   3   6 775.426 178.998   1
   0   3   7 8960.38 450.855   8
   0   3   7 9742.95 579.244   1
   0   3   8 13012.2 573.536   8
   0   3   8 12391.2 707.245   1
   0   3   9 16212.7 667.820   8
   0   3   9 17122.4 880.821   1
   0   3   9 15401.6 642.938  11
   0   3  10 9063.57 499.319  11
   0   3  10 9225.36 680.784   1
   0   3  11 28755.1 987.328  11
   0   3  11 29054.5 1315.32   1
   0   3  12 4004.56 349.433  11
   0   3  12 4033.44 511.725   1
   0   3  13 30622.9 1467.06   1
   0   3  13 32642.4 1118.20  11
   0   3  14 216.225 226.309   1
   0   3  14 143.533 152.647  11
   0   3  15 10390.3 919.854   1
   0   3  15 9892.89 609.188  11
   0   3  16 2625.75 493.394   1
   0   3  17 512.382 288.197   1
   0   3  18 3691.39 621.947   1
   0   4 -20 18506.7 996.934  10
   0   4 -19 1506.30 314.568  10
   0   4 -18 7175.75 563.636  10
   0   4 -17 42287.4 1442.57  10
   0   4 -17 42074.8 1202.25   2
   0   4 -16 3335.82 281.525   2
   0   4 -16 3739.10 389.522  10
   0   4 -15 26979.4 836.544   2
   0   4 -15 23933.2 979.365  10
   0   4 -14 15000.0 573.645   2
   0   4 -14 14479.4 697.504  10
   0   4 -13 3780.20 228.675   8
   0   4 -13 4056.29 269.530   2
   0   4 -13 3793.69 336.538  10
   0   4 -12 18126.0 720.482  10
   0   4 -12 16997.9 518.095   8
   0   4 -11 15231.7 629.655  10
   0   4 -10 73223.0 1727.80  10
   0   4  -9 6867.87 373.250  10
   0   4  -8 25749.3 773.743  10
   0   4  -7 17865.8 592.353  10
   0   4  -6 43617.8 1069.49  10
   0   4  -6 46864.2 1083.73   6
   0   4  -6 46839.1 1313.30   1
   0   4  -5 16955.6 435.332   8
   0   4  -5 17219.5 528.192   6
   0   4  -5 17740.9 662.868   1
   0   4  -5 17431.6 530.547  10
   0   4  -4 4117.81 224.394  10
   0   4  -4 3684.97 176.701   8
   0   4  -4 4176.45 233.883   7
   0   4  -4 4235.98 269.977   1
   0   4  -3 394531. 7084.95   8
   0   4  -3 409388. 7156.44  10
   0   4  -3 401003. 7150.23   7
   0   4  -3 400655. 7179.89   1
   0   4  -2 124516. 2421.75   8
   0   4  -2 129681. 2435.67   7
   0   4  -2 130143. 2458.62  10
   0   4  -1 11233.4 386.791  10
   0   4  -1 11338.6 385.680   8
   0   4  -1 11336.7 387.736  11
   0   4   0 448.591 102.667   8
   0   4   0 448.295 112.434  11
   0   4   1 7625.10 345.106   8
   0   4   1 7522.30 340.470  11
   0   4   2 57405.4 1306.20   8
   0   4   2 54286.9 1169.49   1
   0   4   2 56368.9 1297.35  11
   0   4   3 80475.9 1753.81   8
   0   4   3 82084.9 1760.82  11
   0   4   3 76975.6 1684.16   1
   0   4   4 14252.8 550.903   8
   0   4   4 13037.0 534.263   1
   0   4   4 12952.0 528.933  11
   0   4   5 26569.9 832.359   8
   0   4   5 25234.4 810.329  11
   0   4   5 24815.5 858.529   1
   0   4   6 27836.8 895.574   8
   0   4   6 28388.6 902.822  11
   0   4   6 27909.6 989.837   1
   0   4   7 13226.7 589.202   8
   0   4   7 13492.0 587.537  11
   0   4   7 12384.5 664.511   1
   0   4   8 7050.98 432.842   8
   0   4   8 6672.37 420.561  11
   0   4   8 7509.53 537.131   1
   0   4   9 9721.07 526.680  11
   0   4   9 10402.6 673.643   1
   0   4   9 9720.79 543.126   8
   0   4  10 553.932 201.570   1
   0   4  10 559.911 170.641  11
   0   4  10 741.564 184.673   8
   0   4  11 20063.0 838.330  11
   0   4  11 20259.4 1063.42   1
   0   4  12 6342.47 620.360   1
   0   4  12 6557.31 479.210  11
   0   4  13 11469.9 876.471   1
   0   4  13 11910.6 661.121  11
   0   4  14 2790.77 485.663   1
   0   4  14 3573.91 387.988  11
   0   4  15 2923.27 526.681   1
   0   5 -22 743.648 239.122   7
   0   5 -20 1292.14 297.502  10
   0   5 -19 14777.2 852.934  10
   0   5 -18 17928.1 903.462  10
   0   5 -17 243.484 172.610  10
   0   5 -16 51053.7 1574.58  10
   0   5 -15 974.411 206.237  10
   0   5 -14 26444.0 981.398  10
   0   5 -13 13236.8 627.214  10
   0   5 -13 11991.9 412.098   8
   0   5 -12 6568.29 418.075  10
   0   5 -11 902.866 178.213  10
   0   5 -10 4509.58 318.836  10
   0   5  -9 154047. 3121.74  10
   0   5  -8 50.7195 100.042  10
   0   5  -7 149942. 2853.09   8
   0   5  -7 155609. 3059.76  10
   0   5  -6 59222.4 1234.81   8
   0   5  -6 60833.0 1418.27   7
   0   5  -6 63574.5 1599.71   1
   0   5  -6 60966.7 1381.12  10
   0   5  -5 261848. 4699.03  10
   0   5  -5 253798. 4560.39   8
   0   5  -5 251207. 4715.31   7
   0   5  -5 252580. 4851.18   1
   0   5  -4 213297. 4014.46   8
   0   5  -4 225003. 4117.43   7
   0   5  -4 228742. 4178.34   1
   0   5  -4 219422. 4105.16  10
   0   5  -3 257.218 87.9454   8
   0   5  -3 363.185 103.936   7
   0   5  -2 23308.5 647.961   8
   0   5  -2 23877.9 641.491   7
   0   5  -2 22428.0 661.973  10
   0   5  -1 6986.22 330.073   8
   0   5   0 135542. 2707.83   8
   0   5   0 136646. 2709.96  11
   0   5   1 674.016 151.688   8
   0   5   1 549.683 49.9420   4
   0   5   1 665.649 156.425  11
   0   5   2 32734.5 935.686   8
   0   5   2 33606.1 942.975  11
   0   5   3 21236.3 727.320   8
   0   5   3 21286.5 628.573   1
   0   5   3 22071.5 742.183  11
   0   5   4 575.217 117.266   1
   0   5   4 569.149 144.363   8
   0   5   4 538.958 140.890  11
   0   5   5 52712.9 1404.02   8
   0   5   5 53836.7 1408.60  11
   0   5   5 53496.7 1404.59   1
   0   5   6 5211.07 368.530   8
   0   5   6 5129.27 369.183  11
   0   5   6 4937.20 374.618   1
   0   5   7 7955.30 484.610   8
   0   5   7 7848.49 520.636   1
   0   5   7 7795.55 469.090  11
   0   5   8 3815.75 349.053   8
   0   5   8 3611.55 347.123  11
   0   5   8 3552.39 372.052   1
   0   5   9 193.343 153.580  11
   0   5   9 255.301 140.613   8
   0   5   9 146.482 131.863   1
   0   5  10 15899.7 882.475   1
   0   5  10 15127.8 741.833   8
   0   5  10 14582.7 722.484  11
   0   5  11 694.894 243.705   1
   0   5  11 808.801 222.321  11
   0   5  12 2840.15 431.888   1
   0   5  12 2412.98 329.905  11
   0   5  13 300.175 232.156   1
   0   5  13 608.887 203.507  11
   0   6 -22 1981.40 354.709   7
   0   6 -21-324.368 207.635   7
   0   6 -20 14109.5 848.241  10
   0   6 -19 1599.94 317.892  10
   0   6 -18 8872.55 616.211  10
   0   6 -17 5430.27 464.295  10
   0   6 -16 2116.75 302.321  10
   0   6 -15 52738.0 1558.79  10
   0   6 -14 12879.7 650.983  10
   0   6 -13 3394.13 324.935  10
   0   6 -12 39697.9 1198.86  10
   0   6 -11 5650.48 375.620  10
   0   6 -10 63468.4 1303.88   8
   0   6 -10 62036.5 1561.74  10
   0   6  -9 2383.80 157.295   8
   0   6  -9 2764.44 255.219  10
   0   6  -8 49905.4 1078.78   8
   0   6  -8 50194.7 1316.64   7
   0   6  -8 48578.3 1263.13  10
   0   6  -7 272.643 79.1755   8
   0   6  -7 441.496 135.117   7
   0   6  -7 550.981 137.190  10
   0   6  -7 279.302 135.423   1
   0   6  -6 182672. 3417.19   8
   0   6  -6 186347. 3751.05   1
   0   6  -6 181113. 3594.31   7
   0   6  -6 183253. 3567.43  10
   0   6  -5 2191.28 172.024   8
   0   6  -5 1995.52 200.473  10
   0   6  -5 2113.72 206.755   7
   0   6  -5 2241.93 215.470   1
   0   6  -4 516.812 119.516   8
   0   6  -4 415.717 129.463   7
   0   6  -4 381.445 126.095  10
   0   6  -3 132725. 2622.65   8
   0   6  -3 133130. 2631.78   7
   0   6  -3 131994. 2663.02  10
   0   6  -2 15912.4 558.802   8
   0   6  -2 15980.1 569.316  10
   0   6  -1 53018.7 1285.27   8
   0   6   0 9084.67 435.820   8
   0   6   0 8599.66 424.230  11
   0   6   1 41815.3 1096.70   8
   0   6   1 42774.4 1101.84  11
   0   6   2 34270.0 1000.41   8
   0   6   2 32501.1 696.370   4
   0   6   2 34484.4 1002.04  11
   0   6   3 3939.16 309.978   8
   0   6   3 2799.99 155.954   4
   0   6   3 3051.00 281.572  11
   0   6   4 18710.4 742.045   8
   0   6   4 19363.7 742.118  11
   0   6   5 2366.04 234.593   1
   0   6   5 2176.42 263.388  11
   0   6   5 2731.78 284.448   8
   0   6   6 26051.8 940.985   8
   0   6   6 24361.6 917.004  11
   0   6   6 25364.3 913.429   1
   0   6   7 34338.9 1173.16   1
   0   6   7 33801.8 1154.93   8
   0   6   7 34790.5 1156.99  11
   0   6   8 10547.7 602.720   8
   0   6   8 11563.2 629.990  11
   0   6   8 10957.0 647.048   1
   0   6   9 12541.3 688.968  11
   0   6   9 14596.0 798.008   1
   0   6   9 14325.9 737.319   8
   0   6  10 857.057 233.803   1
   0   6  10 704.407 195.510   8
   0   6  10 699.732 224.024  11
   0   6  11 3538.75 394.738  11
   0   7 -21 4883.24 535.283   7
   0   7 -20 1324.35 309.046   7
   0   7 -20 1638.08 333.006  10
   0   7 -19 968.644 265.076   7
   0   7 -19 964.188 238.459  10
   0   7 -18 287.695 192.110  10
   0   7 -17 16037.0 814.083  10
   0   7 -16 9492.14 606.863  10
   0   7 -15 871.180 205.729  10
   0   7 -14 31474.1 1100.03  10
   0   7 -13 2770.97 173.598   8
   0   7 -13 2342.02 278.207  10
   0   7 -12 22817.6 610.355   8
   0   7 -12 22145.3 845.375  10
   0   7 -11 3318.29 194.468   8
   0   7 -11 3567.93 339.943   7
   0   7 -11 3004.53 292.295  10
   0   7 -10 1098.32 116.661   8
   0   7 -10 949.300 186.332   7
   0   7 -10 959.801 166.584  10
   0   7  -9 61318.9 1312.01   8
   0   7  -9 62405.6 1597.14   7
   0   7  -9 58923.4 1515.94  10
   0   7  -8 1721.26 148.248   8
   0   7  -8 1673.53 220.164   7
   0   7  -8 1386.06 187.700  10
   0   7  -7 141.243 73.0044   8
   0   7  -7 270.427 122.099   7
   0   7  -7 252.970 122.746  10
   0   7  -7 236.538 104.188   1
   0   7  -6 8732.35 367.813   8
   0   7  -6 9041.83 447.935   7
   0   7  -6 8777.86 432.927  10
   0   7  -6 9248.90 475.470   1
   0   7  -5 40380.3 1022.01   8
   0   7  -5 41551.6 1100.91   7
   0   7  -5 40503.7 1093.36  10
   0   7  -4 51762.6 1263.11   7
   0   7  -4 49901.9 1215.41   8
   0   7  -4 50463.3 1280.91  10
   0   7  -3 20388.8 674.210   8
   0   7  -3 20549.4 702.486  10
   0   7  -2 20243.6 692.275   8
   0   7  -2 20065.5 695.183  10
   0   7  -1 169.888 117.088   8
   0   7   0 6360.92 393.750   8
   0   7   1 116610. 2547.31   8
   0   7   1 116379. 2548.45  11
   0   7   2 3093.84 287.655   8
   0   7   2 2857.95 127.424   4
   0   7   2 2919.44 281.200  11
   0   7   3 12775.0 617.247   8
   0   7   3 13226.8 376.712   4
   0   7   3 13010.9 623.323  11
   0   7   4 3727.84 340.292   8
   0   7   4 3939.29 206.981   4
   0   7   4 4181.90 361.762  11
   0   7   5 136130. 2613.14   4
   0   7   5 132848. 3012.64  11
   0   7   5 133042. 3017.83   8
   0   7   6 6272.93 472.609  11
   0   7   6 6125.64 464.651   8
   0   7   7 23180.8 960.531   8
   0   7   7 22983.0 945.268  11
   0   7   8 35604.7 1263.85   8
   0   7   8 35579.8 1263.16  11
   0   7   9 4703.86 454.882   8
   0   7  10 15771.8 834.547   8
   0   8 -21 542.502 233.462   7
   0   8 -20 7048.11 631.432   7
   0   8 -20 7759.92 624.520  10
   0   8 -19 1428.50 311.374   7
   0   8 -19 1778.41 313.429  10
   0   8 -18 11616.7 758.523   7
   0   8 -18 10564.2 680.639  10
   0   8 -17 1780.55 314.522   7
   0   8 -17 2076.21 309.061  10
   0   8 -16 6891.51 555.220   7
   0   8 -16 6430.80 499.000  10
   0   8 -15 11733.1 654.436  10
   0   8 -15 12474.7 718.233   7
   0   8 -14 4362.06 409.412   7
   0   8 -14 4124.19 370.416  10
   0   8 -13 46343.9 1050.11   8
   0   8 -13 45637.5 1456.18   7
   0   8 -13 43715.5 1355.94  10
   0   8 -12 15210.2 481.950   8
   0   8 -12 14294.4 714.099   7
   0   8 -12 14124.8 673.789  10
   0   8 -11 30686.9 778.984   8
   0   8 -11 28069.6 1029.83   7
   0   8 -11 28449.2 990.570  10
   0   8 -10 8507.96 483.197  10
   0   8 -10 8590.06 355.891   8
   0   8 -10 8118.06 494.118   7
   0   8  -9 169.756 114.863  10
   0   8  -9 187.341 73.4758   8
   0   8  -9 385.134 151.933   7
   0   8  -8 8150.12 361.202   8
   0   8  -8 7564.39 441.954   7
   0   8  -8 6878.91 415.737  10
   0   8  -7 441.115 111.483   8
   0   8  -7 437.490 129.263   7
   0   8  -7 148.943 108.991  10
   0   8  -6 58038.7 1361.85   8
   0   8  -6 57674.5 1460.95   7
   0   8  -6 55999.6 1447.34  10
   0   8  -5 16132.8 579.544   8
   0   8  -5 15358.6 611.861   7
   0   8  -5 15582.0 630.832  10
   0   8  -4 15240.9 585.609   8
   0   8  -4 15048.1 613.937  10
   0   8  -3 65306.9 1601.51  10
   0   8  -3 64927.7 1580.91   8
   0   8  -2 684.229 160.750   8
   0   8  -1 48428.6 1322.10   8
   0   8   0 9146.96 497.716   8
   0   8   1 7218.77 450.796   8
   0   8   2 15266.8 678.126   8
   0   8   2 12079.2 293.722   4
   0   8   3 934.772 205.411   8
   0   8   3 799.332 78.7636   4
   0   8   4 20556.8 866.958   8
   0   8   4 20030.6 538.536   4
   0   8   5 858.642 223.951   8
   0   8   5 944.431 116.185   4
   0   8   6 8490.75 565.857   8
   0   8   7 5519.22 473.832   8
   0   8   8 22988.1 1034.32   8
   0   8   9 46439.2 1584.75   8
   0   8  10 394.420 213.046   8
   0   9 -20-214.916 184.445   7
   0   9 -20 57.0112 141.215  10
   0   9 -19 1184.45 296.745   7
   0   9 -19 1148.68 281.095  10
   0   9 -18 464.657 222.911   7
   0   9 -18 449.009 199.218  10
   0   9 -17 9871.05 689.453   7
   0   9 -17 8447.63 602.410  10
   0   9 -16 756.579 245.649   7
   0   9 -16 1195.59 233.727  10
   0   9 -15 16616.8 859.273   7
   0   9 -15 16019.4 794.060  10
   0   9 -14 30093.5 1162.58   7
   0   9 -14 28868.0 1085.62  10
   0   9 -13 6374.63 304.904   8
   0   9 -13 6016.47 479.229   7
   0   9 -13 5786.98 439.553  10
   0   9 -12 110866. 2209.00   8
   0   9 -12 106485. 2609.84   7
   0   9 -12 103073. 2519.61  10
   0   9 -11 15437.5 537.053   8
   0   9 -11 15387.6 735.746   7
   0   9 -11 15644.8 706.980  10
   0   9 -10 45643.4 1108.11   8
   0   9 -10 41825.5 1317.84   7
   0   9 -10 42069.4 1282.82  10
   0   9  -9 711.343 126.255   8
   0   9  -9 546.320 155.806   7
   0   9  -9 321.370 129.554  10
   0   9  -8 433.385 115.577   8
   0   9  -8 142.933 124.740   7
   0   9  -8 633.728 170.857  10
   0   9  -7 24363.3 863.349  10
   0   9  -7 24451.4 774.393   8
   0   9  -7 24588.4 872.303   7
   0   9  -6 9755.30 459.644   8
   0   9  -6 8905.59 479.063   7
   0   9  -6 9698.79 509.161  10
   0   9  -5 6981.53 404.863   8
   0   9  -5 7551.36 445.314  10
   0   9  -4 50.1995 132.286  10
   0   9  -4 278.814 121.603   8
   0   9  -3 46360.8 1289.30   8
   0   9  -2 606.201 167.275   8
   0   9  -1 3439.40 315.037   8
   0   9   0 23894.4 903.500   8
   0   9   1 16053.8 745.512   8
   0   9   2 986.391 211.097   8
   0   9   3 5819.08 456.797   8
   0   9   4 7996.95 551.398   8
   0   9   5 14230.1 774.384   8
   0   9   6 12169.8 719.762   8
   0   9   7 16670.4 870.138   8
   0   9   8 1731.81 317.767   8
   0   9   9 1583.56 323.893   8
   0   9  10 17627.3 984.586   8
   0  10 -20 13096.4 882.638   7
   0  10 -20 14235.8 858.171  10
   0  10 -19 2773.85 399.555   7
   0  10 -19 2464.52 358.745  10
   0  10 -18 26528.2 1221.87   7
   0  10 -18 26900.0 1156.48  10
   0  10 -17 8692.46 659.383   7
   0  10 -17 8597.51 617.624  10
   0  10 -16 2429.75 358.416   7
   0  10 -16 2387.33 314.735  10
   0  10 -15 770.386 238.128   7
   0  10 -15 138.194 154.837  10
   0  10 -14 2967.08 366.656   7
   0  10 -14 2273.16 298.616  10
   0  10 -13 12099.1 697.176   7
   0  10 -13 12073.6 665.870  10
   0  10 -12 150.338 141.593  10
   0  10 -12 412.656 106.428   8
   0  10 -12 294.239 173.957   7
   0  10 -11 78459.8 2095.20   7
   0  10 -11 75866.3 2031.21  10
   0  10 -10 3213.33 323.918  10
   0  10 -10 3174.78 252.299   8
   0  10 -10 3234.87 337.509   7
   0  10  -9 192520. 3688.52   8
   0  10  -9 180235. 3892.30   7
   0  10  -9 180435. 3873.71  10
   0  10  -8 32433.6 1097.22  10
   0  10  -8 35576.0 1010.76   8
   0  10  -8 32232.1 1098.42   7
   0  10  -7 22028.8 772.320   8
   0  10  -7 21668.0 827.356   7
   0  10  -7 20440.8 831.140  10
   0  10  -6 2445.51 251.298   8
   0  10  -6 1865.29 247.199  10
   0  10  -5 799.413 166.028   8
   0  10  -5 442.125 169.601  10
   0  10  -4 603.961 159.963   8
   0  10  -4 546.539 157.828  10
   0  10  -3 5291.23 395.325   8
   0  10  -2 29821.9 1036.72   8
   0  10  -1 19895.5 831.737   8
   0  10   0 7122.51 497.782   8
   0  10   1 11231.4 641.819   8
   0  10   2 11839.0 680.082   8
   0  10   3 25.3876 166.780   8
   0  10   4 8888.97 625.701   8
   0  10   5 1243.60 276.044   8
   0  10   6 1091.08 253.360   8
   0  10   7 269.725 192.928   8
   0  10   8 15016.9 889.059   8
   0  10   9 500.781 243.252   8
   0  11 -19 20551.7 1107.34   7
   0  11 -19 20557.5 1043.44  10
   0  11 -18 1217.19 306.139   7
   0  11 -18 786.502 233.995  10
   0  11 -17 8135.39 660.465   7
   0  11 -17 9334.51 646.006  10
   0  11 -16 9287.67 630.499  10
   0  11 -16 8663.60 661.923   7
   0  11 -15 46932.7 1548.77  10
   0  11 -15 47969.7 1639.20   7
   0  11 -14 11422.2 723.308   7
   0  11 -14 10955.1 660.634  10
   0  11 -13 8891.93 613.315   7
   0  11 -13 8151.39 555.832  10
   0  11 -12 24765.3 782.083   8
   0  11 -12 23006.3 962.007  10
   0  11 -12 21225.4 957.864   7
   0  11 -11 253.567 108.428   8
[truncated: 352,331 more chars]
