# Supplementary material for: Crystal structure of (μ-1,4-di­carb­oxy­butane-1,4-di­carboxyl­ato)bis­[bis­(tri­phenyl­phosphane)silver(I)] di­chloro­methane tris­olvate
Source: Acta Crystallogr E Crystallogr Commun. 2016 Jan 23;72(Pt 2):215–9. doi: 10.1107/S2056989016000797 (PMC4770955; doi:10.1107/S2056989016000797)
Supplement: Supplementary file 2 [file e-72-00215-Isup2.hkl]

data_I                                                                          
_shelx_title ' PF-84 in P-1'                                                    
_shelx_refln_list_code          4                                               
_shelx_F_calc_maximum      273.85                                               
_exptl_crystal_F_000       892.00                                               
_reflns_d_resolution_high  0.7352                                               
                                                                                
loop_                                                                           
 _space_group_symop_operation_xyz                                               
 'x, y, z'                                                                      
 '-x, -y, -z'                                                                   
                                                                                
_cell_length_a    10.0279                                                       
_cell_length_b    12.9540                                                       
_cell_length_c    16.8190                                                       
_cell_angle_alpha 112.306                                                       
_cell_angle_beta   96.080                                                       
_cell_angle_gamma 103.601                                                       
                                                                                
_shelx_F_squared_multiplier     1.000                                           
                                                                                
loop_                                                                           
 _refln_index_h                                                                 
 _refln_index_k                                                                 
 _refln_index_l                                                                 
 _refln_F_squared_calc                                                          
 _refln_F_squared_meas                                                          
 _refln_F_squared_sigma                                                         
 _refln_observed_status                                                         
   2   0   0      16091.51      16383.71       457.65 o                         
   3   0   0        256.19        344.20        10.46 o                         
   4   0   0      20683.15      20788.82       153.44 o                         
   5   0   0        971.94       1128.67        16.74 o                         
   6   0   0        217.06        223.00         7.48 o                         
   7   0   0       1246.50       1154.04        23.78 o                         
   8   0   0          0.03          8.39         6.25 o                         
   9   0   0        849.92        831.40        26.23 o                         
  10   0   0         92.75        111.66        12.42 o                         
  11   0   0        184.40        190.42        16.04 o                         
 -12   1   0          2.85         20.15        12.64 o                         
 -11   1   0       1628.53       1866.27        57.05 o                         
 -10   1   0        542.02        575.14        28.57 o                         
  -9   1   0         46.57         58.83         8.67 o                         
  -8   1   0        205.63        166.37        16.57 o                         
  -7   1   0         34.42         39.02         3.98 o                         
  -6   1   0       2881.68       3009.10        41.52 o                         
  -5   1   0        538.12        572.35        16.83 o                         
  -4   1   0          1.25          7.09         4.82 o                         
  -3   1   0       9781.23       9459.83       264.59 o                         
  -2   1   0        428.82        552.21        17.92 o                         
   1   1   0      10003.45      10199.24       184.33 o                         
   2   1   0          8.14         52.55         6.51 o                         
   3   1   0      17006.05      16442.94       134.06 o                         
   4   1   0        370.44        397.25         8.81 o                         
   5   1   0       3910.97       3946.40        54.01 o                         
   6   1   0         13.21          8.26         4.99 o                         
   7   1   0       1196.17       1143.95        27.80 o                         
   8   1   0        153.60        173.37        13.49 o                         
   9   1   0          0.61         -6.51         6.51 o                         
  10   1   0       1010.36       1109.91        49.86 o                         
  11   1   0         35.15         24.90         8.82 o                         
  12   1   0        672.11        697.74        49.77 o                         
 -12   2   0       1647.59       1847.45        59.80 o                         
 -11   2   0         39.78         29.87        11.02 o                         
 -10   2   0       1248.91       1214.83        41.91 o                         
  -9   2   0        374.00        344.66        20.43 o                         
  -8   2   0       1089.11        973.04        32.60 o                         
  -7   2   0         95.60         86.56         9.10 o                         
  -6   2   0         27.33         31.37         3.97 o                         
  -5   2   0       1888.69       1589.63       100.57 o                         
  -4   2   0       3127.04       3311.32        91.06 o                         
  -3   2   0        834.24        685.43        23.60 o                         
  -2   2   0       3787.16       3781.98        75.02 o                         
  -1   2   0        139.81        123.46         8.28 o                         
   0   2   0         25.28         22.17         4.99 o                         
   1   2   0       2522.56       2490.42        44.41 o                         
   2   2   0       4979.73       4997.66        65.59 o                         
   3   2   0       4408.76       4336.65        35.42 o                         
   4   2   0       4618.09       4317.87        43.48 o                         
   5   2   0       1522.42       1433.25        23.39 o                         
   6   2   0       1395.22       1293.60        58.88 o                         
   7   2   0       1548.77       1450.21        40.03 o                         
   8   2   0        204.00        150.40        11.42 o                         
   9   2   0        523.49        610.42        23.20 o                         
  10   2   0         55.03         61.92        10.16 o                         
  11   2   0        542.49        594.36        26.03 o                         
 -12   3   0        217.47        233.37        28.30 o                         
 -11   3   0        485.65        577.63        49.55 o                         
 -10   3   0         16.01         28.41        18.58 o                         
  -9   3   0        736.40        702.72        29.32 o                         
  -8   3   0        933.28        989.20        46.63 o                         
  -7   3   0        175.92        146.58        16.95 o                         
  -6   3   0       3311.35       2996.55        80.49 o                         
  -5   3   0       2199.34       2326.33        63.30 o                         
  -4   3   0       1136.78        985.74        33.06 o                         
  -3   3   0       4901.93       4743.94       126.87 o                         
  -2   3   0      13355.31      13118.66       118.23 o                         
  -1   3   0       1634.39       1724.24        23.27 o                         
   0   3   0        193.04        240.26         7.34 o                         
   1   3   0       2043.60       2157.36       120.34 o                         
   2   3   0         68.40         77.65         3.76 o                         
   3   3   0         98.28        133.85         7.48 o                         
   4   3   0       2626.90       2525.15        33.46 o                         
   5   3   0       3981.18       3841.27        47.55 o                         
   6   3   0       6068.76       5900.44        68.22 o                         
   7   3   0       2361.49       2226.21        40.44 o                         
   8   3   0       1605.01       1643.81        46.81 o                         
   9   3   0        500.48        492.83        36.00 o                         
  10   3   0        711.56        875.81        30.55 o                         
  11   3   0        170.09        213.69        16.38 o                         
 -12   4   0        588.24        722.01        36.15 o                         
 -11   4   0        685.95        606.59        43.82 o                         
 -10   4   0         18.32         10.11         8.36 o                         
  -9   4   0       3131.71       3208.07        98.71 o                         
  -8   4   0         12.15          7.39         9.65 o                         
  -7   4   0       1116.06       1098.50        45.67 o                         
  -6   4   0          8.89         22.59        10.16 o                         
  -5   4   0      14236.16      14229.05       271.99 o                         
  -4   4   0       3135.93       3033.43       182.14 o                         
  -3   4   0      14186.30      14192.60       129.81 o                         
  -2   4   0       5194.43       5570.73        54.49 o                         
  -1   4   0       9538.78      10178.12       134.17 o                         
   0   4   0         47.90         41.29         4.56 o                         
   1   4   0        585.96        545.82        23.90 o                         
   2   4   0        641.77        677.44        11.66 o                         
   3   4   0        961.12        956.46        20.84 o                         
   4   4   0       3743.46       3809.83        54.54 o                         
   5   4   0       1320.16       1262.73        23.32 o                         
   6   4   0       1247.84       1184.48        23.85 o                         
   7   4   0        505.92        529.84        16.14 o                         
   8   4   0        760.74        765.22        31.35 o                         
   9   4   0        634.77        688.55        31.87 o                         
  10   4   0        213.62        237.27        16.82 o                         
  11   4   0        183.45        153.73        17.89 o                         
 -12   5   0          0.40          2.81        17.11 o                         
 -11   5   0         99.29        111.91        15.19 o                         
 -10   5   0        452.49        403.39        33.87 o                         
  -9   5   0       1055.42       1066.01        51.09 o                         
  -8   5   0       2404.12       2216.10        73.46 o                         
  -7   5   0         27.83         29.80        10.40 o                         
  -6   5   0       5838.51       5975.39       133.90 o                         
  -5   5   0        528.72        472.12        23.74 o                         
  -4   5   0      11201.38      11643.95        97.98 o                         
  -3   5   0       2505.02       2865.41        32.94 o                         
  -2   5   0      22168.24      23187.88       184.85 o                         
  -1   5   0       1344.10       1462.59        31.64 o                         
   0   5   0       9397.68      10662.01       139.65 o                         
   1   5   0      12751.00      11947.12       128.02 o                         
   2   5   0       1862.07       1807.80        27.37 o                         
   3   5   0        980.84        953.54        17.68 o                         
   4   5   0        517.88        505.17        16.09 o                         
   5   5   0        611.15        604.36        16.17 o                         
   6   5   0        149.11        157.80         9.10 o                         
   7   5   0        388.51        418.60        14.93 o                         
   8   5   0        466.86        486.71        26.73 o                         
   9   5   0         15.47          8.99         8.53 o                         
  10   5   0        352.11        355.36        20.33 o                         
 -12   6   0         17.53         12.29        10.99 o                         
 -11   6   0         30.97         29.84        14.06 o                         
 -10   6   0        696.79        706.63        43.71 o                         
  -9   6   0        691.82        617.62        37.91 o                         
  -8   6   0        641.05        628.10        35.69 o                         
  -7   6   0       3180.90       3139.76        87.40 o                         
  -6   6   0          8.33          4.43         6.28 o                         
  -5   6   0       4923.30       4607.09        83.28 o                         
  -4   6   0       2346.82       2464.66        31.07 o                         
  -3   6   0       2665.22       2822.60        33.22 o                         
  -2   6   0         23.25         24.94         2.57 o                         
  -1   6   0       2100.86       2321.91        66.76 o                         
   0   6   0        720.95        716.46        26.42 o                         
   1   6   0       5699.85       5555.74       103.10 o                         
   2   6   0       2449.17       2288.60        35.01 o                         
   3   6   0       1617.68       1599.00        50.95 o                         
   4   6   0       1780.33       1718.73        33.52 o                         
   5   6   0       2843.66       2750.71        48.10 o                         
   6   6   0         39.15         52.24         6.30 o                         
   7   6   0        259.00        246.73        14.82 o                         
   8   6   0        445.50        424.79        20.54 o                         
   9   6   0         11.04         33.83        19.22 o                         
 -12   7   0        145.08        139.06        23.53 o                         
 -11   7   0        322.54        322.55        32.21 o                         
 -10   7   0        211.95        225.26        25.11 o                         
  -9   7   0        381.79        344.87        28.98 o                         
  -8   7   0        413.38        436.44        30.71 o                         
  -7   7   0        968.64        895.23        40.06 o                         
  -6   7   0        890.53        872.23        23.51 o                         
  -5   7   0        305.79        297.91        10.23 o                         
  -4   7   0       2692.24       2945.57        36.31 o                         
  -3   7   0        554.71        649.37        14.28 o                         
  -2   7   0       4031.30       3946.72       142.93 o                         
  -1   7   0       1598.48       1779.43        42.25 o                         
   0   7   0        440.92        525.33        27.78 o                         
   1   7   0       2996.22       2373.56       157.89 o                         
   2   7   0       2701.34       2595.33        38.37 o                         
   3   7   0       4177.55       3952.20        68.57 o                         
   4   7   0        520.86        515.90        20.69 o                         
   5   7   0       1538.23       1552.65        34.28 o                         
   6   7   0        682.84        653.88        19.35 o                         
   7   7   0       1138.78       1178.03        33.08 o                         
   8   7   0         56.06         30.53        14.08 o                         
   9   7   0        150.49        190.87        28.07 o                         
 -12   8   0       1251.33       1304.94        68.36 o                         
 -11   8   0         21.80         11.22        12.19 o                         
 -10   8   0        375.14        368.55        31.94 o                         
  -9   8   0          9.91          2.24         8.31 o                         
  -8   8   0       2036.51       1926.84        50.73 o                         
  -7   8   0         12.95          9.68         5.89 o                         
  -6   8   0        582.37        566.71        17.42 o                         
  -5   8   0        251.16        301.27         9.59 o                         
  -4   8   0       2542.50       2578.00        39.94 o                         
  -3   8   0        340.69        384.84        10.56 o                         
  -2   8   0        388.81        406.05        27.90 o                         
  -1   8   0        402.96        390.71        25.59 o                         
   0   8   0        787.51        706.33        38.43 o                         
   1   8   0       1605.48       1462.62        58.85 o                         
   2   8   0       1425.40       1200.97        25.22 o                         
   3   8   0       2162.54       2160.95        51.04 o                         
   4   8   0       2482.66       2472.14        82.95 o                         
   5   8   0       1249.90       1170.71        59.38 o                         
   6   8   0       1127.35       1217.01        61.54 o                         
   7   8   0          5.43         29.98        16.46 o                         
   8   8   0        336.39        374.74        33.24 o                         
 -12   9   0         61.68         45.81        17.12 o                         
 -11   9   0       1205.08       1200.42        46.02 o                         
 -10   9   0        182.72        203.70        18.36 o                         
  -9   9   0       1643.75       1593.39        48.04 o                         
  -8   9   0         20.61         10.68        13.97 o                         
  -7   9   0       2101.58       2296.64        88.38 o                         
  -6   9   0          9.64         34.21         5.20 o                         
  -5   9   0       2505.63       2489.95        51.13 o                         
  -4   9   0       1070.23       1110.89        42.17 o                         
  -3   9   0          7.91         17.08         3.13 o                         
  -2   9   0        771.83        714.94        28.22 o                         
  -1   9   0        119.82        107.75        12.21 o                         
   0   9   0       1956.20       1845.13        69.77 o                         
   1   9   0       1477.10       1441.73        61.53 o                         
   2   9   0       1000.57        924.97        50.42 o                         
   3   9   0        304.82        250.97        19.90 o                         
   4   9   0         27.02         16.37        13.48 o                         
   5   9   0       2049.22       2008.60        83.99 o                         
   6   9   0         55.25         30.95        14.22 o                         
   7   9   0        183.72        180.37        28.80 o                         
   8   9   0         16.77          9.36        13.08 o                         
 -12  10   0       1317.13       1239.54        66.08 o                         
 -11  10   0        216.05        234.03        21.19 o                         
 -10  10   0       2100.11       1993.35        58.78 o                         
  -9  10   0        382.46        332.74        21.88 o                         
  -8  10   0       5012.01       5292.74        99.83 o                         
  -7  10   0        224.28        253.04        16.75 o                         
  -6  10   0       2873.21       2909.21        54.34 o                         
  -5  10   0        127.21        163.06        11.08 o                         
  -4  10   0       1950.11       2085.72        77.70 o                         
  -3  10   0        255.77        251.20        25.24 o                         
  -2  10   0         32.27         24.19         9.13 o                         
  -1  10   0       6091.77       6080.34       157.05 o                         
   0  10   0        584.69        550.00        38.44 o                         
   1  10   0       2436.96       2309.69        85.68 o                         
   2  10   0        215.32        165.70        23.71 o                         
   3  10   0        959.13        970.47        39.06 o                         
   4  10   0         84.51        107.89        21.61 o                         
   5  10   0        153.70        109.08        21.23 o                         
   6  10   0          4.54        -13.71        16.47 o                         
   7  10   0         48.35         55.97        18.78 o                         
 -12  11   0        280.63        256.16        30.35 o                         
 -11  11   0       1213.68       1191.62        61.23 o                         
 -10  11   0        395.98        425.61        26.25 o                         
  -9  11   0        181.11        231.25        18.36 o                         
  -8  11   0         23.62         29.78         8.35 o                         
  -7  11   0       2151.17       2128.79        86.88 o                         
  -6  11   0         72.23         91.58        19.29 o                         
  -5  11   0        367.00        348.97        32.99 o                         
  -4  11   0        733.79        838.58        48.72 o                         
  -3  11   0       2105.87       2245.94        59.31 o                         
  -2  11   0       1453.41       1422.80        51.91 o                         
  -1  11   0        760.32        760.24        47.74 o                         
   0  11   0        162.80        165.78        23.49 o                         
   1  11   0        475.81        448.59        37.67 o                         
   2  11   0       1832.64       1846.51        80.51 o                         
   3  11   0        116.52         92.29        14.92 o                         
   4  11   0        512.76        502.48        44.39 o                         
   5  11   0         14.65         16.91        13.80 o                         
   6  11   0         71.36         87.35        22.95 o                         
 -10  12   0        149.00        142.20        27.34 o                         
  -9  12   0       1235.77       1329.79        73.54 o                         
  -8  12   0        266.34        271.60        33.33 o                         
  -7  12   0          3.72         14.73        13.06 o                         
  -6  12   0        540.48        481.68        39.75 o                         
  -5  12   0         99.99        103.30        20.84 o                         
  -4  12   0        598.43        618.20        44.91 o                         
  -3  12   0        840.30        830.29        35.78 o                         
  -2  12   0        930.25        969.21        39.48 o                         
  -1  12   0       2303.35       2262.76        89.54 o                         
   0  12   0       1057.52       1060.36        59.72 o                         
   1  12   0       1109.04        968.15        58.35 o                         
   2  12   0         32.27         48.62        13.06 o                         
   3  12   0        299.60        313.09        35.73 o                         
   4  12   0         33.63         16.57        15.52 o                         
  -8  13   0         11.01        -11.94        14.93 o                         
  -7  13   0        598.44        535.91        44.89 o                         
  -6  13   0         14.85         41.10        15.14 o                         
  -5  13   0         11.34         17.56        13.11 o                         
  -4  13   0        133.71        149.71        16.95 o                         
  -3  13   0       1190.46       1165.74        61.05 o                         
  -2  13   0        426.83        463.97        41.08 o                         
  -1  13   0       1348.27       1570.66        77.04 o                         
   0  13   0       1169.05       1232.25        68.18 o                         
   1  13   0        122.78        168.89        26.67 o                         
   2  13   0        142.79        133.83        29.25 o                         
  -7  14   0        134.12        124.56        24.73 o                         
  -6  14   0       1398.90       1588.02        81.66 o                         
  -5  14   0         83.30         89.77        16.49 o                         
  -4  14   0       2524.73       2593.32       102.51 o                         
  -3  14   0        229.84        236.77        31.61 o                         
  -2  14   0        423.48        418.18        41.10 o                         
  -1  14   0         58.79         24.85        16.30 o                         
   0  14   0        424.48        418.40        41.91 o                         
   1  14   0        216.25        189.20        31.18 o                         
  -6  15   0        138.37        166.36        27.41 o                         
  -5  15   0       1164.29       1099.69        66.37 o                         
  -4  15   0         66.20         27.16        16.32 o                         
   1 -15   1        164.96        163.83        28.76 o                         
   2 -15   1        126.87        150.18        27.00 o                         
   3 -15   1        149.10        143.35        25.60 o                         
   4 -15   1        666.99        612.65        31.34 o                         
   5 -15   1        535.10        629.23        62.13 o                         
   6 -15   1       1112.17       1075.61        64.56 o                         
  -2 -14   1       1091.82       1149.46        70.30 o                         
  -1 -14   1         26.51         15.69        15.26 o                         
   0 -14   1        138.14        113.16        24.63 o                         
   1 -14   1        595.46        614.12        48.61 o                         
   2 -14   1         52.65         43.71        17.86 o                         
   3 -14   1        293.14        291.18        33.88 o                         
   4 -14   1        438.39        536.72        53.45 o                         
   5 -14   1       2308.97       2369.28        86.09 o                         
   6 -14   1        395.01        362.72        37.96 o                         
   7 -14   1        227.99        205.77        30.37 o                         
  -3 -13   1        632.75        654.66        51.87 o                         
  -2 -13   1         77.87        179.46        28.24 o                         
  -1 -13   1        435.79        448.94        41.28 o                         
   0 -13   1        854.17        782.33        53.23 o                         
   1 -13   1        819.94        758.35        51.42 o                         
   2 -13   1       2003.96       2081.25        88.45 o                         
   3 -13   1        145.79        133.22        15.97 o                         
   4 -13   1        278.86        340.31        23.80 o                         
   5 -13   1         22.99         25.32         8.64 o                         
   6 -13   1        331.16        311.12        34.38 o                         
   7 -13   1          7.04         11.04        14.75 o                         
   8 -13   1        118.35        151.43        25.04 o                         
   9 -13   1        471.51        411.85        41.51 o                         
  -5 -12   1         78.70         97.20        23.61 o                         
  -4 -12   1        500.77        439.53        42.24 o                         
  -3 -12   1         98.24         83.87        14.24 o                         
  -2 -12   1        437.64        486.09        41.42 o                         
  -1 -12   1        428.76        461.75        39.60 o                         
   0 -12   1       2619.65       2397.30        92.40 o                         
   1 -12   1       2538.68       2559.07        94.94 o                         
   2 -12   1       1036.83        986.23        55.99 o                         
   3 -12   1       1547.74       1648.89        51.00 o                         
   4 -12   1        782.18        776.20        48.51 o                         
   5 -12   1       1750.22       1819.88        50.12 o                         
   6 -12   1        244.84        242.18        28.39 o                         
   7 -12   1        156.39        168.57        24.90 o                         
   8 -12   1         29.94         52.73        19.83 o                         
   9 -12   1        102.98         93.72        21.29 o                         
  10 -12   1        229.95        254.00        34.22 o                         
  -6 -11   1        138.69        100.22        23.62 o                         
  -5 -11   1        572.05        528.39        44.20 o                         
  -4 -11   1        148.67        116.41        21.62 o                         
  -3 -11   1        166.86        143.35        16.87 o                         
  -2 -11   1       1978.55       1795.74        77.59 o                         
  -1 -11   1        322.39        356.40        33.08 o                         
   0 -11   1        450.76        453.58        35.84 o                         
   1 -11   1        256.00        229.32        25.93 o                         
   2 -11   1       3381.78       3426.18        76.29 o                         
   3 -11   1        740.73        730.16        30.94 o                         
   4 -11   1       2682.13       2725.84        94.15 o                         
   5 -11   1         14.59         10.35         4.30 o                         
   6 -11   1       1451.17       1426.96        66.98 o                         
   7 -11   1        506.87        509.46        23.75 o                         
   8 -11   1        582.86        595.95        39.93 o                         
   9 -11   1        560.39        577.15        28.93 o                         
  10 -11   1        603.20        578.01        30.64 o                         
  11 -11   1        406.29        428.03        36.92 o                         
  12 -11   1        364.58        379.38        37.23 o                         
  -7 -10   1        542.60        529.61        46.06 o                         
  -6 -10   1         16.65          1.38        14.37 o                         
  -5 -10   1         35.14         35.11        14.64 o                         
  -4 -10   1         56.38         60.13        16.99 o                         
  -3 -10   1        169.06        130.04        15.29 o                         
  -2 -10   1        839.82        785.36        46.97 o                         
  -1 -10   1       1052.16        948.87        50.92 o                         
   0 -10   1       1747.96       1536.33        64.23 o                         
   1 -10   1       2334.76       2591.93        87.75 o                         
   2 -10   1       1431.63       1373.20        41.40 o                         
   3 -10   1       3208.04       3289.91       101.03 o                         
   4 -10   1       2940.73       3209.32        62.39 o                         
   5 -10   1       1549.80       1526.03        25.62 o                         
   6 -10   1        293.09        276.56        16.00 o                         
   7 -10   1       2168.27       2220.61        53.55 o                         
   8 -10   1        371.13        363.68        21.53 o                         
   9 -10   1        808.39        762.03        32.86 o                         
  10 -10   1        400.56        443.39        26.29 o                         
  11 -10   1        577.57        608.59        35.56 o                         
  12 -10   1        468.82        482.47        41.48 o                         
  -8  -9   1        278.97        289.07        35.42 o                         
  -7  -9   1          6.36         16.99        12.78 o                         
  -6  -9   1          1.63          1.82        10.68 o                         
  -5  -9   1          9.03         -1.39        10.52 o                         
  -4  -9   1        649.95        642.51        43.20 o                         
  -3  -9   1       2530.10       2475.78        61.76 o                         
  -2  -9   1         30.31         28.54        13.62 o                         
  -1  -9   1       3339.71       3153.08        97.01 o                         
   0  -9   1        293.85        265.59        24.33 o                         
   1  -9   1       2348.67       2276.85        53.93 o                         
   2  -9   1        352.48        349.29        19.13 o                         
   3  -9   1        453.84        438.63        14.30 o                         
   4  -9   1          4.34         12.16         2.72 o                         
   5  -9   1          0.37          6.99         4.03 o                         
   6  -9   1       3029.43       3229.41        49.28 o                         
   7  -9   1        639.26        553.14        24.29 o                         
   8  -9   1       1975.05       1953.18        51.80 o                         
   9  -9   1        653.90        666.46        57.67 o                         
  10  -9   1        893.66        913.83        50.03 o                         
  11  -9   1        214.52        185.68        25.01 o                         
  12  -9   1        471.24        471.08        40.65 o                         
  -8  -8   1         24.30         10.31         8.56 o                         
  -7  -8   1        850.59        853.96        79.43 o                         
  -6  -8   1         83.30         61.15        10.10 o                         
  -5  -8   1       1787.47       1807.33        61.70 o                         
  -4  -8   1       2394.31       2432.09        63.40 o                         
  -3  -8   1        943.46        914.45        22.24 o                         
  -2  -8   1       3334.36       3188.24        62.46 o                         
  -1  -8   1        410.55        340.81        26.31 o                         
   0  -8   1       3821.95       3739.67       102.09 o                         
   1  -8   1        719.74        712.05        25.76 o                         
   2  -8   1       2452.82       2620.47        48.63 o                         
   3  -8   1        888.22        972.75        22.02 o                         
   4  -8   1       1114.14       1183.23        22.56 o                         
   5  -8   1        641.49        744.52        15.41 o                         
   6  -8   1        180.23        154.30         8.16 o                         
   7  -8   1         71.60         69.93        11.76 o                         
   8  -8   1        108.18        141.99        18.36 o                         
   9  -8   1       2301.85       2280.50        79.50 o                         
  10  -8   1        633.27        543.75        38.92 o                         
  11  -8   1        787.46        781.79        49.60 o                         
  12  -8   1        251.04        263.35        31.04 o                         
  -9  -7   1         84.48         79.75        18.93 o                         
  -8  -7   1        624.94        671.06        32.47 o                         
  -7  -7   1        521.57        496.35        20.82 o                         
  -6  -7   1        163.86        198.02        11.51 o                         
  -5  -7   1        934.38        901.55        24.82 o                         
  -4  -7   1       1092.09       1023.07        49.92 o                         
  -3  -7   1       2006.34       1886.41        42.94 o                         
  -2  -7   1       1250.87       1149.51        25.90 o                         
  -1  -7   1       5395.99       5185.51       125.83 o                         
   0  -7   1          0.16          9.27         4.53 o                         
   1  -7   1       1064.48        993.85        28.83 o                         
   2  -7   1          1.38          3.52         2.71 o                         
   3  -7   1       5414.29       5487.90        57.62 o                         
   4  -7   1        971.63       1146.53        16.79 o                         
   5  -7   1        227.34        279.50         8.40 o                         
   6  -7   1       1940.99       1917.02        59.04 o                         
   7  -7   1          1.61          4.88         7.53 o                         
   8  -7   1       2475.11       2404.01        77.63 o                         
   9  -7   1         95.07         69.19        15.40 o                         
  10  -7   1       2315.70       2342.33        85.23 o                         
  11  -7   1          2.02         -2.91        12.72 o                         
  12  -7   1        356.88        417.69        39.01 o                         
 -10  -6   1          0.25        -13.37        13.37 o                         
  -9  -6   1          5.85         21.06        11.62 o                         
  -8  -6   1        257.35        212.77        14.70 o                         
  -7  -6   1       1734.22       1817.14        52.92 o                         
  -6  -6   1       1452.67       1349.89        38.47 o                         
  -5  -6   1        613.85        652.07        20.83 o                         
  -4  -6   1       1522.15       1475.47        30.17 o                         
  -3  -6   1       2267.15       2053.48        34.34 o                         
  -2  -6   1          3.39         30.52         5.91 o                         
  -1  -6   1        176.58        206.65        19.47 o                         
   0  -6   1       4142.81       4172.57        74.27 o                         
   1  -6   1        135.07        194.72         8.83 o                         
   2  -6   1       2846.92       2821.51        28.47 o                         
   3  -6   1       1850.76       1915.57        22.27 o                         
   4  -6   1       4895.34       4989.99        43.06 o                         
   5  -6   1        822.19        782.79        19.75 o                         
   6  -6   1       2243.45       2101.85        62.73 o                         
   7  -6   1       4429.07       4108.68       105.45 o                         
   8  -6   1       3045.53       2985.85        89.19 o                         
   9  -6   1       1489.36       1458.63        60.97 o                         
  10  -6   1         62.51         73.01        17.26 o                         
  11  -6   1         48.00         38.62        14.94 o                         
  12  -6   1         19.30         32.24        10.93 o                         
 -11  -5   1        644.40        630.98        47.96 o                         
 -10  -5   1          0.96          1.56         6.77 o                         
  -9  -5   1        218.72        251.70        20.27 o                         
  -8  -5   1          3.04         11.92        11.34 o                         
  -7  -5   1          3.96         12.18         4.65 o                         
  -6  -5   1       1744.97       1743.87        30.27 o                         
  -5  -5   1        123.63        102.08         8.59 o                         
  -4  -5   1       3591.07       3399.08        50.84 o                         
  -3  -5   1       1715.55       1652.45        24.57 o                         
  -2  -5   1       4433.67       4109.68        62.54 o                         
  -1  -5   1        205.30        323.94        29.53 o                         
   0  -5   1        538.89        588.51        25.26 o                         
   1  -5   1      11530.94      11980.22       186.05 o                         
   2  -5   1       2232.57       2585.13        26.15 o                         
   3  -5   1       6870.81       6953.65        55.72 o                         
   4  -5   1       2413.09       2273.85        23.54 o                         
   5  -5   1       8763.79       8428.57       414.13 o                         
   6  -5   1       2487.05       2229.76        65.26 o                         
   7  -5   1       5761.27       5439.89       130.07 o                         
   8  -5   1         39.62         80.95        15.30 o                         
   9  -5   1        946.40       1028.97        50.07 o                         
  10  -5   1        551.35        514.71        37.11 o                         
  11  -5   1        125.05        116.75        14.81 o                         
  12  -5   1          1.46         -0.24        22.97 o                         
 -11  -4   1        100.12         82.97        19.91 o                         
 -10  -4   1        828.22        893.79        31.03 o                         
  -9  -4   1       1117.82       1170.96        41.72 o                         
  -8  -4   1        242.00        236.88        17.37 o                         
  -7  -4   1       1628.45       1696.72        33.79 o                         
  -6  -4   1        241.44        221.60         9.58 o                         
  -5  -4   1        214.69        201.64         8.66 o                         
  -4  -4   1         18.04         20.16         4.48 o                         
  -3  -4   1       4942.40       5003.48        54.42 o                         
  -2  -4   1        300.50        333.70        10.24 o                         
  -1  -4   1         62.71         74.79         6.26 o                         
   0  -4   1        993.95        888.62        14.81 o                         
   1  -4   1        917.67        891.39        13.71 o                         
   2  -4   1        535.12        683.54        14.32 o                         
   3  -4   1        700.67        639.04        10.72 o                         
   4  -4   1       4221.55       3933.92       139.50 o                         
   5  -4   1       2899.60       2333.57       248.59 o                         
   6  -4   1       4888.32       4748.21       112.59 o                         
   7  -4   1       2635.73       2738.71        80.17 o                         
   8  -4   1       3285.05       3234.48        94.77 o                         
   9  -4   1        106.20        145.90        19.89 o                         
  10  -4   1       1003.03       1069.23        39.03 o                         
  11  -4   1        159.74        166.78        17.38 o                         
  12  -4   1          1.21         -3.52         9.54 o                         
 -11  -3   1         29.76         46.27         9.31 o                         
 -10  -3   1        517.33        509.57        23.06 o                         
  -9  -3   1       1419.87       1456.88        37.47 o                         
  -8  -3   1        953.63        999.62        35.34 o                         
  -7  -3   1       1486.43       1504.47        41.54 o                         
  -6  -3   1       4190.98       3962.51        49.54 o                         
  -5  -3   1       2739.06       2700.55        35.90 o                         
  -4  -3   1        236.41        246.04         9.13 o                         
  -3  -3   1        314.29        322.38         7.80 o                         
  -2  -3   1       3320.50       3166.11        31.41 o                         
  -1  -3   1       6466.33       6896.29        64.04 o                         
   0  -3   1        218.46        259.21         6.51 o                         
   1  -3   1      54169.02      55628.25       482.31 o                         
   2  -3   1       8005.23       8016.67        73.47 o                         
   3  -3   1        682.40        606.95        12.64 o                         
   4  -3   1        103.72         93.54         3.61 o                         
   5  -3   1       8178.11       7170.23       594.68 o                         
   6  -3   1       1417.33       1156.93        43.76 o                         
   7  -3   1        376.09        284.39        12.11 o                         
   8  -3   1       1860.02       1879.15        67.38 o                         
   9  -3   1        606.02        575.06        27.08 o                         
  10  -3   1       1182.08       1293.27        43.58 o                         
  11  -3   1         59.09         65.14        13.22 o                         
  12  -3   1        701.61        877.85        55.45 o                         
 -11  -2   1        203.40        211.42        16.15 o                         
 -10  -2   1        216.50        314.61        18.24 o                         
  -9  -2   1        607.28        606.75        22.97 o                         
  -8  -2   1       1673.87       1663.26        37.00 o                         
  -7  -2   1       1070.52       1024.18        38.28 o                         
  -6  -2   1       2383.88       2362.39        50.63 o                         
  -5  -2   1       3474.79       3395.58        47.06 o                         
  -4  -2   1       3015.23       3020.16        29.56 o                         
  -3  -2   1        197.40        182.04         4.65 o                         
  -2  -2   1       2499.46       2660.70        38.31 o                         
  -1  -2   1       1448.29       1450.68        16.13 o                         
   0  -2   1       2858.11       2833.91        40.90 o                         
   1  -2   1         70.81        115.43         4.22 o                         
   2  -2   1         96.02        120.03        11.77 o                         
   3  -2   1        934.43        960.65        30.08 o                         
   4  -2   1      11518.22      11683.95       223.78 o                         
   5  -2   1        598.32        566.10        19.66 o                         
   6  -2   1        913.23        945.81        21.82 o                         
   7  -2   1         68.75         46.88         4.50 o                         
   8  -2   1        130.95        118.83         9.87 o                         
   9  -2   1        129.79        114.96        14.25 o                         
  10  -2   1         20.44         25.12         8.58 o                         
  11  -2   1       2769.34       3022.83        75.60 o                         
  12  -2   1         47.84         29.04        34.99 o                         
 -11  -1   1        783.25        895.00        31.91 o                         
 -10  -1   1        493.44        514.82        32.22 o                         
  -9  -1   1        209.48        260.53        23.21 o                         
  -8  -1   1        306.26        294.64        21.85 o                         
  -7  -1   1        738.99        775.04        22.10 o                         
  -6  -1   1       3443.15       3389.90        43.49 o                         
  -5  -1   1        156.47        177.89         8.78 o                         
  -4  -1   1        593.09        491.04        11.17 o                         
  -3  -1   1       3143.25       3475.32        30.91 o                         
  -2  -1   1       5423.61       5126.77        40.26 o                         
  -1  -1   1         57.29        160.41         6.66 o                         
   2  -1   1       4074.45       3891.12        55.88 o                         
   3  -1   1      12342.80      12680.11       167.03 o                         
   4  -1   1       7406.85       8047.20       120.54 o                         
   5  -1   1       6792.22       6763.04        76.70 o                         
   6  -1   1       1855.73       1927.51        29.54 o                         
   7  -1   1       1616.09       1519.93        60.09 o                         
   8  -1   1         88.87         81.70         8.96 o                         
   9  -1   1        279.70        213.09        14.65 o                         
  10  -1   1        567.16        571.47        23.11 o                         
  11  -1   1         70.99         51.40        12.53 o                         
  12  -1   1       1372.80       1464.84        75.18 o                         
 -12   0   1        322.74        333.88        36.31 o                         
 -11   0   1        128.74        120.40        20.44 o                         
 -10   0   1       1020.55        972.71        30.14 o                         
  -9   0   1          9.30         21.67         6.77 o                         
  -8   0   1       2759.06       2753.63        49.19 o                         
  -7   0   1        229.28        235.14        10.30 o                         
  -6   0   1        206.94        208.81         7.33 o                         
  -5   0   1        568.21        458.24         8.76 o                         
  -4   0   1        483.87        459.62         7.84 o                         
  -3   0   1         25.78         38.93         2.37 o                         
  -2   0   1       3816.49       3689.06        32.11 o                         
   2   0   1      63613.19      61767.17       619.03 o                         
   3   0   1        370.42        374.67        18.26 o                         
   4   0   1        407.48        435.01        12.26 o                         
   5   0   1       4655.29       4805.88        54.35 o                         
   6   0   1       4642.75       4608.50        52.70 o                         
   7   0   1        306.77        314.01        14.10 o                         
   8   0   1        786.01        725.48        26.78 o                         
   9   0   1        133.60         93.43        10.15 o                         
  10   0   1        178.83        188.05        19.84 o                         
  11   0   1        221.74        225.73        16.61 o                         
  12   0   1         32.63         40.76        16.67 o                         
 -12   1   1        146.50        132.19        17.70 o                         
 -11   1   1       1413.44       1455.16        75.14 o                         
 -10   1   1        486.51        546.25        27.80 o                         
  -9   1   1       1817.66       1732.85        48.42 o                         
  -8   1   1        185.75        183.95        11.56 o                         
  -7   1   1        538.02        494.21        11.47 o                         
  -6   1   1        725.04        717.07        15.33 o                         
  -5   1   1        374.81        436.63        12.88 o                         
  -4   1   1       4616.81       4478.23       139.40 o                         
  -3   1   1       3617.33       3834.98        97.81 o                         
  -2   1   1       8346.97       8347.12       154.63 o                         
   1   1   1         72.33         74.74         7.50 o                         
   2   1   1       6657.03       6252.08        61.43 o                         
   3   1   1       3457.22       3625.35        46.55 o                         
   4   1   1        265.50        277.00         8.92 o                         
   5   1   1       3623.92       3562.22        49.96 o                         
   6   1   1        443.80        412.31        34.46 o                         
   7   1   1        745.82        706.64        21.62 o                         
   8   1   1         17.81         16.64        10.07 o                         
   9   1   1       1121.20       1163.82        35.03 o                         
  10   1   1          0.61         -3.97         6.76 o                         
  11   1   1        306.30        333.70        35.01 o                         
  12   1   1         11.43         -5.60        11.88 o                         
 -12   2   1       1069.32       1098.78        44.87 o                         
 -11   2   1       1090.32       1122.70        42.71 o                         
 -10   2   1       1339.42       1458.01        92.11 o                         
  -9   2   1       1738.66       1783.03        49.11 o                         
  -8   2   1       5861.57       5410.69       134.18 o                         
  -7   2   1       1980.94       1739.42        56.39 o                         
  -6   2   1       2583.79       2138.43       117.31 o                         
  -5   2   1        364.60        361.96        14.40 o                         
  -4   2   1       1106.52       1039.37        23.99 o                         
  -3   2   1       1062.25       1155.88        33.50 o                         
  -2   2   1          7.43         36.79         5.49 o                         
  -1   2   1       3281.32       2987.03        63.51 o                         
   0   2   1        256.14        337.94        14.82 o                         
   1   2   1       1046.95       1092.30        15.42 o                         
   2   2   1       2547.32       2415.31        25.35 o                         
   3   2   1       6203.36       5927.36        50.12 o                         
   4   2   1        475.03        433.93        11.31 o                         
   5   2   1        542.40        465.64        15.13 o                         
   6   2   1        734.82        750.22        19.95 o                         
   7   2   1         63.58         72.66         9.77 o                         
   8   2   1       1566.26       1677.65        38.22 o                         
   9   2   1        158.31        161.07        12.53 o                         
  10   2   1       1554.16       1662.16        69.06 o                         
  11   2   1          0.78         -7.93         8.05 o                         
  12   2   1        542.76        564.68        46.70 o                         
 -12   3   1        721.20        916.37        40.43 o                         
 -11   3   1        880.28        906.49       105.78 o                         
 -10   3   1        359.11        336.48        24.83 o                         
  -9   3   1        949.33        973.06        34.88 o                         
  -8   3   1        121.13         92.23        16.17 o                         
  -7   3   1        745.27        665.68        34.65 o                         
  -6   3   1          0.10          2.61         6.14 o                         
  -5   3   1        762.30        725.27        30.63 o                         
  -4   3   1         52.95         36.94         5.34 o                         
  -3   3   1       6077.49       5901.40       162.84 o                         
  -2   3   1       3619.71       4049.04        40.84 o                         
  -1   3   1        429.56        481.44        11.44 o                         
   0   3   1       2093.58       2280.50        40.07 o                         
   1   3   1        112.12        134.38         7.63 o                         
   2   3   1       8975.12       8999.27        77.81 o                         
   3   3   1        340.76        401.52        10.90 o                         
   4   3   1       1440.88       1426.01        23.45 o                         
   5   3   1       1167.49       1024.97        20.48 o                         
   6   3   1       1342.70       1291.39        24.95 o                         
   7   3   1       2712.94       2734.32        57.92 o                         
   8   3   1        225.16        270.49        19.04 o                         
   9   3   1       2059.22       2173.31        77.09 o                         
  10   3   1         67.01         50.56        11.04 o                         
  11   3   1        682.30        801.46        31.20 o                         
 -12   4   1         86.66         58.66        19.85 o                         
 -11   4   1       1021.12       1093.24        41.99 o                         
 -10   4   1        296.00        295.10        20.76 o                         
  -9   4   1         31.40          9.64        13.35 o                         
  -8   4   1         10.00         11.61         9.40 o                         
  -7   4   1        563.70        582.65        32.18 o                         
  -6   4   1       3983.10       3860.00        96.15 o                         
  -5   4   1       1166.83       1143.53        39.65 o                         
  -4   4   1      15629.98      14537.53       598.74 o                         
  -3   4   1       6656.86       7731.25        74.80 o                         
  -2   4   1       2727.40       2704.17        42.64 o                         
  -1   4   1       1075.26        971.69        27.81 o                         
   0   4   1        633.65        584.82        18.72 o                         
   1   4   1       2067.93       2368.58        39.35 o                         
   2   4   1       1456.73       1447.75        33.23 o                         
   3   4   1       1482.25       1479.10        23.06 o                         
   4   4   1        992.76        938.41        22.30 o                         
   5   4   1       1626.06       1507.20        26.79 o                         
   6   4   1       3350.83       3314.52        60.24 o                         
   7   4   1       1236.51       1202.70        33.38 o                         
   8   4   1       1486.67       1571.74        46.68 o                         
   9   4   1        159.74        124.90        17.14 o                         
  10   4   1        423.56        507.06        24.25 o                         
  11   4   1         27.81         33.95        16.21 o                         
 -12   5   1        141.20        138.12        19.61 o                         
 -11   5   1        112.70         93.23        14.59 o                         
 -10   5   1       1108.80       1136.44        56.30 o                         
  -9   5   1        152.62        122.14        18.87 o                         
  -8   5   1         79.48         64.62        15.14 o                         
  -7   5   1       2751.66       2629.11        77.48 o                         
  -6   5   1        417.00        474.28        26.18 o                         
  -5   5   1       1885.20       1370.12        46.27 o                         
  -4   5   1       2395.67       2719.57        32.67 o                         
  -3   5   1      19453.80      19683.47       178.92 o                         
  -2   5   1        901.56       1051.71        15.14 o                         
  -1   5   1       4997.79       4885.72        94.20 o                         
   0   5   1         84.62         44.12         3.11 o                         
   1   5   1       9024.24       9240.87       123.90 o                         
   2   5   1       5108.33       5303.38        59.51 o                         
   3   5   1        320.57        362.80        15.78 o                         
   4   5   1        266.86        274.64        12.18 o                         
   5   5   1          2.94          7.35         4.10 o                         
   6   5   1       1738.53       1731.42        31.74 o                         
   7   5   1          8.68          6.74         5.25 o                         
   8   5   1        628.13        655.43        29.63 o                         
   9   5   1         52.13         64.06        14.73 o                         
  10   5   1         86.57         56.33        10.54 o                         
 -12   6   1        218.67        211.79        20.65 o                         
 -11   6   1        109.33        107.43        19.66 o                         
 -10   6   1         73.33         49.08        14.09 o                         
  -9   6   1        408.42        409.52        31.24 o                         
  -8   6   1       2751.84       2653.21        82.00 o                         
  -7   6   1         10.36         49.31        11.85 o                         
  -6   6   1       3619.36       3369.25        64.30 o                         
  -5   6   1          1.59         11.42         2.25 o                         
  -4   6   1       7199.50       7088.34        72.53 o                         
  -3   6   1        565.35        661.02        12.12 o                         
  -2   6   1       2783.15       2924.72        47.58 o                         
  -1   6   1       1915.98       1599.74       157.55 o                         
   0   6   1       3279.07       3267.68        47.20 o                         
   1   6   1        374.76        314.19         9.08 o                         
   2   6   1        638.70        683.15        16.59 o                         
   3   6   1       1878.69       1834.75        34.01 o                         
   4   6   1         62.52         70.21         7.24 o                         
   5   6   1          2.64          6.79         4.84 o                         
   6   6   1        523.52        541.16        17.24 o                         
   7   6   1        944.43        957.13        26.11 o                         
   8   6   1         68.81         79.38        10.54 o                         
   9   6   1        311.13        296.68        22.26 o                         
 -12   7   1        414.41        428.67        38.18 o                         
 -11   7   1         24.75         43.43        15.84 o                         
 -10   7   1        946.19        783.92        45.90 o                         
  -9   7   1          7.11         15.74        11.48 o                         
  -8   7   1       2223.00       2109.26        71.02 o                         
  -7   7   1       4228.98       4074.59        77.72 o                         
  -6   7   1       1014.44        997.40        17.34 o                         
  -5   7   1       2168.48       2171.26        50.06 o                         
  -4   7   1        186.74        199.88         8.74 o                         
  -3   7   1        647.86        611.54        13.28 o                         
  -2   7   1        823.31        865.29        39.74 o                         
  -1   7   1          3.38         23.34         9.79 o                         
   0   7   1       8863.53       8995.81       110.05 o                         
   1   7   1       1336.86       1197.40        33.40 o                         
   2   7   1       1513.63       1344.39        25.18 o                         
   3   7   1        533.17        547.21        16.82 o                         
   4   7   1       4834.50       4771.17        84.03 o                         
   5   7   1        591.17        580.97        24.47 o                         
   6   7   1        667.92        671.20        26.39 o                         
   7   7   1         21.37          4.50         6.53 o                         
   8   7   1        340.57        397.64        26.56 o                         
   9   7   1         35.04         32.17        16.57 o                         
 -12   8   1         31.45          6.71        13.68 o                         
 -11   8   1        412.88        455.07        37.33 o                         
 -10   8   1        140.09        154.57        22.52 o                         
  -9   8   1        518.72        519.79        26.29 o                         
  -8   8   1         10.97         18.63        12.04 o                         
  -7   8   1        809.44        826.74        29.81 o                         
  -6   8   1        453.62        416.75        13.39 o                         
  -5   8   1        488.13        420.14        33.78 o                         
  -4   8   1         17.09         18.37         3.17 o                         
  -3   8   1          3.35         10.72         6.08 o                         
  -2   8   1        506.11        451.32        53.35 o                         
  -1   8   1       1321.10       1215.19        36.88 o                         
   0   8   1        537.32        557.43        34.81 o                         
   1   8   1        612.51        455.34        68.63 o                         
   2   8   1        275.62        277.20        12.27 o                         
   3   8   1       7714.43       7407.12        97.81 o                         
   4   8   1        605.21        578.00        40.64 o                         
   5   8   1       2321.57       2250.67        88.02 o                         
   6   8   1        118.81        106.77        13.64 o                         
   7   8   1       1347.64       1388.84        72.68 o                         
   8   8   1          1.23         -1.97        15.92 o                         
 -12   9   1       1073.03       1074.58        61.15 o                         
 -11   9   1         12.53         30.69        11.10 o                         
 -10   9   1       1893.78       1891.76        66.77 o                         
  -9   9   1        638.74        606.10        28.74 o                         
  -8   9   1       2702.39       2696.92        63.10 o                         
  -7   9   1        140.00        158.47        17.71 o                         
  -6   9   1       3005.67       3030.21        94.66 o                         
  -5   9   1         36.31         69.85         8.13 o                         
  -4   9   1       2005.41       2039.25        74.44 o                         
  -3   9   1       2414.32       2320.18       100.88 o                         
  -2   9   1         94.10         88.47        25.96 o                         
  -1   9   1       1346.24       1473.46        43.51 o                         
   0   9   1       1287.89       1239.68        57.57 o                         
   1   9   1       1787.64       1759.61        70.91 o                         
   2   9   1       1376.49       1234.67        59.50 o                         
   3   9   1       1124.15       1020.75        39.43 o                         
   4   9   1        543.92        530.26        41.15 o                         
   5   9   1        808.17        704.93        50.33 o                         
   6   9   1        609.95        604.57        47.59 o                         
   7   9   1         12.61        -12.95        16.59 o                         
 -12  10   1          0.52          6.94        13.84 o                         
 -11  10   1       1349.29       1354.96        51.40 o                         
 -10  10   1         41.44         50.50        11.89 o                         
  -9  10   1       3140.11       3406.27        77.44 o                         
  -8  10   1          1.31         24.26         9.91 o                         
  -7  10   1       3568.74       3477.74       113.57 o                         
  -6  10   1        290.12        346.81        18.01 o                         
  -5  10   1       1926.77       2064.33        79.81 o                         
  -4  10   1         27.09         33.35        12.46 o                         
  -3  10   1        490.58        497.35        35.92 o                         
  -2  10   1       3307.57       3377.31        74.84 o                         
  -1  10   1         19.41         47.58        11.56 o                         
   0  10   1        893.63        867.29        49.56 o                         
   1  10   1         32.43         53.42        15.57 o                         
   2  10   1       2092.74       2119.31        60.53 o                         
   3  10   1         14.11          7.04        13.98 o                         
   4  10   1        200.28        188.90        27.75 o                         
   5  10   1        122.73        135.80        25.24 o                         
   6  10   1         88.71         56.82        20.05 o                         
 -10  11   1       1272.20       1399.48        75.78 o                         
  -9  11   1         18.00         44.64        18.46 o                         
  -8  11   1       2284.51       2240.89        91.73 o                         
  -7  11   1         62.29         65.95        19.41 o                         
  -6  11   1       1710.87       1811.90        78.22 o                         
  -5  11   1       1277.05       1215.33        62.03 o                         
  -4  11   1         13.05         -7.34        12.54 o                         
  -3  11   1       1627.89       1537.72        48.74 o                         
  -2  11   1        854.35        835.13        35.43 o                         
  -1  11   1       1327.31       1327.51        64.73 o                         
   0  11   1         85.03        101.60        19.91 o                         
   1  11   1       1149.63       1181.70        63.40 o                         
   2  11   1        186.38        184.21        19.65 o                         
   3  11   1        351.34        338.67        35.85 o                         
   4  11   1        418.79        369.96        38.39 o                         
   5  11   1          8.97         25.38        17.41 o                         
  -9  12   1        417.10        432.84        42.30 o                         
  -8  12   1         69.00         88.41        21.08 o                         
  -7  12   1        750.10        704.89        50.58 o                         
  -6  12   1        465.35        450.07        39.66 o                         
  -5  12   1        117.96        163.15        24.47 o                         
  -4  12   1        652.93        667.82        46.92 o                         
  -3  12   1        551.86        551.26        30.38 o                         
  -2  12   1       2394.51       2471.36        96.47 o                         
  -1  12   1        456.29        489.16        40.73 o                         
   0  12   1       1548.83       1509.12        73.83 o                         
   1  12   1          4.65         -4.47        13.59 o                         
   2  12   1       1080.80       1038.74        81.11 o                         
   3  12   1         69.02         24.87        18.24 o                         
  -8  13   1         89.67         87.31        21.82 o                         
  -7  13   1          0.19        -17.34        17.34 o                         
  -6  13   1        889.86        884.87        58.45 o                         
  -5  13   1        442.73        430.04        39.18 o                         
  -4  13   1        377.81        325.68        24.81 o                         
  -3  13   1        557.35        621.73        33.67 o                         
  -2  13   1       1223.65       1389.40        72.28 o                         
  -1  13   1       1895.37       1874.70        86.62 o                         
   0  13   1        295.14        345.69        37.78 o                         
   1  13   1       1874.44       1850.76        88.94 o                         
   2  13   1         62.75         69.64        15.15 o                         
  -6  14   1        128.97         96.29        21.44 o                         
  -5  14   1       1011.42       1024.60        53.44 o                         
  -4  14   1        784.50        823.34        40.47 o                         
  -3  14   1        542.87        642.05        36.09 o                         
  -2  14   1        845.59        914.29        61.47 o                         
  -1  14   1        873.66        920.60        62.94 o                         
   3 -16   2        560.20        530.12        45.16 o                         
   5 -16   2       1144.24       1161.67        68.44 o                         
   6 -16   2         34.22         25.81        16.75 o                         
   7 -16   2       2040.13       1769.19        84.65 o                         
   0 -15   2         11.30          9.04        13.39 o                         
   1 -15   2        210.66        166.15        28.29 o                         
   2 -15   2        117.03         92.97        21.42 o                         
   3 -15   2        111.27         88.94        22.61 o                         
   4 -15   2        425.18        455.78        25.75 o                         
   5 -15   2        763.38        749.97        37.68 o                         
   6 -15   2       1885.66       1898.10        79.23 o                         
  -2 -14   2        123.91         90.18        22.54 o                         
  -1 -14   2         37.28         22.97        14.16 o                         
   0 -14   2        322.08        317.00        34.84 o                         
   1 -14   2        333.46        333.88        35.33 o                         
   2 -14   2          8.09        -12.85        15.82 o                         
   3 -14   2       1088.58       1305.39        69.33 o                         
   4 -14   2        366.14        362.79        25.09 o                         
   5 -14   2        555.50        514.80        29.93 o                         
   6 -14   2        302.27        308.18        34.72 o                         
   7 -14   2       1094.47       1162.09        67.92 o                         
   8 -14   2         29.43         41.29        19.61 o                         
  -4 -13   2        287.35        326.22        37.14 o                         
  -3 -13   2        181.13        141.44        18.97 o                         
  -2 -13   2        410.02        429.62        39.90 o                         
  -1 -13   2        477.10        407.60        37.79 o                         
   0 -13   2         48.23         52.20        17.29 o                         
   1 -13   2       1737.17       1723.45        78.38 o                         
   2 -13   2          0.00          0.25        12.78 o                         
   3 -13   2       2132.29       2147.30        61.23 o                         
   4 -13   2          7.35          6.87         6.08 o                         
   5 -13   2       2141.26       2155.74        57.28 o                         
   6 -13   2          2.35         18.60        12.32 o                         
   7 -13   2        748.75        722.58        51.33 o                         
   8 -13   2          8.82          6.98        13.54 o                         
   9 -13   2         10.57        -16.86        16.86 o                         
  -5 -12   2        286.33        288.98        34.79 o                         
  -4 -12   2        231.08        191.71        28.09 o                         
  -3 -12   2        732.64        719.76        35.93 o                         
  -2 -12   2        638.69        615.61        45.02 o                         
  -1 -12   2        249.68        242.29        28.41 o                         
   0 -12   2       2276.31       2267.46        88.43 o                         
   1 -12   2        702.54        600.36        42.12 o                         
   2 -12   2       4946.20       4906.34       141.03 o                         
   3 -12   2        279.58        232.82        18.47 o                         
   4 -12   2       2756.62       2849.05        54.56 o                         
   5 -12   2        294.69        289.67        18.75 o                         
   6 -12   2        981.29        898.77        54.04 o                         
   7 -12   2         34.67         21.63        15.10 o                         
   8 -12   2        125.81        121.29        23.06 o                         
   9 -12   2          5.42         -5.31        14.49 o                         
  10 -12   2         12.99          4.14        14.77 o                         
  -7 -11   2        626.46        627.03        50.76 o                         
  -6 -11   2        486.67        431.17        41.47 o                         
  -5 -11   2          1.50         -0.83        12.97 o                         
  -4 -11   2        631.46        590.68        45.32 o                         
  -3 -11   2       1124.72       1032.45        40.90 o                         
  -2 -11   2        245.61        206.57        25.99 o                         
  -1 -11   2        801.10        658.75        43.86 o                         
   0 -11   2        211.43        223.67        25.19 o                         
   1 -11   2       3389.60       3302.14       104.25 o                         
   2 -11   2       1068.58       1150.18        43.19 o                         
   3 -11   2       7453.67       7368.99       126.76 o                         
   4 -11   2          2.12         11.18         8.73 o                         
   5 -11   2       2819.10       2898.20        49.39 o                         
   6 -11   2         27.29         30.05         5.50 o                         
   7 -11   2       2325.69       2384.83        77.33 o                         
   8 -11   2         89.22         89.18        12.27 o                         
   9 -11   2        116.26         82.42        12.15 o                         
  10 -11   2        983.47       1033.15        40.95 o                         
  11 -11   2         79.90         81.68        18.01 o                         
  12 -11   2        310.08        278.50        32.03 o                         
  -8 -10   2        672.18        706.75        53.37 o                         
  -7 -10   2        186.37        127.18        25.05 o                         
  -6 -10   2        387.54        351.36        35.80 o                         
  -5 -10   2         98.31         72.79        18.81 o                         
  -4 -10   2        821.42        849.08        50.74 o                         
  -3 -10   2          8.18         11.98        11.27 o                         
  -2 -10   2        643.24        655.97        41.69 o                         
  -1 -10   2          5.34         13.17        10.55 o                         
   0 -10   2       2364.46       2302.85        80.06 o                         
   1 -10   2         25.63         49.93        12.99 o                         
   2 -10   2       3037.29       3044.83        65.96 o                         
   3 -10   2        198.90        214.75        13.69 o                         
   4 -10   2       3961.13       3809.85        47.16 o                         
   5 -10   2        309.16        303.16        15.31 o                         
   6 -10   2       1568.95       1620.69        58.01 o                         
   7 -10   2        491.27        499.07        23.19 o                         
   8 -10   2       2022.34       1949.12        53.90 o                         
   9 -10   2       1241.60       1340.10        55.70 o                         
  10 -10   2        951.41        942.49        38.80 o                         
  11 -10   2        611.27        639.24        41.28 o                         
  12 -10   2        397.58        352.68        35.55 o                         
  -8  -9   2         79.72         54.54        18.28 o                         
  -7  -9   2         36.05         43.88        16.59 o                         
  -6  -9   2        196.25        216.16        26.40 o                         
  -5  -9   2        792.68        837.07        49.14 o                         
  -4  -9   2          5.85         16.22        11.20 o                         
  -3  -9   2         86.95        105.94        17.48 o                         
  -2  -9   2       2835.61       2718.61        88.38 o                         
  -1  -9   2         10.82         20.10        12.28 o                         
   0  -9   2         46.46         46.81        12.92 o                         
   1  -9   2       1514.04       1636.55        60.98 o                         
   2  -9   2       2146.94       2212.21        38.17 o                         
   3  -9   2       1330.14       1385.53        25.63 o                         
   4  -9   2        226.44        228.12        10.76 o                         
   5  -9   2        675.53        718.02        18.79 o                         
   6  -9   2         46.93         77.45         9.66 o                         
   7  -9   2       3594.33       3576.13        72.68 o                         
   8  -9   2       2123.80       2056.95        59.61 o                         
   9  -9   2        563.75        588.81        38.49 o                         
  10  -9   2        617.88        554.47        38.69 o                         
  11  -9   2        291.11        315.13        32.23 o                         
  12  -9   2        233.62        256.46        30.33 o                         
  -8  -8   2        615.00        619.09        42.41 o                         
  -7  -8   2         41.19         27.27        10.28 o                         
  -6  -8   2        214.26        205.29        15.30 o                         
  -5  -8   2        993.92        949.74        30.50 o                         
  -4  -8   2       1106.54       1061.14        45.84 o                         
  -3  -8   2       3025.42       2819.29        46.40 o                         
  -2  -8   2         53.72         49.50         6.56 o                         
  -1  -8   2       4844.90       4775.63       120.61 o                         
   0  -8   2          3.79         52.84        12.41 o                         
   1  -8   2       3231.26       3169.92        61.86 o                         
   2  -8   2         26.46         88.54        21.69 o                         
   3  -8   2        262.06        226.86         7.10 o                         
   4  -8   2       2323.43       2434.63        28.84 o                         
   5  -8   2         92.75        104.49         6.35 o                         
   6  -8   2        660.93        635.78        33.90 o                         
   7  -8   2        837.88        860.44        39.66 o                         
   8  -8   2       2044.46       2052.25        70.50 o                         
   9  -8   2         39.98         37.19        11.89 o                         
  10  -8   2        356.64        377.23        32.84 o                         
  11  -8   2       1413.09       1461.83        69.23 o                         
  12  -8   2        354.64        373.02        36.25 o                         
  -9  -7   2        592.57        577.44        45.66 o                         
  -8  -7   2        155.16        124.78        11.98 o                         
  -7  -7   2       1473.93       1558.39        37.78 o                         
  -6  -7   2       1743.98       1753.34        31.85 o                         
  -5  -7   2        102.75        109.02         9.22 o                         
  -4  -7   2       1117.25       1113.70        25.84 o                         
  -3  -7   2        226.92        219.93         8.75 o                         
  -2  -7   2       7705.10       7192.31       104.79 o                         
  -1  -7   2         70.27         66.23        14.10 o                         
   0  -7   2       1804.59       1556.40        37.88 o                         
   1  -7   2        415.99        445.44        12.25 o                         
   2  -7   2       5859.54       5530.54        58.92 o                         
   3  -7   2        929.31        961.79        12.78 o                         
   4  -7   2       1131.90       1234.17        16.08 o                         
   5  -7   2        965.66       1052.47        26.74 o                         
   6  -7   2        209.15        199.32         9.44 o                         
   7  -7   2        234.00        230.70        20.61 o                         
   8  -7   2        414.79        442.86        30.43 o                         
   9  -7   2       1914.53       1805.32        69.57 o                         
  10  -7   2        447.13        486.95        37.04 o                         
  11  -7   2        733.98        714.57        47.83 o                         
  12  -7   2        254.38        281.10        32.42 o                         
 -10  -6   2         22.92         30.28        13.19 o                         
  -9  -6   2         92.29         75.94        13.08 o                         
  -8  -6   2        768.81        733.64        25.86 o                         
  -7  -6   2          7.08          9.40         6.07 o                         
  -6  -6   2        532.84        546.11        20.52 o                         
  -5  -6   2       4263.07       4106.47        61.94 o                         
  -4  -6   2        852.10        888.75        21.93 o                         
  -3  -6   2       1216.68       1083.18        24.68 o                         
  -2  -6   2        246.30        223.85         7.46 o                         
  -1  -6   2      12116.50      11134.96       106.30 o                         
   0  -6   2       1266.67       1260.51        25.87 o                         
   1  -6   2       7040.38       6943.54        87.44 o                         
   2  -6   2        974.07       1126.98        15.83 o                         
   3  -6   2       3659.55       3516.95        35.68 o                         
   4  -6   2       1606.17       1604.74        19.48 o                         
   5  -6   2        475.81        467.16        14.42 o                         
   6  -6   2       3060.52       2874.82        47.45 o                         
   7  -6   2        118.06         86.60        32.95 o                         
   8  -6   2       4560.30       4485.09       118.42 o                         
   9  -6   2         76.83         97.85        17.86 o                         
  10  -6   2       1469.72       1389.44        63.37 o                         
  11  -6   2         49.81         65.03        15.26 o                         
  12  -6   2        351.47        368.37        33.50 o                         
 -11  -5   2         13.52         22.96        13.08 o                         
 -10  -5   2         93.59        108.76        15.44 o                         
  -9  -5   2         50.19         56.33        17.05 o                         
  -8  -5   2         42.45         31.67         8.71 o                         
  -7  -5   2       2372.34       2398.63        46.21 o                         
  -6  -5   2         12.43         15.65         6.55 o                         
  -5  -5   2       2986.93       2975.70        48.08 o                         
  -4  -5   2       2454.81       2549.26        41.11 o                         
  -3  -5   2       5979.00       6030.04        64.05 o                         
  -2  -5   2       1546.61       1477.04        20.87 o                         
  -1  -5   2        135.84        147.05         9.21 o                         
   0  -5   2       1823.71       1846.16        27.03 o                         
   1  -5   2       1930.27       2257.20        26.67 o                         
   2  -5   2       7080.10       7172.42        71.59 o                         
   3  -5   2        448.49        454.32         8.34 o                         
   4  -5   2       2591.51       2501.64        33.75 o                         
   5  -5   2       3685.30       3478.13        54.39 o                         
   6  -5   2       4634.32       4197.78       134.90 o                         
   7  -5   2        173.97        159.15        13.33 o                         
   8  -5   2       1887.04       1882.22        67.26 o                         
   9  -5   2        469.57        472.51        33.86 o                         
  10  -5   2        381.14        403.96        34.39 o                         
  11  -5   2        284.02        361.77        32.68 o                         
  12  -5   2         79.39         65.69        14.05 o                         
 -11  -4   2        414.87        458.20        40.81 o                         
 -10  -4   2          0.70          5.05         7.38 o                         
  -9  -4   2         15.24         38.32         9.55 o                         
  -8  -4   2        217.07        200.37        16.54 o                         
  -7  -4   2        418.11        400.01        20.96 o                         
  -6  -4   2        713.61        707.10        18.18 o                         
  -5  -4   2       2491.02       2470.67        34.00 o                         
  -4  -4   2       4039.06       3833.79        53.70 o                         
  -3  -4   2        331.35        365.30         8.83 o                         
  -2  -4   2       5613.28       5850.96        49.06 o                         
  -1  -4   2      14893.81      15085.09       138.19 o                         
   0  -4   2       9844.97      10052.12        77.57 o                         
   1  -4   2        831.22        831.53        12.54 o                         
   2  -4   2       2784.39       2617.28        27.75 o                         
   3  -4   2       4315.39       4331.56        37.36 o                         
   4  -4   2       2858.98       2721.43        33.49 o                         
   5  -4   2       5642.98       5156.65       159.82 o                         
   6  -4   2       2982.77       2778.60        89.02 o                         
   7  -4   2       4074.16       3618.65       157.73 o                         
   8  -4   2       1956.58       1844.43       107.77 o                         
   9  -4   2        310.95        288.68        26.53 o                         
  10  -4   2        673.86        681.88        31.11 o                         
  11  -4   2         42.06         51.43        12.06 o                         
  12  -4   2        116.35        124.83        17.04 o                         
 -11  -3   2        353.28        390.67        26.85 o                         
 -10  -3   2        473.58        511.09        22.59 o                         
  -9  -3   2        713.49        738.66        28.59 o                         
  -8  -3   2        284.56        285.98        14.83 o                         
  -7  -3   2       4166.77       3996.82        77.12 o                         
  -6  -3   2       2638.63       2749.58        52.30 o                         
  -5  -3   2       1002.58        913.40        16.97 o                         
  -4  -3   2        420.59        506.38        12.17 o                         
  -3  -3   2       4111.85       3755.70        32.23 o                         
  -2  -3   2        300.73        317.47         6.97 o                         
  -1  -3   2       1849.93       1892.14        20.29 o                         
   0  -3   2         48.44         62.98         2.60 o                         
   1  -3   2      13233.30      14081.08       127.85 o                         
   2  -3   2        121.45        128.58         3.67 o                         
   3  -3   2        838.82        817.17        17.97 o                         
   4  -3   2       2877.57       2779.59        45.74 o                         
   5  -3   2       4715.65       4523.53       105.03 o                         
   6  -3   2       4632.97       4341.77       106.54 o                         
   7  -3   2       2059.46       2025.38        67.00 o                         
   8  -3   2        318.60        292.03        25.89 o                         
   9  -3   2        217.04        267.25        18.56 o                         
  10  -3   2        343.09        297.55        30.84 o                         
  11  -3   2        404.34        434.27        26.72 o                         
  12  -3   2         19.09         26.43        15.16 o                         
 -11  -2   2        435.05        431.61        21.74 o                         
 -10  -2   2       3179.18       3232.26        85.32 o                         
  -9  -2   2       1053.87       1084.86        41.29 o                         
  -8  -2   2        781.37        805.59        24.47 o                         
  -7  -2   2       2912.17       2920.43        49.18 o                         
  -6  -2   2       4052.33       3869.11        96.02 o                         
  -5  -2   2        155.87        138.27        12.13 o                         
  -4  -2   2       1330.93       1088.88        13.83 o                         
  -3  -2   2        199.28        229.00         5.76 o                         
  -2  -2   2        249.99        243.36         6.07 o                         
  -1  -2   2       1954.21       1857.37        18.35 o                         
   0  -2   2        365.87        260.49         7.00 o                         
   1  -2   2       1220.61       1505.88        21.14 o                         
   2  -2   2       6286.46       5923.59       114.78 o                         
   3  -2   2       5887.50       5673.65        82.59 o                         
   4  -2   2        253.18        262.25        12.27 o                         
   5  -2   2       1663.41       1671.49        29.92 o                         
   6  -2   2       1851.11       1954.99        43.93 o                         
   7  -2   2        722.46        702.51        21.10 o                         
   8  -2   2        682.53        604.92        20.90 o                         
   9  -2   2        260.43        233.27        14.87 o                         
  10  -2   2        738.15        817.25        34.34 o                         
  11  -2   2          1.02          1.45         8.53 o                         
  12  -2   2        882.27       1083.35        62.80 o                         
 -11  -1   2       1333.33       1366.09        38.57 o                         
 -10  -1   2       1678.17       1794.07        42.29 o                         
  -9  -1   2       3994.08       4025.71        66.59 o                         
  -8  -1   2       2421.38       2503.33        46.31 o                         
  -7  -1   2       5716.56       5542.69        85.10 o                         
  -6  -1   2       8239.63       8137.88        85.32 o                         
  -5  -1   2       6589.72       6409.77        60.42 o                         
  -4  -1   2        210.95        193.12         6.83 o                         
  -3  -1   2       4673.40       4378.80        40.34 o                         
  -2  -1   2       2421.16       2277.30        19.95 o                         
  -1  -1   2       3672.06       4088.51        78.66 o                         
   1  -1   2       4535.40       4401.76        96.08 o                         
   2  -1   2       7759.28       7867.82       106.00 o                         
   3  -1   2       2638.93       2883.51        38.85 o                         
   4  -1   2       5683.10       5494.48       113.65 o                         
   5  -1   2       1038.32       1111.10        26.98 o                         
   6  -1   2       3783.67       3812.00        56.67 o                         
   7  -1   2          1.73          9.72         5.15 o                         
   8  -1   2         65.07         91.25        10.99 o                         
   9  -1   2       1331.22       1359.13        34.87 o                         
  10  -1   2         16.83         21.15         7.06 o                         
  11  -1   2       1127.30       1161.59        46.15 o                         
  12  -1   2          0.10         40.10        17.77 o                         
 -12   0   2          2.92          6.55         8.87 o                         
 -11   0   2         19.20         31.58        10.51 o                         
 -10   0   2        762.25        785.78        33.71 o                         
  -9   0   2       1245.78       1218.58        31.44 o                         
  -8   0   2       1741.32       1685.10        35.72 o                         
  -7   0   2        755.75        757.95        14.29 o                         
  -6   0   2       3332.74       3007.43        32.91 o                         
  -5   0   2       6528.86       6519.62        53.98 o                         
  -4   0   2       5116.96       5140.85        47.37 o                         
  -3   0   2       4830.21       4881.01        45.96 o                         
  -2   0   2       1004.11        915.93         8.63 o                         
  -1   0   2       1944.64       2048.60        40.98 o                         
   1   0   2       1860.98       1688.32        24.15 o                         
   2   0   2      13206.94      13989.02       268.64 o                         
   3   0   2      23375.90      23543.54       275.04 o                         
   4   0   2      11063.54      11578.91       111.27 o                         
   5   0   2          7.24         27.14         7.33 o                         
   6   0   2       1736.81       1700.76        33.30 o                         
   7   0   2        164.00        184.60        16.52 o                         
   8   0   2        184.96        163.46        11.98 o                         
   9   0   2         69.48         72.12        10.55 o                         
  10   0   2        329.50        317.37        21.24 o                         
  11   0   2         46.30         20.91        11.14 o                         
  12   0   2        850.46        964.71        60.13 o                         
 -12   1   2        370.28        419.34        27.52 o                         
 -11   1   2         54.01         82.62        13.86 o                         
 -10   1   2        963.60        985.34        37.74 o                         
  -9   1   2        662.81        645.26        32.41 o                         
  -8   1   2        429.10        450.69        19.43 o                         
  -7   1   2         73.77         69.78         3.83 o                         
  -6   1   2        878.21        838.41        18.63 o                         
  -5   1   2       3238.35       3102.73        64.84 o                         
  -4   1   2        451.30        443.41        16.30 o                         
  -3   1   2      14433.07      14256.87       181.16 o                         
  -2   1   2      16490.29      17096.93       306.27 o                         
  -1   1   2       5578.44       5802.83       109.25 o                         
   0   1   2       1496.59       1441.43        26.37 o                         
   1   1   2       7772.06       7988.18        74.97 o                         
   2   1   2       2956.06       3155.06        29.55 o                         
   3   1   2         10.31        107.32         5.02 o                         
   4   1   2       3298.92       3276.81        45.84 o                         
   5   1   2          1.27         13.62         4.38 o                         
   6   1   2       1683.18       1522.01        38.37 o                         
   7   1   2          4.36         10.18         5.60 o                         
   8   1   2        425.65        441.44        21.34 o                         
   9   1   2         27.03         37.46         7.58 o                         
  10   1   2         65.60         71.01        10.29 o                         
  11   1   2        116.92        144.30        26.56 o                         
  12   1   2         17.03         32.10        16.92 o                         
 -12   2   2        165.01        211.45        20.56 o                         
 -11   2   2       1907.29       1950.75        82.83 o                         
 -10   2   2        238.93        264.75        19.37 o                         
  -9   2   2       2412.36       2195.66        55.60 o                         
  -8   2   2        664.10        608.95        29.77 o                         
  -7   2   2        974.44        699.80        79.61 o                         
  -6   2   2       1123.76       1175.31        44.29 o                         
  -5   2   2          9.44          8.75         4.50 o                         
  -4   2   2       4386.98       4433.23        97.41 o                         
  -3   2   2       2021.69       1981.85        49.39 o                         
  -2   2   2       3506.33       3397.83        73.53 o                         
  -1   2   2       1434.85       1649.99        41.73 o                         
   0   2   2      12446.56      12797.80       136.35 o                         
   1   2   2        115.91        139.67         4.18 o                         
   2   2   2       3445.57       3401.16        34.86 o                         
   3   2   2        295.03        246.52         6.60 o                         
   4   2   2       1176.19       1142.08        20.38 o                         
   5   2   2       1003.80        979.38        19.95 o                         
   6   2   2         82.52         77.83         7.43 o                         
   7   2   2       2864.12       2717.29        63.05 o                         
   8   2   2        356.49        262.66        14.96 o                         
   9   2   2       1512.95       1577.56        39.75 o                         
  10   2   2         30.21          9.13         6.89 o                         
  11   2   2        664.85        727.31        29.67 o                         
 -12   3   2       1645.87       1850.41       116.16 o                         
 -11   3   2       1178.55       1350.84        46.84 o                         
 -10   3   2       1899.76       2054.04        61.22 o                         
  -9   3   2        301.70        278.26        18.87 o                         
  -8   3   2       1375.10       1201.68        51.04 o                         
  -7   3   2          5.08         12.26         8.42 o                         
  -6   3   2       3215.98       3184.85        84.07 o                         
  -5   3   2          1.00         13.01         7.19 o                         
  -4   3   2        932.02        922.09        39.62 o                         
  -3   3   2       6946.65       7027.60       103.65 o                         
  -2   3   2       2392.84       2336.91        38.73 o                         
  -1   3   2        339.85        379.73        13.11 o                         
   0   3   2       8183.12       7570.78        86.40 o                         
   1   3   2      11972.31      11861.05       111.92 o                         
   2   3   2        107.25        112.75         5.18 o                         
   3   3   2        426.24        400.80        10.76 o                         
   4   3   2       1769.78       1797.04        28.05 o                         
   5   3   2         49.99         63.60         8.61 o                         
   6   3   2       3483.17       3338.41        46.67 o                         
   7   3   2        341.00        426.84        16.87 o                         
   8   3   2       3604.15       3763.24        78.93 o                         
   9   3   2        470.12        486.04        22.13 o                         
  10   3   2       1613.83       1744.26        45.62 o                         
  11   3   2        241.18        216.48        29.71 o                         
 -12   4   2        505.90        565.33        31.75 o                         
 -11   4   2        777.92        838.86        36.38 o                         
 -10   4   2        344.70        390.91        23.59 o                         
  -9   4   2       5429.73       5338.03       139.09 o                         
  -8   4   2        191.01        213.60        21.38 o                         
  -7   4   2        914.16        804.43        37.88 o                         
  -6   4   2        390.66        334.52        22.54 o                         
  -5   4   2      10991.32      10656.92       210.89 o                         
  -4   4   2        416.10        570.66        12.15 o                         
  -3   4   2       1887.65       2035.45        37.70 o                         
  -2   4   2       8149.73       8509.78       117.14 o                         
  -1   4   2        330.89        369.49        17.01 o                         
   0   4   2       4443.71       4226.08        86.88 o                         
   1   4   2          4.00         24.74         3.22 o                         
   2   4   2       2692.78       2686.33        31.80 o                         
   3   4   2         80.49         79.62         5.76 o                         
   4   4   2        347.79        306.98        10.96 o                         
   5   4   2        740.83        790.72        19.00 o                         
   6   4   2        456.99        445.79        20.64 o                         
   7   4   2       3253.59       3368.72        50.18 o                         
   8   4   2         57.58         43.43         9.86 o                         
   9   4   2       1413.22       1635.86        50.92 o                         
  10   4   2          1.02         -8.28         8.28 o                         
 -12   5   2        203.87        196.20        19.57 o                         
 -11   5   2        509.41        499.27        33.17 o                         
 -10   5   2        187.24        172.58        22.61 o                         
  -9   5   2         95.40         80.69        15.97 o                         
  -8   5   2       1993.60       2057.58        70.27 o                         
  -7   5   2        102.43         86.82        14.09 o                         
  -6   5   2       4528.47       4409.09       106.20 o                         
  -5   5   2        145.75        174.89        16.21 o                         
  -4   5   2       6359.17       6238.53        64.55 o                         
  -3   5   2        215.64        220.12        12.06 o                         
  -2   5   2       4013.08       3988.38        61.80 o                         
  -1   5   2        270.58        226.46        13.44 o                         
   0   5   2       2492.49       2561.60        51.29 o                         
   1   5   2        846.15        786.29        16.96 o                         
   2   5   2        546.63        608.18        25.08 o                         
   3   5   2       1545.35       1545.22        26.56 o                         
   4   5   2       2953.12       2973.69        87.89 o                         
   5   5   2         27.26         37.00         5.42 o                         
   6   5   2          5.28          8.90         4.66 o                         
   7   5   2        891.95        938.28        25.31 o                         
   8   5   2        400.63        426.05        24.18 o                         
   9   5   2         30.15         10.15         8.36 o                         
  10   5   2        385.15        457.04        29.19 o                         
 -12   6   2        197.71        228.15        21.28 o                         
 -11   6   2          3.83        -12.86        12.86 o                         
 -10   6   2        345.47        371.22        31.30 o                         
  -9   6   2        304.64        263.64        25.08 o                         
  -8   6   2        119.71        102.13        15.85 o                         
  -7   6   2       2120.28       2007.20        48.24 o                         
  -6   6   2       1985.74       1550.24       131.33 o                         
  -5   6   2       6773.15       6712.83        81.46 o                         
  -4   6   2        284.56        353.23        11.28 o                         
  -3   6   2       4819.55       4922.17        96.82 o                         
  -2   6   2       6957.55       6793.13        80.39 o                         
  -1   6   2      13894.33      14333.13       154.65 o                         
   0   6   2       2571.31       2583.02        51.02 o                         
   1   6   2        733.00        807.31        17.30 o                         
   2   6   2       1713.03       1645.75        28.62 o                         
   3   6   2          5.52          9.98         4.27 o                         
   4   6   2       3013.20       2876.92        62.33 o                         
   5   6   2         76.35         92.20        10.37 o                         
   6   6   2        248.30        206.53        15.55 o                         
   7   6   2        155.46        178.79        11.16 o                         
   8   6   2        549.71        591.90        24.61 o                         
   9   6   2          2.65          6.41        12.97 o                         
 -12   7   2          0.83         19.19        14.14 o                         
 -11   7   2         72.25         68.87        17.75 o                         
 -10   7   2         12.05          2.77        10.19 o                         
  -9   7   2          7.52          8.15         8.11 o                         
  -8   7   2       2208.76       2207.43        54.51 o                         
  -7   7   2        657.14        672.98        26.30 o                         
  -6   7   2       3280.25       3074.08        66.32 o                         
  -5   7   2       1162.50       1140.99        29.81 o                         
  -4   7   2       1283.58       1208.78        46.37 o                         
  -3   7   2        727.68        614.06        18.27 o                         
  -2   7   2       1279.07       1255.61        21.92 o                         
  -1   7   2        802.46        769.64        20.50 o                         
   0   7   2        229.19        229.51         7.40 o                         
   1   7   2        897.71        744.04        28.75 o                         
   2   7   2        167.42        161.21         7.69 o                         
   3   7   2       2018.33       1910.06        43.27 o                         
   4   7   2          6.94          7.75         8.92 o                         
   5   7   2       1988.66       1966.06        66.53 o                         
   6   7   2        269.86        296.21        13.68 o                         
   7   7   2       1425.95       1524.76        93.54 o                         
   8   7   2         19.31         19.68        10.73 o                         
 -12   8   2        528.30        533.63        34.12 o                         
 -11   8   2        296.09        293.53        22.41 o                         
 -10   8   2        671.26        632.62        30.96 o                         
  -9   8   2        373.49        382.50        23.08 o                         
  -8   8   2        960.51        998.72        35.06 o                         
  -7   8   2        357.19        350.23        19.32 o                         
  -6   8   2        429.76        337.53        29.59 o                         
  -5   8   2       2220.22       2232.15       112.97 o                         
  -4   8   2         45.28         40.66         5.81 o                         
  -3   8   2         89.73         97.10        10.22 o                         
  -2   8   2       1301.65       1181.76        19.81 o                         
  -1   8   2        546.96        526.96        24.25 o                         
   0   8   2       1169.16        979.94       123.07 o                         
   1   8   2          5.67         14.05         3.44 o                         
   2   8   2       3924.04       3736.57        56.80 o                         
   3   8   2        116.87        103.31        18.91 o                         
   4   8   2       3420.12       3389.43       111.84 o                         
   5   8   2         30.76         51.52        18.26 o                         
   6   8   2       1581.32       1654.53        51.95 o                         
   7   8   2          1.38          0.11        12.89 o                         
 -12   9   2          2.37          7.00        13.59 o                         
 -11   9   2        889.19        897.18        39.72 o                         
 -10   9   2        175.88        193.61        18.19 o                         
  -9   9   2       1712.27       1668.44        49.85 o                         
  -8   9   2       2521.41       2455.46        59.86 o                         
  -7   9   2       1338.56       1209.01        59.18 o                         
  -6   9   2         38.34         25.81        13.69 o                         
  -5   9   2       2095.42       2081.15        78.35 o                         
  -4   9   2        796.05        767.30        44.19 o                         
  -3   9   2       1548.80       1566.40        38.32 o                         
  -2   9   2       1198.33       1284.33        63.77 o                         
  -1   9   2       1298.32       1286.96        41.57 o                         
   0   9   2        101.68         76.17        16.30 o                         
   1   9   2       1808.78       1737.14        72.29 o                         
   2   9   2        122.75        100.78        13.99 o                         
   3   9   2       2234.22       2199.71        87.21 o                         
   4   9   2         68.45         59.57        20.13 o                         
   5   9   2       3925.77       4177.05       136.28 o                         
   6   9   2         80.19         93.61        23.36 o                         
   7   9   2        973.41       1011.62        65.95 o                         
 -12  10   2        272.17        183.13        27.29 o                         
 -11  10   2        275.17        240.90        21.93 o                         
 -10  10   2       1160.73       1267.29        45.75 o                         
  -9  10   2        666.71        638.76        47.50 o                         
  -8  10   2       3455.85       3343.03       114.37 o                         
  -7  10   2        531.75        570.56        42.58 o                         
  -6  10   2       3132.79       3251.94       107.98 o                         
  -5  10   2       1685.53       1634.06        70.85 o                         
  -4  10   2       2158.34       2203.85        82.87 o                         
  -3  10   2        307.37        348.58        31.10 o                         
  -2  10   2         47.21         53.38        11.45 o                         
  -1  10   2       1159.90       1217.67        45.57 o                         
   0  10   2       1051.65        914.21        52.52 o                         
   1  10   2         39.20         34.99        14.51 o                         
   2  10   2       1797.85       1769.99        95.94 o                         
   3  10   2        945.10        962.73        58.39 o                         
   4  10   2       1251.11       1333.55        72.18 o                         
   5  10   2         49.09         51.51        16.87 o                         
 -10  11   2         15.97         41.89        19.24 o                         
  -9  11   2       1075.10       1123.16        65.35 o                         
  -8  11   2         87.44        105.83        21.13 o                         
  -7  11   2       1884.28       1881.66        82.88 o                         
  -6  11   2        968.24       1015.45        57.44 o                         
  -5  11   2          2.36         -5.71        12.76 o                         
  -4  11   2       1709.86       1667.79        74.27 o                         
  -3  11   2        120.12        125.45        15.08 o                         
  -2  11   2        921.52        961.32        38.73 o                         
  -1  11   2        379.68        389.24        35.24 o                         
   0  11   2       1525.44       1452.43        70.38 o                         
   1  11   2        103.85         81.95        19.11 o                         
   2  11   2        576.27        531.16        31.38 o                         
   3  11   2         10.62          4.27        14.69 o                         
   4  11   2          9.34          5.60        13.33 o                         
  -9  12   2         37.55         56.91        18.17 o                         
  -8  12   2        401.65        433.05        40.55 o                         
  -7  12   2         45.16         35.12        16.90 o                         
  -6  12   2        980.54        998.06        60.37 o                         
  -5  12   2         96.17         93.02        19.03 o                         
  -4  12   2          7.53         -0.70        12.82 o                         
  -3  12   2        713.75        759.89        36.06 o                         
  -2  12   2          7.27         26.41        10.82 o                         
  -1  12   2       1642.02       1595.69        76.75 o                         
   0  12   2          2.06         -6.76        13.31 o                         
   1  12   2       1378.62       1460.13        76.44 o                         
   2  12   2         13.55         21.92        11.22 o                         
   3  12   2       1179.92       1185.11        72.48 o                         
  -8  13   2         10.43         14.70        14.32 o                         
  -7  13   2        233.11        284.74        34.94 o                         
  -6  13   2        103.13        122.59        23.16 o                         
  -5  13   2         32.34         39.30        17.13 o                         
  -4  13   2       3553.91       3850.22        92.49 o                         
  -3  13   2         16.35         34.63        11.77 o                         
  -2  13   2        886.85        928.22        59.41 o                         
  -1  13   2          0.65         16.41        17.79 o                         
   0  13   2       3430.06       3379.13       126.70 o                         
   1  13   2          3.66          4.69         8.90 o                         
  -5  14   2        111.37        119.98        17.60 o                         
  -4  14   2        165.82        199.45        21.03 o                         
  -3  14   2        654.72        675.19        37.41 o                         
  -2  14   2        137.93        192.29        31.66 o                         
   2 -16   3        124.54        131.94        26.01 o                         
   3 -16   3        354.47        334.25        35.05 o                         
   5 -16   3          6.78        -16.74        16.74 o                         
   6 -16   3        815.94        646.80        49.62 o                         
   7 -16   3        198.49        166.01        27.55 o                         
  -1 -15   3        185.31        179.18        29.99 o                         
   0 -15   3        212.33        159.56        27.25 o                         
   1 -15   3          0.31         19.16        13.60 o                         
   2 -15   3          8.42         26.15        11.31 o                         
   3 -15   3        481.31        493.15        29.66 o                         
   4 -15   3         39.63         62.50        20.03 o                         
   5 -15   3       1156.45       1100.39        89.91 o                         
   6 -15   3          1.01          3.72        10.37 o                         
  -3 -14   3        581.93        509.24        33.06 o                         
  -2 -14   3        329.10        317.61        36.54 o                         
  -1 -14   3        580.07        545.66        46.17 o                         
   0 -14   3         58.30         62.23        19.07 o                         
   1 -14   3        694.91        666.33        49.39 o                         
   2 -14   3        119.82        110.83        22.43 o                         
   3 -14   3         85.70        108.34        14.04 o                         
   4 -14   3        659.43        673.11        33.42 o                         
   5 -14   3         81.03         94.34        19.27 o                         
   6 -14   3        962.66        967.65        61.02 o                         
   7 -14   3         13.05         -6.81        15.77 o                         
   8 -14   3       2473.49       2546.91       107.04 o                         
  -5 -13   3       1251.44       1220.96        72.14 o                         
  -4 -13   3         37.72         49.24        19.39 o                         
  -3 -13   3       2080.88       1936.72        62.62 o                         
  -2 -13   3         35.25         16.54        13.42 o                         
  -1 -13   3        180.34        162.42        24.30 o                         
   0 -13   3         45.18         65.36        17.37 o                         
   1 -13   3         52.26         50.67        16.69 o                         
   2 -13   3        537.83        552.59        41.57 o                         
   3 -13   3        235.01        231.85        15.56 o                         
   4 -13   3        694.32        683.30        25.09 o                         
   5 -13   3       1084.51       1102.31        38.95 o                         
   6 -13   3       1171.57       1083.61        61.00 o                         
   7 -13   3        814.69        823.77        54.69 o                         
   8 -13   3          2.32         20.49        14.46 o                         
   9 -13   3        829.28        835.87        58.82 o                         
  -6 -12   3        692.13        729.16        54.41 o                         
  -5 -12   3        215.59        182.25        28.98 o                         
  -4 -12   3        817.98        745.61        52.60 o                         
  -3 -12   3        376.41        338.82        24.86 o                         
  -2 -12   3         61.80         53.73        16.14 o                         
  -1 -12   3        841.63        843.52        50.46 o                         
   0 -12   3        222.26        198.70        25.29 o                         
   1 -12   3       1577.64       1753.25        73.15 o                         
   2 -12   3        164.08        189.55        23.50 o                         
   3 -12   3       4428.93       4501.27        73.56 o                         
   4 -12   3        939.06        930.62        27.53 o                         
   5 -12   3       1238.49       1361.88        38.57 o                         
   6 -12   3         30.93          7.38        12.30 o                         
   7 -12   3       1802.05       1816.60        80.18 o                         
   8 -12   3        293.38        209.67        29.30 o                         
   9 -12   3        227.40        213.99        29.95 o                         
  10 -12   3         18.66         14.28        14.37 o                         
  -7 -11   3        339.10        278.33        34.65 o                         
  -6 -11   3         97.93         93.76        21.87 o                         
  -5 -11   3        674.32        651.80        47.28 o                         
  -4 -11   3        130.94         90.19        19.88 o                         
  -3 -11   3        379.38        328.23        31.77 o                         
  -2 -11   3        701.04        609.30        42.12 o                         
  -1 -11   3        373.03        342.38        30.21 o                         
   0 -11   3       1369.35       1355.96        60.88 o                         
   1 -11   3          6.67          6.46        10.75 o                         
   2 -11   3       5519.90       5693.71       103.74 o                         
   3 -11   3         39.81         50.74         6.08 o                         
   4 -11   3       4317.73       4613.16        87.98 o                         
   5 -11   3       1812.68       1679.52        32.72 o                         
   6 -11   3       1860.07       1996.99        46.61 o                         
   7 -11   3        102.86        105.57        11.52 o                         
   8 -11   3        730.17        712.56        36.30 o                         
   9 -11   3        344.67        428.35        24.94 o                         
  10 -11   3        318.67        303.52        22.83 o                         
  11 -11   3         82.07         78.81        18.05 o                         
  12 -11   3        102.06         96.30        21.13 o                         
  -8 -10   3        734.77        646.16        49.66 o                         
  -7 -10   3        628.84        610.80        46.41 o                         
  -6 -10   3        677.03        635.37        45.50 o                         
  -5 -10   3        165.84        187.03        25.38 o                         
  -4 -10   3        340.89        277.30        29.59 o                         
  -3 -10   3          0.66         -2.93        10.26 o                         
  -2 -10   3          6.10         -7.75        10.76 o                         
  -1 -10   3       1547.68       1591.45        64.05 o                         
   0 -10   3        417.52        408.59        30.53 o                         
   1 -10   3       1098.29       1110.98        51.06 o                         
   2 -10   3          2.38          4.05         4.95 o                         
   3 -10   3       3622.97       3803.05        51.71 o                         
   4 -10   3        219.12        233.07         8.16 o                         
   5 -10   3        346.89        339.95        15.13 o                         
   6 -10   3        139.82        143.87         9.14 o                         
   7 -10   3       2676.79       2642.14        59.95 o                         
   8 -10   3          2.59          7.53         7.59 o                         
   9 -10   3         43.17         50.90        11.66 o                         
  10 -10   3        870.05        770.67        46.14 o                         
  11 -10   3          9.65          6.47        12.19 o                         
  12 -10   3        344.75        343.99        35.14 o                         
  -8  -9   3        761.96        785.61        52.20 o                         
  -7  -9   3        869.14        812.63        51.02 o                         
  -6  -9   3        814.03        794.28        48.98 o                         
  -5  -9   3          1.43         13.89        12.17 o                         
  -4  -9   3        452.35        422.87        33.26 o                         
  -3  -9   3        415.14        404.51        19.80 o                         
  -2  -9   3         47.00         51.87         7.29 o                         
  -1  -9   3        926.28        913.31        43.98 o                         
   0  -9   3       3689.17       3579.99        99.56 o                         
   1  -9   3       1310.33       1248.43        35.94 o                         
   2  -9   3       1259.99       1266.59        20.81 o                         
   3  -9   3        746.97        800.25        13.55 o                         
   4  -9   3       1239.60       1342.07        23.03 o                         
   5  -9   3        233.85        227.94         8.96 o                         
   6  -9   3       2097.39       2098.48        39.01 o                         
   7  -9   3       1269.36       1231.09        37.63 o                         
   8  -9   3        427.77        429.81        30.31 o                         
   9  -9   3       4935.34       4889.40       132.19 o                         
  10  -9   3         33.59         24.87        11.60 o                         
  11  -9   3        887.43        868.02        52.16 o                         
  12  -9   3        236.02        235.84        29.01 o                         
  -8  -8   3        633.48        643.51        52.77 o                         
  -7  -8   3        217.64        229.20        18.89 o                         
  -6  -8   3        838.20        792.15        24.85 o                         
  -5  -8   3        579.36        566.40        51.44 o                         
  -4  -8   3       2030.22       2001.35        43.90 o                         
  -3  -8   3        287.75        272.79        12.83 o                         
  -2  -8   3       4169.68       4085.75        54.23 o                         
  -1  -8   3        259.02        187.94        37.16 o                         
   0  -8   3       5219.72       5028.22        86.88 o                         
   1  -8   3        315.65        367.13        13.67 o                         
   2  -8   3        710.01        744.19        11.82 o                         
   3  -8   3       3049.63       3057.11        35.15 o                         
   4  -8   3        150.73        129.12         6.46 o                         
   5  -8   3       1452.48       1484.52        24.88 o                         
   6  -8   3        132.01        149.45         9.47 o                         
   7  -8   3       1166.30       1211.00        56.20 o                         
   8  -8   3        132.13        123.01        17.05 o                         
   9  -8   3        903.96        827.94        45.47 o                         
  10  -8   3       1023.87       1007.03        53.14 o                         
  11  -8   3        177.15        144.89        22.51 o                         
  12  -8   3       1088.01       1272.54        67.52 o                         
  -9  -7   3         48.99         38.78        10.68 o                         
  -8  -7   3         15.41         25.87         7.89 o                         
  -7  -7   3        763.70        774.50        40.72 o                         
  -6  -7   3          3.98         11.06         6.45 o                         
  -5  -7   3       5170.47       5093.16        77.41 o                         
  -4  -7   3        708.83        712.64        19.84 o                         
  -3  -7   3       6894.68       6479.52        98.84 o                         
  -2  -7   3        118.01        151.74         8.22 o                         
  -1  -7   3      11894.87      12190.59       116.75 o                         
   0  -7   3       1495.82       1581.81        27.61 o                         
   1  -7   3      10402.19      10503.83       134.03 o                         
   2  -7   3        679.15        795.37        13.39 o                         
   3  -7   3        209.98        185.76         6.09 o                         
   4  -7   3       2996.39       3050.96        30.56 o                         
   5  -7   3          0.25         18.54         3.62 o                         
   6  -7   3          4.11          4.49         6.71 o                         
   7  -7   3        207.11        196.03         9.57 o                         
   8  -7   3       1637.64       1665.36        62.68 o                         
   9  -7   3        528.96        467.29        34.13 o                         
  10  -7   3        708.52        711.00        44.28 o                         
  11  -7   3       1028.02       1072.77        59.07 o                         
  12  -7   3        454.49        537.27        44.52 o                         
 -10  -6   3         44.63         40.76        14.56 o                         
  -9  -6   3        334.26        366.63        23.96 o                         
  -8  -6   3         43.48         31.71         9.15 o                         
  -7  -6   3        220.42        214.96        13.24 o                         
  -6  -6   3       1223.58       1215.19        24.48 o                         
  -5  -6   3        530.76        547.53        17.86 o                         
  -4  -6   3       4325.13       4206.95        59.92 o                         
  -3  -6   3        220.46        243.13         8.30 o                         
  -2  -6   3       9918.03       9546.78       110.09 o                         
  -1  -6   3        350.69        324.37         8.37 o                         
   0  -6   3      10377.02      10267.35        89.05 o                         
   1  -6   3       3569.95       3848.82        32.75 o                         
   2  -6   3       3454.22       3576.16        33.90 o                         
   3  -6   3         17.02        104.21         5.11 o                         
   4  -6   3       8547.96       8659.73        75.91 o                         
   5  -6   3       1930.18       1808.92        35.15 o                         
   6  -6   3        215.58        227.35        10.37 o                         
   7  -6   3        440.65        399.46        32.02 o                         
   8  -6   3          1.21          7.64         9.71 o                         
   9  -6   3        240.99        210.52        22.53 o                         
  10  -6   3         49.44         60.04        16.61 o                         
  11  -6   3        665.14        738.17        47.98 o                         
  12  -6   3        118.20        128.22        24.46 o                         
 -11  -5   3         45.60         72.67        19.49 o                         
 -10  -5   3        127.26        129.16        16.00 o                         
  -9  -5   3        124.77        104.15        17.06 o                         
  -8  -5   3        611.18        600.05        27.68 o                         
  -7  -5   3        116.28        122.39        10.13 o                         
  -6  -5   3        149.90        160.86         7.78 o                         
  -5  -5   3       1451.72       1421.09        29.57 o                         
  -4  -5   3       1385.71       1494.57        28.66 o                         
  -3  -5   3       8547.28       8465.38        76.85 o                         
  -2  -5   3        150.66        233.94         9.19 o                         
  -1  -5   3       5848.04       5749.76        53.26 o                         
   0  -5   3          8.92         23.70         3.38 o                         
   1  -5   3       2740.79       2649.24        25.67 o                         
   2  -5   3         16.24         28.41         2.84 o                         
   3  -5   3       1430.21       1418.14        16.88 o                         
   4  -5   3       3224.75       3222.37        70.64 o                         
   5  -5   3       1078.61       1003.00        28.21 o                         
   6  -5   3       1918.54       1689.86        37.43 o                         
   7  -5   3        518.86        471.48        26.99 o                         
   8  -5   3       2049.06       1875.80        37.67 o                         
   9  -5   3        127.18        100.58        18.51 o                         
  10  -5   3       1409.83       1531.92        67.87 o                         
  11  -5   3         36.74         27.23         8.65 o                         
  12  -5   3         11.51         24.27        21.10 o                         
 -11  -4   3        258.82        273.31        31.75 o                         
 -10  -4   3         28.12         57.41        12.65 o                         
  -9  -4   3        361.59        348.43        17.75 o                         
  -8  -4   3         88.57         74.66        10.98 o                         
  -7  -4   3       1551.39       1557.54        42.88 o                         
  -6  -4   3        108.15        107.22         6.04 o                         
  -5  -4   3        892.89        857.79        16.42 o                         
  -4  -4   3        635.13        648.70        18.67 o                         
  -3  -4   3        892.48        962.21        13.87 o                         
  -2  -4   3       2416.73       2393.20        31.76 o                         
  -1  -4   3        364.07        322.09         6.99 o                         
   0  -4   3      28554.68      31244.52       225.36 o                         
   1  -4   3      19375.26      20307.24       166.88 o                         
   2  -4   3      11981.63      12584.00       104.87 o                         
   3  -4   3       2163.87       2117.10        26.49 o                         
   4  -4   3       7163.40       6934.97        78.94 o                         
   5  -4   3       2664.07       2569.11        42.47 o                         
   6  -4   3       1332.36       1353.40        29.81 o                         
   7  -4   3       4176.83       3819.57       102.43 o                         
   8  -4   3        319.97        316.16        27.11 o                         
   9  -4   3       1924.04       1998.26        75.17 o                         
  10  -4   3         72.54         85.86        13.09 o                         
  11  -4   3        503.41        527.65        29.56 o                         
  12  -4   3         63.10         46.18        17.55 o                         
 -11  -3   3        530.21        696.87        34.91 o                         
 -10  -3   3        257.19        217.27        15.13 o                         
  -9  -3   3        146.79        153.52        14.49 o                         
  -8  -3   3        574.25        584.20        20.80 o                         
  -7  -3   3       1300.80       1190.71        55.37 o                         
  -6  -3   3       2572.41       2503.31        53.27 o                         
  -5  -3   3        497.69        452.19        10.34 o                         
  -4  -3   3      11794.09      11541.94        95.99 o                         
  -3  -3   3         21.27         78.10         5.38 o                         
  -2  -3   3       9005.56       9264.47        88.34 o                         
  -1  -3   3        356.58        355.66         6.89 o                         
   0  -3   3       1296.66       1224.89        15.34 o                         
   1  -3   3        312.09        290.89         8.65 o                         
   2  -3   3       3055.75       3168.09        39.12 o                         
   3  -3   3       4417.75       4454.11        53.16 o                         
   4  -3   3       3277.79       3025.86        74.88 o                         
   5  -3   3      11524.91      11884.11       235.63 o                         
   6  -3   3       2419.24       2326.11        61.24 o                         
   7  -3   3        872.73        801.89        39.68 o                         
   8  -3   3        936.68        982.85        33.41 o                         
   9  -3   3        209.31        224.40        17.49 o                         
  10  -3   3       1279.87       1392.44        45.74 o                         
  11  -3   3         49.87         15.32         8.48 o                         
  12  -3   3        347.59        400.99        38.96 o                         
 -11  -2   3        281.00        283.19        22.40 o                         
 -10  -2   3        181.99        238.79        15.39 o                         
  -9  -2   3       3099.48       3158.63        59.02 o                         
  -8  -2   3        199.74        259.28        13.68 o                         
  -7  -2   3       4040.45       3884.79        59.25 o                         
  -6  -2   3         61.21         86.78        13.42 o                         
  -5  -2   3      21836.23      21731.16       201.35 o                         
  -4  -2   3       1459.99       1685.97        19.26 o                         
  -3  -2   3       4342.25       4231.67        41.00 o                         
  -2  -2   3        224.19        187.27         4.00 o                         
  -1  -2   3      74991.63      76005.84       750.55 o                         
   0  -2   3         48.54         25.66         3.35 o                         
   1  -2   3       1516.30       1256.86        20.29 o                         
   2  -2   3       4503.16       4443.26        65.49 o                         
   3  -2   3        597.87        584.15        17.33 o                         
   4  -2   3          8.97         67.72        11.27 o                         
   5  -2   3       2789.66       2722.02        52.78 o                         
   6  -2   3       1200.65       1161.70        49.76 o                         
   7  -2   3       2094.35       2002.19        39.03 o                         
   8  -2   3       1354.23       1221.00        31.05 o                         
   9  -2   3        244.64        282.41        15.80 o                         
  10  -2   3         23.30         31.31         7.58 o                         
  11  -2   3        152.66        180.56        36.89 o                         
  12  -2   3         48.46         79.21        19.38 o                         
 -11  -1   3         71.55         83.30        13.77 o                         
 -10  -1   3       1516.95       1597.60        39.11 o                         
  -9  -1   3        151.14        194.50        10.10 o                         
  -8  -1   3       2972.30       2774.11        48.85 o                         
  -7  -1   3        208.00        191.94        14.11 o                         
  -6  -1   3       7766.36       7582.39        79.11 o                         
  -5  -1   3         90.32        120.93         5.30 o                         
  -4  -1   3      14466.54      14429.55       100.69 o                         
  -3  -1   3       2862.76       3052.44        24.82 o                         
  -2  -1   3      11469.13      11803.16       179.85 o                         
  -1  -1   3         25.19         45.84         2.06 o                         
   0  -1   3       1993.52       2022.34        34.82 o                         
   1  -1   3       2468.65       2557.25        48.59 o                         
   2  -1   3      13859.21      14077.15       158.35 o                         
   3  -1   3        397.12        313.20        13.15 o                         
   4  -1   3        556.00        662.31        29.08 o                         
   5  -1   3       3133.57       3001.60        46.03 o                         
   6  -1   3        126.60        138.38        14.04 o                         
   7  -1   3        893.61        915.14        24.97 o                         
   8  -1   3       1117.16       1090.56        30.11 o                         
   9  -1   3       1301.94       1167.01        37.91 o                         
  10  -1   3        261.67        294.88        19.93 o                         
  11  -1   3          1.95         -1.94         7.73 o                         
 -12   0   3        107.76         95.84        15.69 o                         
 -11   0   3        566.88        609.23        32.15 o                         
 -10   0   3         52.30         26.01         9.33 o                         
  -9   0   3        918.70        913.05        33.97 o                         
  -8   0   3         67.95         65.82         6.77 o                         
  -7   0   3       2871.31       2740.48        43.63 o                         
  -6   0   3        145.76        123.83         4.02 o                         
  -5   0   3       5914.31       5786.01        44.91 o                         
  -4   0   3        516.58        554.41         9.78 o                         
  -3   0   3       4551.46       4699.83        77.61 o                         
  -2   0   3       6509.34       6488.38        70.39 o                         
  -1   0   3        436.72        568.94        14.01 o                         
   0   0   3       2181.64       2176.28        24.83 o                         
   1   0   3       2742.50       2818.91        41.46 o                         
   2   0   3      10186.30       9454.27        89.69 o                         
   3   0   3       5872.65       5945.73        61.33 o                         
   4   0   3       5630.62       5695.85        61.36 o                         
   5   0   3         50.89        115.25         9.54 o                         
   6   0   3        909.40        961.17        24.30 o                         
   7   0   3         71.22         66.45         7.61 o                         
   8   0   3         89.79         78.68         9.00 o                         
   9   0   3        104.87         89.21        10.20 o                         
  10   0   3         12.55         -0.78         8.98 o                         
  11   0   3        513.58        549.82        25.42 o                         
  12   0   3          3.55        -18.27        18.27 o                         
 -12   1   3         10.98         25.52        10.90 o                         
 -11   1   3         45.14         62.47        12.40 o                         
 -10   1   3         66.22         56.64        11.30 o                         
  -9   1   3        352.90        365.57        21.51 o                         
  -8   1   3       1232.79       1213.22        25.12 o                         
  -7   1   3       3703.82       3422.92        72.99 o                         
  -6   1   3        205.06        172.84         7.27 o                         
  -5   1   3          8.07         24.56         2.31 o                         
  -4   1   3       5473.74       5552.28        77.36 o                         
  -3   1   3        322.86        428.76        34.14 o                         
  -2   1   3        134.45        235.79        13.99 o                         
  -1   1   3      24868.47      25496.31       321.51 o                         
   0   1   3      53761.42      56295.58       492.02 o                         
   1   1   3      38386.54      37775.28       444.81 o                         
   2   1   3        697.08        736.27        26.12 o                         
   3   1   3       6899.14       6756.38        64.03 o                         
   4   1   3       2593.71       2562.84        34.53 o                         
   5   1   3       2347.56       2214.55        37.29 o                         
   6   1   3        305.09        256.27        12.21 o                         
   7   1   3        107.23        120.94        12.19 o                         
   8   1   3        351.89        339.32        16.77 o                         
   9   1   3         47.76         57.87         8.85 o                         
  10   1   3        166.63        201.92        15.41 o                         
  11   1   3         10.81         15.78         8.08 o                         
 -12   2   3        572.57        531.40        31.10 o                         
 -11   2   3        134.32        194.80        18.46 o                         
 -10   2   3       3192.86       3343.48        75.87 o                         
  -9   2   3        438.31        376.15        29.40 o                         
  -8   2   3       1033.24        965.77        32.63 o                         
  -7   2   3         46.49         59.57         9.09 o                         
  -6   2   3       2031.20       2128.31        64.43 o                         
  -5   2   3       3410.13       3524.65        74.12 o                         
  -4   2   3        913.31        808.61        19.61 o                         
  -3   2   3        384.76        331.71        17.32 o                         
  -2   2   3        313.50        414.55        18.31 o                         
  -1   2   3         12.30         40.52         7.89 o                         
   0   2   3          1.62          5.54         3.63 o                         
   1   2   3       1492.14       1680.48        18.90 o                         
   2   2   3       4571.53       4591.24        45.06 o                         
   3   2   3        158.45        162.62         6.02 o                         
   4   2   3       4266.16       4032.12        49.02 o                         
   5   2   3        531.99        516.69        14.57 o                         
   6   2   3       2755.66       2801.60        46.92 o                         
   7   2   3        271.76        254.01        15.86 o                         
   8   2   3       1162.00       1245.49        40.10 o                         
   9   2   3         75.48         78.95        10.32 o                         
  10   2   3        249.84        222.56        16.27 o                         
  11   2   3        486.92        593.52        50.26 o                         
 -12   3   3         34.56         47.70        14.65 o                         
 -11   3   3       2470.56       2568.35        68.06 o                         
 -10   3   3        548.11        587.91        28.60 o                         
  -9   3   3       3211.14       2969.11        66.99 o                         
  -8   3   3        267.84        325.39        27.46 o                         
  -7   3   3       1298.41       1355.45        51.82 o                         
  -6   3   3          3.00         10.76         8.50 o                         
  -5   3   3        844.69        891.84        35.23 o                         
  -4   3   3       7756.97       7829.62       112.70 o                         
  -3   3   3          1.04         31.79         5.44 o                         
  -2   3   3       7344.09       7837.24       108.27 o                         
  -1   3   3       4851.80       4739.98        74.40 o                         
   0   3   3      24179.68      24519.09       258.56 o                         
   1   3   3         23.25         27.45         4.38 o                         
   2   3   3       1067.95       1117.50        17.05 o                         
   3   3   3       2001.57       1989.35        31.91 o                         
   4   3   3         73.60         81.69         6.19 o                         
   5   3   3       2153.06       1995.14        41.77 o                         
   6   3   3          2.80          5.53         4.64 o                         
   7   3   3       2377.38       2474.76        46.39 o                         
   8   3   3        796.11        879.05        34.02 o                         
   9   3   3       1415.40       1471.54        45.50 o                         
  10   3   3        113.82        121.05        13.19 o                         
 -12   4   3       1042.36       1221.32        61.22 o                         
 -11   4   3         36.81         37.38        14.70 o                         
 -10   4   3       1122.16       1181.96        51.14 o                         
  -9   4   3        148.89        164.87        22.02 o                         
  -8   4   3       3941.95       3869.83       106.90 o                         
  -7   4   3       1438.38       1526.67        55.71 o                         
  -6   4   3       1049.47        889.69        37.82 o                         
  -5   4   3        607.42        624.64        40.21 o                         
  -4   4   3       1650.78       1845.87        56.48 o                         
  -3   4   3       6791.41       7073.33       102.17 o                         
  -2   4   3       2391.83       2596.78        62.72 o                         
  -1   4   3       3622.56       3310.59        57.91 o                         
   0   4   3       5829.00       6125.34        85.64 o                         
   1   4   3        574.32        451.68        12.67 o                         
   2   4   3        441.02        513.07        13.78 o                         
   3   4   3        612.67        591.26        15.27 o                         
   4   4   3         57.88         56.24         5.57 o                         
   5   4   3        366.90        344.25        12.78 o                         
   6   4   3       1571.07       1604.38        30.96 o                         
   7   4   3         59.39         81.67         8.16 o                         
   8   4   3       1825.68       1972.91        43.16 o                         
   9   4   3        424.40        478.87        40.39 o                         
  10   4   3       1010.08       1108.14        36.82 o                         
 -12   5   3        164.11        202.97        20.63 o                         
 -11   5   3        742.58        768.75        34.95 o                         
 -10   5   3         93.18         88.13        17.95 o                         
  -9   5   3       1773.77       1677.90        66.41 o                         
  -8   5   3          2.38        -10.67        10.71 o                         
  -7   5   3       2092.95       1968.72        64.91 o                         
  -6   5   3        564.52        661.90        37.41 o                         
  -5   5   3       1579.76       1684.27        39.96 o                         
  -4   5   3       4731.15       4945.61       117.83 o                         
  -3   5   3       1523.58       1522.70        32.37 o                         
  -2   5   3       9747.11      10168.04       116.13 o                         
  -1   5   3       2169.97       2497.01        35.76 o                         
   0   5   3       1905.51       1650.02        22.86 o                         
   1   5   3        816.72        807.48        33.07 o                         
   2   5   3       1705.02       1639.43        28.86 o                         
   3   5   3         15.47         14.12         4.75 o                         
   4   5   3         59.76         51.25         6.70 o                         
   5   5   3        521.41        527.22        16.38 o                         
   6   5   3         96.40        103.76        11.05 o                         
   7   5   3         57.72         60.20         8.22 o                         
   8   5   3          8.17          1.32        13.27 o                         
   9   5   3        947.62       1080.62        41.80 o                         
  10   5   3         77.86         58.70        18.38 o                         
 -12   6   3         21.26         33.89        11.11 o                         
 -11   6   3         60.27         76.80        17.56 o                         
 -10   6   3        119.58         98.29        18.43 o                         
  -9   6   3         86.46        107.17        18.09 o                         
  -8   6   3        561.44        576.62        31.76 o                         
  -7   6   3       2003.89       1865.02        70.57 o                         
  -6   6   3       2794.54       2504.34       113.17 o                         
  -5   6   3        755.92        833.10        22.85 o                         
  -4   6   3       3646.85       3756.48        75.82 o                         
  -3   6   3       3866.37       3907.45        65.11 o                         
  -2   6   3       4285.81       4508.51        59.24 o                         
  -1   6   3       2358.67       2185.82        61.30 o                         
   0   6   3        232.25        238.58        21.44 o                         
   1   6   3       3353.11       3220.43        63.87 o                         
   2   6   3        276.11        281.61        15.91 o                         
   3   6   3       2640.52       2434.74        72.61 o                         
   4   6   3        110.74        129.47        11.90 o                         
   5   6   3        691.79        676.95        19.32 o                         
   6   6   3       1440.30       1472.34        31.27 o                         
   7   6   3         53.29         48.67         7.34 o                         
   8   6   3        102.47        127.95        14.54 o                         
   9   6   3          3.51         41.41        15.89 o                         
 -12   7   3         94.76        131.70        24.09 o                         
 -11   7   3          3.87          2.65         8.75 o                         
 -10   7   3        112.38         95.76        13.68 o                         
  -9   7   3        177.40        163.21        15.97 o                         
  -8   7   3         58.65         50.00         9.92 o                         
  -7   7   3       1560.98       1508.01        41.41 o                         
  -6   7   3        547.04        561.66        36.22 o                         
  -5   7   3       3778.91       3495.93       156.41 o                         
  -4   7   3       4040.89       3675.03       229.88 o                         
  -3   7   3       2868.70       2742.12        55.30 o                         
  -2   7   3        322.03        360.35        16.13 o                         
  -1   7   3         76.43        112.94         5.81 o                         
   0   7   3       1086.64        997.95        18.57 o                         
   1   7   3          2.12          7.91         3.06 o                         
   2   7   3       1318.82       1219.34        27.62 o                         
   3   7   3       2285.68       2364.38        51.24 o                         
   4   7   3       4232.13       4288.46        80.73 o                         
   5   7   3        484.27        498.01        19.50 o                         
   6   7   3       1193.90       1277.49        44.97 o                         
   7   7   3        178.00        137.67        24.48 o                         
   8   7   3        903.01        914.98        41.19 o                         
 -12   8   3         14.70         15.99        27.94 o                         
 -11   8   3        455.38        403.91        26.27 o                         
 -10   8   3        438.94        435.36        25.93 o                         
  -9   8   3       1512.65       1409.38        44.98 o                         
  -8   8   3       1137.60       1033.92        54.53 o                         
  -7   8   3        426.37        346.46        29.95 o                         
  -6   8   3       2089.82       2097.34        77.68 o                         
  -5   8   3         12.01         -0.26         8.85 o                         
  -4   8   3       1438.90       1338.43       101.95 o                         
  -3   8   3        329.98        323.96        13.55 o                         
  -2   8   3       1499.23       1535.75        26.13 o                         
  -1   8   3        134.04        132.07         7.06 o                         
   0   8   3         68.19         63.26         5.68 o                         
   1   8   3        280.40        259.72        12.15 o                         
   2   8   3        258.96        256.99        24.62 o                         
   3   8   3       1260.53       1165.02        59.74 o                         
   4   8   3        335.45        294.29        32.32 o                         
   5   8   3        515.35        567.24        31.70 o                         
   6   8   3       1034.48       1154.79        44.01 o                         
   7   8   3       2141.25       2339.42       101.85 o                         
 -12   9   3       1297.59       1339.11        69.70 o                         
 -11   9   3        394.79        307.87        23.91 o                         
 -10   9   3        437.78        389.88        38.02 o                         
  -9   9   3        654.85        619.91        45.89 o                         
  -8   9   3       1117.46       1012.92        56.09 o                         
  -7   9   3       1559.81       1600.29        70.80 o                         
  -6   9   3        121.19        123.46        19.58 o                         
  -5   9   3        354.26        366.36        31.17 o                         
  -4   9   3       5616.28       5887.46       104.71 o                         
  -3   9   3       3182.64       3236.02       102.37 o                         
  -2   9   3        665.21        660.60        29.68 o                         
  -1   9   3          8.26          4.00         8.36 o                         
   0   9   3        504.73        449.35        35.27 o                         
   1   9   3         46.63         62.35        17.30 o                         
   2   9   3         57.98         73.81        15.00 o                         
   3   9   3          2.86          8.74        11.90 o                         
   4   9   3       1968.49       2016.91        88.06 o                         
   5   9   3         10.61         16.17        10.23 o                         
   6   9   3        501.51        474.84        45.33 o                         
 -11  10   3        421.91        420.81        43.06 o                         
 -10  10   3        246.44        189.17        29.55 o                         
  -9  10   3        651.21        695.24        49.64 o                         
  -8  10   3       1156.30       1228.83        64.44 o                         
  -7  10   3       1244.15       1237.75        63.30 o                         
  -6  10   3       3062.44       3317.99       110.32 o                         
  -5  10   3        975.87       1012.59        54.84 o                         
  -4  10   3       1646.28       1787.43        74.85 o                         
  -3  10   3         33.41         69.51        16.18 o                         
  -2  10   3        911.11        930.80        38.99 o                         
  -1  10   3          0.71          1.32         8.13 o                         
   0  10   3          8.22          1.96        12.88 o                         
   1  10   3       1516.63       1441.58        70.76 o                         
   2  10   3         79.81         65.64        17.68 o                         
   3  10   3        147.32        216.83        28.86 o                         
   4  10   3        231.98        205.04        29.93 o                         
   5  10   3        513.61        544.81        48.34 o                         
 -10  11   3        603.46        611.07        50.94 o                         
  -9  11   3       1233.11       1237.41        68.91 o                         
  -8  11   3       2118.40       2026.56        88.48 o                         
  -7  11   3        660.06        732.06        50.84 o                         
  -6  11   3        409.20        448.49        38.70 o                         
  -5  11   3       1559.05       1591.28        74.07 o                         
  -4  11   3         92.19         96.04        20.67 o                         
  -3  11   3        402.08        452.34        26.98 o                         
  -2  11   3         30.96         46.23        11.79 o                         
  -1  11   3       1714.60       1635.69        76.03 o                         
   0  11   3        482.13        510.46        41.90 o                         
   1  11   3       1760.35       1740.42        57.70 o                         
   2  11   3        125.32        129.60        46.42 o                         
   3  11   3        170.76        177.11        28.72 o                         
  -9  12   3        509.51        554.97        47.83 o                         
  -8  12   3        192.51        205.52        29.18 o                         
  -7  12   3        858.97        920.09        59.45 o                         
  -6  12   3        953.75        907.17        58.28 o                         
  -5  12   3       1267.20       1408.87        71.73 o                         
  -4  12   3       1147.88       1299.45        69.94 o                         
  -3  12   3         17.93         15.99        18.70 o                         
  -2  12   3        750.54        693.57        35.34 o                         
  -1  12   3          3.74          4.71        14.24 o                         
   0  12   3        339.40        353.84        38.01 o                         
   1  12   3        114.55        146.04        23.63 o                         
   2  12   3       1109.85       1182.15        50.83 o                         
  -7  13   3          0.20        -10.48        11.33 o                         
  -6  13   3        852.95        905.67        59.70 o                         
  -5  13   3        151.28        219.63        29.97 o                         
  -4  13   3         55.61         69.91        18.05 o                         
  -3  13   3        774.28        730.16        38.10 o                         
  -2  13   3        238.72        244.12        32.32 o                         
  -1  13   3       1298.84       1321.19        74.48 o                         
   0  13   3          1.81          7.14        16.39 o                         
   1 -16   4        415.00        493.67        52.27 o                         
   2 -16   4         46.26         44.42        12.65 o                         
   3 -16   4        619.64        654.63        35.36 o                         
   4 -16   4        564.96        616.47        33.56 o                         
   6 -16   4        317.09        260.28        31.33 o                         
  -2 -15   4         14.49         26.41        16.61 o                         
  -1 -15   4        206.58        172.62        28.13 o                         
   0 -15   4         17.26         25.81        15.94 o                         
   1 -15   4        464.98        468.01        40.86 o                         
   2 -15   4        233.66        248.06        21.62 o                         
   3 -15   4         10.51          1.41         9.17 o                         
   4 -15   4        103.10        101.64        14.23 o                         
   5 -15   4        235.28        262.88        22.35 o                         
   6 -15   4       1186.40       1249.20       109.22 o                         
   7 -15   4        111.32         72.84        22.26 o                         
  -4 -14   4        168.09        165.99        28.05 o                         
  -3 -14   4        189.92        181.45        38.59 o                         
  -2 -14   4        457.71        492.11        42.87 o                         
  -1 -14   4        290.66        240.56        30.77 o                         
   0 -14   4       1048.89        971.73        58.53 o                         
   1 -14   4         26.88         36.32        17.40 o                         
   2 -14   4         37.99         39.44        11.15 o                         
   3 -14   4        675.83        724.74        47.59 o                         
   4 -14   4         28.04         20.87         7.76 o                         
   5 -14   4        303.33        320.95        17.87 o                         
   6 -14   4        265.62        204.16        28.33 o                         
   7 -14   4       2081.93       2211.99        95.92 o                         
   8 -14   4        563.22        593.23        48.96 o                         
  -5 -13   4        402.82        327.45        37.25 o                         
  -4 -13   4        527.88        460.09        42.27 o                         
  -3 -13   4       3098.67       2990.98       110.26 o                         
  -2 -13   4        768.11        720.21        48.98 o                         
  -1 -13   4        214.49        224.94        28.13 o                         
   0 -13   4          3.61         -8.03        14.28 o                         
   1 -13   4        857.23        926.53        53.16 o                         
   2 -13   4        139.89        120.23        14.20 o                         
   3 -13   4        292.63        313.37        21.07 o                         
   4 -13   4        561.71        602.06        24.35 o                         
   5 -13   4        149.58        171.60        14.11 o                         
   6 -13   4        440.09        438.39        38.07 o                         
   7 -13   4          3.77          3.09        10.44 o                         
   8 -13   4       1335.33       1363.99        72.71 o                         
   9 -13   4          4.28          2.44        12.69 o                         
  -6 -12   4        776.02        686.73        51.47 o                         
  -5 -12   4       1034.65        940.88        59.14 o                         
  -4 -12   4       1052.83        987.18        58.55 o                         
  -3 -12   4        920.36        779.61        49.80 o                         
  -2 -12   4       1595.03       1486.35        68.34 o                         
  -1 -12   4         78.00         86.52        18.71 o                         
   0 -12   4       2259.91       2216.33        82.83 o                         
   1 -12   4         62.74         64.84        15.72 o                         
   2 -12   4       2954.10       3025.44        69.23 o                         
   3 -12   4        230.71        248.12        12.07 o                         
   4 -12   4       2084.76       2059.02        45.14 o                         
   5 -12   4       1219.07       1234.62        40.62 o                         
   6 -12   4        408.08        452.31        37.41 o                         
   7 -12   4        685.21        626.00        45.61 o                         
   8 -12   4        360.53        375.41        36.65 o                         
   9 -12   4        213.94        197.55        29.58 o                         
  10 -12   4         96.04         92.29        22.70 o                         
  -7 -11   4         42.34         22.89        13.93 o                         
  -6 -11   4        331.30        305.52        33.31 o                         
  -5 -11   4          1.69        -13.13        14.08 o                         
  -4 -11   4        973.52        980.00        55.10 o                         
  -3 -11   4       1132.05       1067.48        55.48 o                         
  -2 -11   4        979.46        897.01        49.76 o                         
  -1 -11   4       1009.18        910.51        48.89 o                         
   0 -11   4         18.43          9.25        10.53 o                         
   1 -11   4       5293.59       5151.15       137.37 o                         
   2 -11   4         10.01         20.83         5.31 o                         
   3 -11   4       1202.19       1369.41        24.89 o                         
   4 -11   4       1866.52       1851.20        33.23 o                         
   5 -11   4       4145.52       4494.40        60.37 o                         
   6 -11   4       1636.66       1604.36        44.91 o                         
   7 -11   4       1076.95       1126.33        36.49 o                         
   8 -11   4         18.09         23.73         8.38 o                         
   9 -11   4        241.24        256.24        25.53 o                         
  10 -11   4        285.05        286.08        22.02 o                         
  11 -11   4         11.62          2.55        11.35 o                         
  12 -11   4          3.91         -3.45        12.39 o                         
  -7 -10   4        258.38        191.65        26.94 o                         
  -6 -10   4          0.59         -4.53        10.72 o                         
  -5 -10   4       1567.67       1405.89        65.22 o                         
  -4 -10   4        128.50        123.40        19.94 o                         
  -3 -10   4         73.93         72.83        15.84 o                         
  -2 -10   4        389.76        345.53        29.64 o                         
  -1 -10   4          4.30         14.24        10.55 o                         
   0 -10   4         49.14         44.50         8.68 o                         
   1 -10   4        460.33        468.78        22.07 o                         
   2 -10   4       1275.81       1353.65        23.82 o                         
   3 -10   4        917.51        850.04        17.56 o                         
   4 -10   4       2778.28       2935.64        40.09 o                         
   5 -10   4        581.28        565.76        15.02 o                         
   6 -10   4       1721.70       1771.67        31.29 o                         
   7 -10   4        426.24        436.01        21.85 o                         
   8 -10   4       1291.96       1353.22        42.62 o                         
   9 -10   4       1441.15       1243.04        56.59 o                         
  10 -10   4         98.17         64.68        15.50 o                         
  11 -10   4        643.28        636.33        45.11 o                         
  12 -10   4          1.05         -7.50        12.19 o                         
  -8  -9   4        707.20        706.64        37.68 o                         
  -7  -9   4        743.53        806.42        49.70 o                         
  -6  -9   4        528.32        476.26        36.17 o                         
  -5  -9   4        121.60        112.82        18.94 o                         
  -4  -9   4        164.00        180.06        21.15 o                         
  -3  -9   4         35.43         23.42         6.77 o                         
  -2  -9   4        957.74       1003.69        31.86 o                         
  -1  -9   4       1568.36       1561.95        32.04 o                         
   0  -9   4         11.05         13.07         8.83 o                         
   1  -9   4       2730.02       2791.75        47.09 o                         
   2  -9   4        141.27        139.69         4.80 o                         
   3  -9   4       3415.82       3626.59        41.21 o                         
   4  -9   4        178.23        171.23         7.79 o                         
   5  -9   4       3747.90       3899.80        48.78 o                         
   6  -9   4        285.08        309.87        13.33 o                         
   7  -9   4       1298.18       1365.04        72.47 o                         
   8  -9   4        609.01        595.50        35.56 o                         
   9  -9   4         17.30         30.01        13.02 o                         
  10  -9   4       1254.65       1218.19        60.02 o                         
  11  -9   4          0.57          2.38        12.73 o                         
  12  -9   4        878.29        976.19        59.09 o                         
  -8  -8   4        533.07        613.98        62.43 o                         
  -7  -8   4        973.88        983.16        29.23 o                         
  -6  -8   4          2.87          2.43         6.34 o                         
  -5  -8   4        107.79        107.82        17.44 o                         
  -4  -8   4        229.60        190.56        20.14 o                         
  -3  -8   4          9.04          2.06         4.02 o                         
  -2  -8   4       4122.55       4214.35        50.73 o                         
  -1  -8   4       3911.46       3752.20        67.31 o                         
   0  -8   4       1010.93       1044.54        69.23 o                         
   1  -8   4        618.45        687.83        11.22 o                         
   2  -8   4       3900.53       4065.61        42.55 o                         
   3  -8   4         23.00         34.73         3.60 o                         
   4  -8   4        850.85        834.44        17.04 o                         
   5  -8   4        126.64        137.76        11.52 o                         
   6  -8   4        352.33        374.50        31.54 o                         
   7  -8   4       2114.04       2168.12        70.79 o                         
   8  -8   4       1164.11       1109.36        50.11 o                         
   9  -8   4       2876.64       2866.62        92.92 o                         
  10  -8   4         14.26         -3.80        12.30 o                         
  11  -8   4       2244.89       2597.06        96.92 o                         
  12  -8   4         78.85         86.27        20.59 o                         
  -9  -7   4        669.02        745.96        34.37 o                         
  -8  -7   4        619.85        696.21        25.18 o                         
  -7  -7   4        848.92        902.79        27.39 o                         
  -6  -7   4       1153.65       1055.57        27.87 o                         
  -5  -7   4         69.28         87.76        14.46 o                         
  -4  -7   4       3580.26       3439.77        68.21 o                         
  -3  -7   4        747.67        750.49        19.34 o                         
  -2  -7   4       4516.19       4455.90        52.28 o                         
  -1  -7   4       1235.75       1293.32        26.93 o                         
   0  -7   4       3916.90       3883.34        50.53 o                         
   1  -7   4      15636.66      17165.65       131.58 o                         
   2  -7   4       2668.02       2594.09        30.42 o                         
   3  -7   4       5261.54       5526.56        55.20 o                         
   4  -7   4       2521.40       2624.25        34.38 o                         
   5  -7   4       2306.54       2211.96        42.59 o                         
   6  -7   4         48.03         51.90         6.30 o                         
   7  -7   4        854.08        838.33        50.78 o                         
   8  -7   4        598.10        589.00        35.49 o                         
   9  -7   4        114.14         67.72        15.28 o                         
  10  -7   4       2117.29       2339.27        86.83 o                         
  11  -7   4         17.57        -12.62        14.83 o                         
  12  -7   4       1469.85       1598.70        77.61 o                         
 -11  -6   4        157.59        107.35        21.78 o                         
 -10  -6   4        580.11        634.69        32.96 o                         
  -9  -6   4        117.40        121.81        14.60 o                         
  -8  -6   4        161.66        165.04        19.42 o                         
  -7  -6   4         58.18         69.11         8.21 o                         
  -6  -6   4        317.60        306.78        10.80 o                         
  -5  -6   4       3554.12       3375.07        53.06 o                         
  -4  -6   4        154.94        155.13         8.10 o                         
  -3  -6   4       7058.67       6884.58        86.28 o                         
  -2  -6   4        502.78        558.90        12.61 o                         
  -1  -6   4       7736.16       7509.46        68.44 o                         
   0  -6   4          1.24         37.72         4.08 o                         
   1  -6   4       2727.33       3024.52        34.58 o                         
   2  -6   4          4.37         85.92         4.54 o                         
   3  -6   4       9436.50       9594.38        85.75 o                         
   4  -6   4       1964.80       1936.99        30.25 o                         
   5  -6   4       1103.14       1096.37        20.87 o                         
   6  -6   4        927.18       1005.82        36.21 o                         
   7  -6   4        677.02        565.81        25.18 o                         
   8  -6   4         96.03         83.01         7.39 o                         
   9  -6   4         17.16         10.60        11.50 o                         
  10  -6   4        489.93        550.07        39.82 o                         
  11  -6   4        772.40        905.26        54.63 o                         
  12  -6   4        192.28        148.79        25.77 o                         
 -11  -5   4       1005.18       1051.01        61.44 o                         
 -10  -5   4        159.24        126.51        28.54 o                         
  -9  -5   4         26.65         37.52        10.13 o                         
  -8  -5   4         59.22         60.84        11.11 o                         
  -7  -5   4       1282.60       1235.54        30.43 o                         
  -6  -5   4        400.93        374.03        10.97 o                         
  -5  -5   4        439.17        444.53        15.29 o                         
  -4  -5   4       6368.71       6143.23        68.30 o                         
  -3  -5   4         44.93         70.07         5.26 o                         
  -2  -5   4       2419.64       2164.92        28.37 o                         
  -1  -5   4         52.28         76.59         3.81 o                         
   0  -5   4      16358.57      17280.87       135.08 o                         
   1  -5   4         39.98         92.41         5.65 o                         
   2  -5   4       2417.19       2486.98        25.63 o                         
   3  -5   4        433.14        398.88         9.22 o                         
   4  -5   4        631.17        659.65        15.06 o                         
   5  -5   4       3662.21       3492.99        70.12 o                         
   6  -5   4        101.73         77.06         5.44 o                         
   7  -5   4       3005.94       2875.64        68.09 o                         
   8  -5   4        171.21        167.77        10.66 o                         
   9  -5   4       2433.26       2462.47        85.59 o                         
  10  -5   4         16.48          7.80        12.32 o                         
  11  -5   4        190.57        201.07        19.12 o                         
  12  -5   4          0.76          3.59        12.99 o                         
 -11  -4   4        301.54        342.18        34.43 o                         
 -10  -4   4        511.14        601.22        33.59 o                         
  -9  -4   4        302.65        332.05        17.06 o                         
  -8  -4   4         19.44         31.81        17.33 o                         
  -7  -4   4        301.60        289.08        17.71 o                         
  -6  -4   4         54.41         57.49         6.65 o                         
  -5  -4   4        885.72        807.49        13.72 o                         
  -4  -4   4          4.89         21.44         3.34 o                         
  -3  -4   4       2297.00       2238.86        26.34 o                         
  -2  -4   4        741.43        814.43        15.43 o                         
  -1  -4   4       9161.70       9051.70        78.91 o                         
   0  -4   4        222.08        306.39         8.46 o                         
   1  -4   4         19.47         20.79         3.21 o                         
   2  -4   4      12773.87      13208.23       101.86 o                         
   3  -4   4       1534.50       1513.46        24.26 o                         
   4  -4   4        221.36        195.87         7.99 o                         
   5  -4   4        166.63        191.21        10.40 o                         
   6  -4   4       8835.53       8772.67       188.06 o                         
   7  -4   4          3.09          5.24         7.43 o                         
   8  -4   4       5227.89       5200.94       134.70 o                         
   9  -4   4          1.67         10.32         8.27 o                         
  10  -4   4       3222.18       3426.94        78.18 o                         
  11  -4   4          9.98          0.03         8.86 o                         
  12  -4   4        260.24        327.48        35.32 o                         
 -11  -3   4        514.02        572.37        31.59 o                         
 -10  -3   4          5.54         35.30        10.78 o                         
  -9  -3   4        209.66        221.20        11.56 o                         
  -8  -3   4       1668.18       1599.90        35.46 o                         
  -7  -3   4       1333.32       1310.80        29.48 o                         
  -6  -3   4        459.87        511.12        21.44 o                         
  -5  -3   4        372.49        298.79         9.98 o                         
  -4  -3   4       1167.63       1272.46        19.31 o                         
  -3  -3   4       6467.83       6644.98        51.03 o                         
  -2  -3   4         36.45         91.14         4.49 o                         
  -1  -3   4        797.74        753.17         9.26 o                         
   0  -3   4        687.66        576.65        14.96 o                         
   1  -3   4       3067.97       3281.45        44.10 o                         
   2  -3   4       5624.35       5779.43        60.42 o                         
   3  -3   4       1978.91       1869.04        51.12 o                         
   4  -3   4          3.56         21.66         5.73 o                         
   5  -3   4       8598.59       8297.55       288.53 o                         
   6  -3   4        640.94        573.06        22.89 o                         
   7  -3   4       5932.05       5957.12       102.92 o                         
   8  -3   4          1.40         12.15         6.56 o                         
   9  -3   4       2830.06       2821.36        76.03 o                         
  10  -3   4         96.28         72.01        12.68 o                         
  11  -3   4        839.81        976.01        40.29 o                         
  12  -3   4          0.64         -5.65        14.10 o                         
 -11  -2   4         23.93         17.04         8.51 o                         
 -10  -2   4        204.65        234.52        15.24 o                         
  -9  -2   4        337.51        413.17        14.89 o                         
  -8  -2   4       3323.80       3275.92        46.45 o                         
  -7  -2   4       2508.84       2480.60        36.68 o                         
  -6  -2   4      14436.25      13713.70       119.36 o                         
  -5  -2   4        518.50        681.67        14.36 o                         
  -4  -2   4       8339.07       8036.78        72.36 o                         
  -3  -2   4       4700.23       5321.87        48.36 o                         
  -2  -2   4       5180.78       5109.75        38.46 o                         
  -1  -2   4       4200.30       5037.48        51.72 o                         
   0  -2   4       1461.68       1882.27        23.59 o                         
   1  -2   4      47431.79      47496.12       766.60 o                         
   2  -2   4       8021.92       8058.85        94.92 o                         
   3  -2   4         24.88         31.82         5.65 o                         
   4  -2   4        942.41        862.33        24.81 o                         
   5  -2   4       2086.74       2042.33        52.58 o                         
   6  -2   4       1894.67       1639.10        33.58 o                         
   7  -2   4        702.07        625.21        20.52 o                         
   8  -2   4        482.60        541.99        20.43 o                         
   9  -2   4         26.58         29.89         7.33 o                         
  10  -2   4        789.61        756.61        27.79 o                         
  11  -2   4         26.95         53.51         9.91 o                         
  12  -2   4        478.56        487.61        42.65 o                         
 -11  -1   4          7.26         10.61         9.80 o                         
 -10  -1   4         40.94         24.90         9.97 o                         
  -9  -1   4       1939.07       2139.25        50.81 o                         
  -8  -1   4        190.24        199.09         9.53 o                         
  -7  -1   4       3790.91       3634.74        49.97 o                         
  -6  -1   4         22.40         58.61         6.94 o                         
  -5  -1   4       6745.13       6599.91        51.05 o                         
  -4  -1   4        797.78        845.61        10.46 o                         
  -3  -1   4      12888.23      12575.89        94.63 o                         
  -2  -1   4         17.64         56.36         4.42 o                         
  -1  -1   4       1993.12       2148.84        14.92 o                         
   0  -1   4          6.25         28.54         4.26 o                         
   1  -1   4       6176.74       6180.00        92.82 o                         
   2  -1   4        171.36        216.45         9.10 o                         
   3  -1   4         59.38         64.82        13.49 o                         
   4  -1   4       3873.05       3949.16        53.99 o                         
   5  -1   4       1166.28       1093.17        24.33 o                         
   6  -1   4       2260.45       2086.96        38.77 o                         
   7  -1   4        385.13        362.18        15.85 o                         
   8  -1   4        276.25        260.94        14.61 o                         
   9  -1   4        143.13        160.35        12.94 o                         
  10  -1   4         21.99         31.98         8.47 o                         
  11  -1   4        189.51        183.01        25.21 o                         
  12  -1   4        477.11        580.80        48.03 o                         
 -12   0   4         52.61         74.98        14.63 o                         
 -11   0   4        306.83        371.76        25.01 o                         
 -10   0   4        604.77        582.65        29.06 o                         
  -9   0   4        169.80        180.30        15.71 o                         
  -8   0   4        411.98        411.38        18.43 o                         
  -7   0   4         32.90         35.53         4.03 o                         
  -6   0   4       3875.68       3721.05        42.38 o                         
  -5   0   4        226.67        264.19        15.23 o                         
  -4   0   4       2204.91       1952.77        21.96 o                         
  -3   0   4       4475.95       4474.12        44.43 o                         
  -2   0   4        955.94        846.70        11.20 o                         
  -1   0   4       8138.92       8353.74        69.66 o                         
   0   0   4        139.16        136.29         5.25 o                         
   1   0   4          6.61         18.66         2.39 o                         
   2   0   4        429.87        388.30        11.69 o                         
   3   0   4       8631.57       8354.39        83.42 o                         
   4   0   4         71.18        146.64        10.47 o                         
   5   0   4       2941.53       3055.99        46.96 o                         
   6   0   4       1544.17       1538.08        41.74 o                         
   7   0   4        784.01        785.91        23.75 o                         
   8   0   4        567.47        533.28        20.81 o                         
   9   0   4          0.40         -5.86         6.89 o                         
  10   0   4        113.08        123.40        13.17 o                         
  11   0   4         55.30         66.06        10.52 o                         
 -12   1   4        120.17        188.67        29.91 o                         
 -11   1   4         99.95         90.25        13.77 o                         
 -10   1   4         86.97        112.31        14.16 o                         
  -9   1   4        404.34        398.81        23.63 o                         
  -8   1   4       1261.09       1270.55        25.67 o                         
  -7   1   4        503.91        445.12        18.71 o                         
  -6   1   4       1041.05       1077.48        21.01 o                         
  -5   1   4          2.46         17.90         2.76 o                         
  -4   1   4          0.50         18.81         2.92 o                         
  -3   1   4        658.77        557.64        40.86 o                         
  -2   1   4       9563.06      10249.46       134.43 o                         
  -1   1   4       3970.81       4242.25        52.97 o                         
   0   1   4       7307.87       6811.17        69.55 o                         
   1   1   4      15958.11      16588.78       117.17 o                         
   2   1   4       9669.54       9589.86        70.90 o                         
   3   1   4        344.87        433.42        11.41 o                         
   4   1   4       1309.77       1204.31        21.72 o                         
   5   1   4        855.37        869.45        21.69 o                         
   6   1   4       1819.38       1868.61        36.26 o                         
   7   1   4        214.34        270.94        17.50 o                         
   8   1   4        270.16        266.63        15.20 o                         
   9   1   4         53.19         68.70         9.67 o                         
  10   1   4         23.71         49.41         9.34 o                         
  11   1   4        196.15        192.32        22.24 o                         
 -12   2   4          0.19         -9.33         9.33 o                         
 -11   2   4        479.68        527.02        32.74 o                         
 -10   2   4        844.87        771.74        56.55 o                         
  -9   2   4        709.51        707.92        29.36 o                         
  -8   2   4       3760.59       3563.89        72.26 o                         
  -7   2   4        395.40        354.84        22.56 o                         
  -6   2   4        559.94        462.23        42.07 o                         
  -5   2   4        849.84        687.66        12.46 o                         
  -4   2   4       5382.72       6005.76        68.03 o                         
  -3   2   4       9384.32      10021.98       132.81 o                         
  -2   2   4       2513.56       2718.94        45.37 o                         
  -1   2   4       9492.89       9662.51       136.64 o                         
   0   2   4       9880.54      11063.82        95.82 o                         
   1   2   4       5923.19       5683.53        50.36 o                         
   2   2   4        840.03        932.86        14.91 o                         
   3   2   4       9902.07       9709.43        87.10 o                         
   4   2   4       2578.73       2488.32        35.50 o                         
   5   2   4        217.80        229.32        10.08 o                         
   6   2   4         55.53         62.95         7.70 o                         
   7   2   4        979.54        978.79        26.94 o                         
   8   2   4         48.60         63.92        10.89 o                         
   9   2   4         85.96         82.52        10.28 o                         
  10   2   4        564.89        590.46        26.76 o                         
  11   2   4        167.55        167.47        26.35 o                         
 -12   3   4       1532.20       1608.65        56.81 o                         
 -11   3   4         14.82         10.52         8.81 o                         
 -10   3   4       2577.19       2452.58        62.88 o                         
  -9   3   4        671.41        692.38        53.00 o                         
  -8   3   4       7823.67       7582.96       175.40 o                         
  -7   3   4       1435.89       1425.07        53.93 o                         
  -6   3   4        616.59        561.22        29.77 o                         
  -5   3   4       3124.38       3271.76        69.27 o                         
  -4   3   4       1469.52       1446.90        46.21 o                         
  -3   3   4       8573.58       9028.13        98.30 o                         
  -2   3   4        370.94        414.39        13.12 o                         
  -1   3   4         24.29         46.43         7.33 o                         
   0   3   4       2168.99       2137.57        29.55 o                         
   1   3   4       2306.05       2358.19        29.54 o                         
   2   3   4       5950.55       5801.37        56.76 o                         
   3   3   4        708.99        724.63        16.27 o                         
   4   3   4       3648.33       3614.33        47.33 o                         
   5   3   4        793.28        769.42        19.23 o                         
   6   3   4        450.03        460.21        15.66 o                         
   7   3   4         37.10         25.12         8.60 o                         
   8   3   4         51.54         58.82         8.59 o                         
   9   3   4        641.82        796.50        29.25 o                         
  10   3   4        105.91        130.17        13.55 o                         
 -12   4   4          0.69          6.90        18.55 o                         
 -11   4   4       1120.82       1181.60        43.64 o                         
 -10   4   4         71.27         86.15        31.25 o                         
  -9   4   4       2990.63       2801.67        90.74 o                         
  -8   4   4        176.12        188.85        21.11 o                         
  -7   4   4       1300.77       1139.68        47.31 o                         
  -6   4   4       1072.75       1093.97        35.67 o                         
  -5   4   4        256.09        278.26        21.33 o                         
  -4   4   4         53.24        125.35        14.02 o                         
  -3   4   4        554.63        653.74        19.45 o                         
  -2   4   4      10391.02      10798.72       155.43 o                         
  -1   4   4        466.14        507.30        19.55 o                         
   0   4   4       1040.33       1042.36        17.87 o                         
   1   4   4         19.54         37.53         7.41 o                         
   2   4   4       2792.19       2871.65        46.22 o                         
   3   4   4        597.88        581.53        22.41 o                         
   4   4   4         23.32         16.61         5.67 o                         
   5   4   4       1032.11       1070.14        23.87 o                         
   6   4   4          2.90          3.66         4.63 o                         
   7   4   4        748.41        774.80        25.02 o                         
   8   4   4        235.04        273.10        15.73 o                         
   9   4   4        425.00        418.95        26.20 o                         
  10   4   4        410.98        453.21        28.45 o                         
 -12   5   4        935.47       1119.25        44.86 o                         
 -11   5   4        154.64        171.45        17.71 o                         
 -10   5   4       1254.43       1231.17        59.39 o                         
  -9   5   4          9.90         13.44        11.84 o                         
  -8   5   4       1842.09       1661.68        45.05 o                         
  -7   5   4        126.01        147.08        18.44 o                         
  -6   5   4       1530.74       1353.03       119.26 o                         
  -5   5   4       2148.67       1989.90        64.75 o                         
  -4   5   4        313.50        258.98        21.37 o                         
  -3   5   4       7098.90       7633.63       112.34 o                         
  -2   5   4       1269.96       1391.01        35.83 o                         
  -1   5   4       4311.92       4383.46        76.45 o                         
   0   5   4         54.98         46.50         4.24 o                         
   1   5   4       2253.55       2073.33        39.96 o                         
   2   5   4        566.92        605.81        16.13 o                         
   3   5   4        158.92        161.46        12.13 o                         
   4   5   4        169.06        188.06         9.78 o                         
   5   5   4         54.07         55.79         6.86 o                         
   6   5   4        427.01        444.38        16.44 o                         
   7   5   4        386.50        405.03        16.66 o                         
   8   5   4       1149.23       1269.85        43.49 o                         
   9   5   4         70.89         79.27        15.49 o                         
 -12   6   4          1.41         -2.01         9.79 o                         
 -11   6   4        982.45       1001.79        56.16 o                         
 -10   6   4          3.65          3.32         8.19 o                         
  -9   6   4         68.41         85.48        11.55 o                         
  -8   6   4          7.21          5.64         6.82 o                         
  -7   6   4         25.28         32.20        11.55 o                         
  -6   6   4       2278.75       2135.52       141.41 o                         
  -5   6   4        828.12        780.56        23.08 o                         
  -4   6   4       3122.39       3276.49        92.48 o                         
  -3   6   4       1431.87       1436.04        28.43 o                         
  -2   6   4      13754.32      13673.52       189.27 o                         
  -1   6   4       1813.68       1881.88        71.36 o                         
   0   6   4       1524.50       1470.47        40.52 o                         
   1   6   4        297.64        334.16        11.60 o                         
   2   6   4       8793.93       8427.85       173.74 o                         
   3   6   4         53.44         40.32         7.98 o                         
   4   6   4        274.33        275.36        17.08 o                         
   5   6   4         84.07         76.32         8.92 o                         
   6   6   4          1.15         -3.12         5.35 o                         
   7   6   4        279.95        321.54        15.34 o                         
   8   6   4         48.38         63.31        16.90 o                         
   9   6   4        289.43        292.84        32.94 o                         
 -12   7   4         69.53         56.40        12.89 o                         
 -11   7   4        479.48        470.98        28.16 o                         
 -10   7   4          5.57         10.13        10.03 o                         
  -9   7   4         17.38         13.79        11.54 o                         
  -8   7   4        847.83        878.37        48.89 o                         
  -7   7   4       1750.07       1698.23        67.85 o                         
  -6   7   4       1054.91       1103.01        51.50 o                         
  -5   7   4       4672.98       4648.61       123.98 o                         
  -4   7   4       5688.70       5578.78       140.05 o                         
  -3   7   4       3830.83       3754.71        86.21 o                         
  -2   7   4        724.48        883.95        44.93 o                         
  -1   7   4       2262.68       2037.25        30.43 o                         
   0   7   4        304.50        304.66        12.27 o                         
   1   7   4       1506.83       1451.42        30.30 o                         
   2   7   4        111.09         93.41        16.11 o                         
   3   7   4        113.55        135.54        11.88 o                         
   4   7   4        526.60        530.65        23.59 o                         
   5   7   4          6.57         20.71         9.40 o                         
   6   7   4        323.85        324.16        23.31 o                         
   7   7   4          1.50         15.61        14.16 o                         
 -12   8   4        633.08        561.70        48.08 o                         
 -11   8   4        123.88        152.39        26.23 o                         
 -10   8   4        574.60        456.80        40.15 o                         
  -9   8   4        360.32        320.52        32.39 o                         
  -8   8   4         21.54         29.68        11.57 o                         
  -7   8   4       3553.00       3510.76       109.63 o                         
  -6   8   4        907.79        833.75        47.10 o                         
  -5   8   4       1688.21       1831.04        70.61 o                         
  -4   8   4        380.68        412.08        21.76 o                         
  -3   8   4       2341.64       2469.75        56.42 o                         
  -2   8   4       1696.57       1685.71        75.70 o                         
  -1   8   4       1077.33       1063.19        37.23 o                         
   0   8   4       1614.07       1558.29        35.33 o                         
   1   8   4        134.10        123.10        14.32 o                         
   2   8   4        333.26        368.48        23.72 o                         
   3   8   4         50.13         76.84        18.49 o                         
   4   8   4       1390.07       1318.22        68.14 o                         
   5   8   4        129.34        161.24        27.19 o                         
   6   8   4        393.96        386.96        26.71 o                         
 -11   9   4        448.10        492.68        44.65 o                         
 -10   9   4        390.20        383.81        38.47 o                         
  -9   9   4         16.28         16.57        12.02 o                         
  -8   9   4        384.16        411.02        36.42 o                         
  -7   9   4        359.67        364.13        33.05 o                         
  -6   9   4       2545.04       2374.43        88.30 o                         
  -5   9   4        934.51        954.60        51.87 o                         
  -4   9   4       2851.62       3121.80       140.01 o                         
  -3   9   4       1224.54       1226.39        59.25 o                         
  -2   9   4       2215.21       2155.25        57.96 o                         
  -1   9   4        858.63        817.92        34.01 o                         
   0   9   4        597.75        617.53        42.58 o                         
   1   9   4         16.07         29.72        10.68 o                         
   2   9   4         59.77         37.27        11.16 o                         
   3   9   4       1101.26       1203.96        65.26 o                         
   4   9   4        332.03        324.94        35.72 o                         
   5   9   4        636.91        581.65        32.56 o                         
   6   9   4        354.12        318.02        33.80 o                         
 -11  10   4        291.69        275.66        35.52 o                         
 -10  10   4        542.47        542.83        46.62 o                         
  -9  10   4        721.71        697.94        50.23 o                         
  -8  10   4        213.66        173.91        26.15 o                         
  -7  10   4       2420.26       2481.14        95.33 o                         
  -6  10   4        130.17        172.37        25.20 o                         
  -5  10   4       2748.75       2904.57       101.99 o                         
  -4  10   4        189.12        159.19        24.05 o                         
  -3  10   4        960.52        975.80        54.56 o                         
  -2  10   4        199.30        159.21        26.65 o                         
  -1  10   4        773.48        717.54        33.62 o                         
   0  10   4        764.95        686.41        48.32 o                         
   1  10   4          0.91          1.41        12.03 o                         
   2  10   4       1129.34       1201.12        47.13 o                         
   3  10   4         30.61         30.76        16.45 o                         
   4  10   4        528.83        602.21        49.85 o                         
   5  10   4          5.46         18.59        13.70 o                         
 -10  11   4        473.56        409.40        42.29 o                         
  -9  11   4        418.04        401.58        39.88 o                         
  -8  11   4       1981.84       2230.57        95.25 o                         
  -7  11   4       1151.99       1166.94        64.61 o                         
  -6  11   4        773.33        862.51        54.36 o                         
  -5  11   4        535.39        603.62        45.66 o                         
  -4  11   4        544.25        578.38        45.20 o                         
  -3  11   4          5.68         29.98        11.54 o                         
  -2  11   4        594.89        575.53        40.81 o                         
  -1  11   4        270.71        261.00        31.82 o                         
   0  11   4        733.45        814.83        54.80 o                         
   1  11   4        642.84        608.56        42.91 o                         
   2  11   4         81.86         78.23        14.45 o                         
   3  11   4        255.47        287.72        36.98 o                         
  -9  12   4       1162.63       1217.35        72.02 o                         
  -8  12   4        323.18        357.02        37.99 o                         
  -7  12   4       1484.73       1512.69        78.46 o                         
  -6  12   4        946.49        913.01        58.85 o                         
  -5  12   4       1884.24       2201.24        94.95 o                         
  -4  12   4         43.55         49.39        19.33 o                         
  -3  12   4       1522.05       1558.28        78.69 o                         
  -2  12   4         15.66          5.92         8.67 o                         
  -1  12   4        354.08        381.13        40.29 o                         
   0  12   4         36.97         14.39        15.52 o                         
   1  12   4        586.36        574.77        34.81 o                         
  -6  13   4        449.84        498.98        46.75 o                         
  -5  13   4         72.27        103.15        24.42 o                         
  -4  13   4       1169.20       1157.86        52.49 o                         
  -3  13   4         55.78         37.10        12.32 o                         
  -2  13   4       1204.13       1229.99        73.17 o                         
   3 -17   5       1225.70       1215.09        69.85 o                         
   0 -16   5        533.25        543.86        48.42 o                         
   1 -16   5         87.65        104.67        16.01 o                         
   2 -16   5       3511.86       3763.47        92.99 o                         
   3 -16   5         16.33          1.87         8.31 o                         
   4 -16   5        472.96        464.50        29.06 o                         
   5 -16   5          1.01         28.73        16.73 o                         
  -2 -15   5        414.24        356.11        38.62 o                         
  -1 -15   5         15.12          7.96        10.09 o                         
   0 -15   5        702.41        708.87        36.54 o                         
   1 -15   5        196.83        194.03        19.50 o                         
   2 -15   5        487.98        481.52        47.92 o                         
   3 -15   5        328.47        287.49        22.80 o                         
   4 -15   5        216.05        231.66        20.24 o                         
   5 -15   5        128.91        158.87        18.05 o                         
   6 -15   5        446.35        448.85        42.66 o                         
   7 -15   5        728.08        705.51        54.34 o                         
  -4 -14   5        132.81        116.54        23.81 o                         
  -3 -14   5        867.34        622.73        49.56 o                         
  -2 -14   5          4.20          3.05        12.06 o                         
  -1 -14   5       1196.10       1238.55        81.07 o                         
   0 -14   5          1.57         28.19        10.68 o                         
   1 -14   5       1219.52       1140.44        43.68 o                         
   2 -14   5        229.24        229.65        19.19 o                         
   3 -14   5         11.21         21.95         8.95 o                         
   4 -14   5         16.17         36.10        10.62 o                         
   5 -14   5        506.57        465.40        29.54 o                         
   6 -14   5        483.14        493.36        42.52 o                         
   7 -14   5        262.75        276.14        33.36 o                         
   8 -14   5        728.69        779.90        55.84 o                         
  -5 -13   5          0.27         -0.58        12.02 o                         
  -4 -13   5       2673.47       2506.83       101.27 o                         
  -3 -13   5        148.84        139.56        24.41 o                         
  -2 -13   5       2584.18       2426.57        94.12 o                         
  -1 -13   5          4.73         37.72        13.71 o                         
   0 -13   5       1019.45        977.35        38.58 o                         
   1 -13   5        829.72        777.35        45.77 o                         
   2 -13   5        246.70        289.15        20.55 o                         
   3 -13   5        295.29        365.82        17.61 o                         
   4 -13   5         29.48         18.65         6.42 o                         
   5 -13   5       1724.68       1765.80        34.68 o                         
   6 -13   5         36.96         42.58        16.00 o                         
   7 -13   5        690.91        693.57        49.67 o                         
   8 -13   5        331.69        261.26        33.00 o                         
   9 -13   5       1355.57       1476.84        77.78 o                         
  -6 -12   5         91.96         65.81        18.90 o                         
  -5 -12   5        749.94        720.46        50.40 o                         
  -4 -12   5         89.36        109.65        20.69 o                         
  -3 -12   5       2267.16       2214.36        87.05 o                         
  -2 -12   5         85.89         63.02        15.92 o                         
  -1 -12   5       3277.08       3054.18       100.78 o                         
   0 -12   5        301.16        306.32        21.06 o                         
   1 -12   5       2016.96       1976.18        55.52 o                         
   2 -12   5        139.40        150.33        10.02 o                         
   3 -12   5       2602.27       2509.00        37.40 o                         
   4 -12   5       1482.18       1505.28        27.23 o                         
   5 -12   5       1847.99       1900.61        56.77 o                         
   6 -12   5       1929.50       2080.77        59.31 o                         
   7 -12   5        269.29        283.97        31.26 o                         
   8 -12   5        824.51        858.53        33.99 o                         
   9 -12   5        372.07        413.89        25.26 o                         
  10 -12   5        191.18        181.23        18.83 o                         
  11 -12   5          6.84         13.20        11.80 o                         
  -6 -11   5        229.05        206.90        26.71 o                         
  -5 -11   5         53.49         36.93        13.24 o                         
  -4 -11   5        246.79        222.70        25.95 o                         
  -3 -11   5        921.02        809.56        46.52 o                         
  -2 -11   5       1016.91       1031.85        51.89 o                         
  -1 -11   5        175.37        170.42        21.35 o                         
   0 -11   5       2482.69       2447.67        49.06 o                         
   1 -11   5         39.99         67.03         8.63 o                         
   2 -11   5       1428.49       1379.45        28.36 o                         
   3 -11   5       2324.29       2255.63        27.98 o                         
   4 -11   5        249.09        302.00         9.21 o                         
   5 -11   5        338.80        348.33        14.50 o                         
   6 -11   5       1165.35       1229.68        27.83 o                         
   7 -11   5       1278.42       1307.70        39.94 o                         
   8 -11   5         22.68         10.88         7.16 o                         
   9 -11   5        229.14        224.55        18.86 o                         
  10 -11   5          5.03         14.60        11.97 o                         
  11 -11   5         27.73         35.37        14.07 o                         
  -7 -10   5         47.46         43.65        14.17 o                         
  -6 -10   5       1107.66       1068.02        56.76 o                         
  -5 -10   5          6.61         -9.08        12.44 o                         
  -4 -10   5       1245.84       1182.56        56.31 o                         
  -3 -10   5        652.04        498.66        34.85 o                         
  -2 -10   5         14.03          9.80        11.74 o                         
  -1 -10   5        330.30        328.16        13.34 o                         
   0 -10   5         28.51         48.79         7.68 o                         
   1 -10   5        225.60        244.04        11.18 o                         
   2 -10   5       2815.56       2781.45        35.65 o                         
   3 -10   5       5483.91       5728.35        70.20 o                         
   4 -10   5       1760.76       1621.95        27.40 o                         
   5 -10   5        955.05       1131.27        23.49 o                         
   6 -10   5       1580.58       1610.24        50.06 o                         
   7 -10   5       1197.89       1216.21        35.29 o                         
   8 -10   5          6.15          3.60         8.28 o                         
   9 -10   5        117.84        125.35        19.57 o                         
  10 -10   5        991.15        936.02        52.55 o                         
  11 -10   5        145.09        106.56        20.94 o                         
  -9  -9   5        421.52        372.00        37.35 o                         
  -8  -9   5        304.15        354.58        36.08 o                         
  -7  -9   5       1211.35       1220.26        43.90 o                         
  -6  -9   5          0.12         -7.11        10.53 o                         
  -5  -9   5        820.34        788.40        43.66 o                         
  -4  -9   5         69.58         98.00        16.30 o                         
  -3  -9   5        892.63        841.10        25.41 o                         
  -2  -9   5         11.19         22.75         5.45 o                         
  -1  -9   5         27.75         30.96         3.40 o                         
   0  -9   5        550.87        527.27        21.65 o                         
   1  -9   5        717.86        795.70        13.21 o                         
   2  -9   5       1749.97       1883.35        22.08 o                         
   3  -9   5        784.67        763.58        14.03 o                         
   4  -9   5       4359.46       4551.10        58.38 o                         
   5  -9   5       1386.74       1372.96        24.57 o                         
   6  -9   5        422.17        457.16        18.29 o                         
   7  -9   5        417.95        428.91        17.70 o                         
   8  -9   5        358.99        350.46        27.74 o                         
   9  -9   5       2640.74       2791.26        92.66 o                         
  10  -9   5          5.81         -4.21        10.19 o                         
  11  -9   5        977.38       1036.54        58.78 o                         
  -9  -8   5        313.76        251.91        29.98 o                         
  -8  -8   5        411.16        441.95        39.01 o                         
  -7  -8   5         54.70         84.40        16.52 o                         
  -6  -8   5       1899.28       1931.52        52.22 o                         
  -5  -8   5         94.12         84.88        11.58 o                         
  -4  -8   5         51.29         57.87        12.77 o                         
  -3  -8   5          0.97          0.25         3.39 o                         
  -2  -8   5       4180.06       3859.39        59.74 o                         
  -1  -8   5       2636.49       2582.20        34.52 o                         
   0  -8   5       1187.88       1181.43        18.04 o                         
   1  -8   5       5139.50       5507.73        47.16 o                         
   2  -8   5        748.19        832.86        13.85 o                         
   3  -8   5       4986.94       5235.48        59.24 o                         
   4  -8   5         26.11         29.42         4.06 o                         
   5  -8   5        519.74        533.29        25.52 o                         
   6  -8   5       1286.69       1249.53        31.36 o                         
   7  -8   5       1814.36       1842.85       125.81 o                         
   8  -8   5       1743.59       1771.35        66.43 o                         
   9  -8   5         64.38         79.99        16.35 o                         
  10  -8   5       1614.65       1589.58        69.49 o                         
  11  -8   5        131.63        118.07        21.08 o                         
 -10  -7   5        386.94        302.08        31.50 o                         
  -9  -7   5        615.58        695.63        26.86 o                         
  -8  -7   5        852.37        964.65        29.34 o                         
  -7  -7   5       1238.27       1179.18        31.20 o                         
  -6  -7   5        862.28        853.83        31.55 o                         
  -5  -7   5       2227.94       2097.89        64.34 o                         
  -4  -7   5        243.03        282.35        13.66 o                         
  -3  -7   5       2815.16       2545.99        41.00 o                         
  -2  -7   5       1833.35       1854.20        28.32 o                         
  -1  -7   5       1381.19       1300.21        25.32 o                         
   0  -7   5       3168.09       3156.25        41.79 o                         
   1  -7   5       3310.74       3244.21        34.90 o                         
   2  -7   5       1478.54       1453.81        18.95 o                         
   3  -7   5        297.49        249.56         9.28 o                         
   4  -7   5       2049.96       1980.38        32.49 o                         
   5  -7   5        979.27        960.45        20.70 o                         
   6  -7   5         65.05         67.91         5.78 o                         
   7  -7   5        757.70        785.63        23.87 o                         
   8  -7   5          5.20         18.31        10.85 o                         
   9  -7   5         62.42         76.59        16.30 o                         
  10  -7   5         39.55         52.43        16.24 o                         
  11  -7   5       1541.62       1721.87        77.98 o                         
 -11  -6   5        325.63        328.18        34.94 o                         
 -10  -6   5        516.49        468.79        28.36 o                         
  -9  -6   5        617.03        687.46        56.97 o                         
  -8  -6   5        523.10        493.93        25.52 o                         
  -7  -6   5        214.90        223.24        13.08 o                         
  -6  -6   5       2541.31       2547.23        35.81 o                         
  -5  -6   5        211.51        206.86        11.58 o                         
  -4  -6   5        525.17        531.43        17.47 o                         
  -3  -6   5        332.32        277.78         9.64 o                         
  -2  -6   5       5150.21       5068.96        50.97 o                         
  -1  -6   5        261.45        285.99         7.38 o                         
   0  -6   5        179.92        166.79         5.56 o                         
   1  -6   5       5078.83       4901.53        57.29 o                         
   2  -6   5       6549.28       6665.87        57.09 o                         
   3  -6   5       1537.99       1423.97        19.65 o                         
   4  -6   5       3153.94       3166.63        44.56 o                         
   5  -6   5        206.04        188.66         8.51 o                         
   6  -6   5         12.85         15.35         4.87 o                         
   7  -6   5         40.93         36.96         4.81 o                         
   8  -6   5        187.94        185.33        11.78 o                         
   9  -6   5         48.92         52.28        14.57 o                         
  10  -6   5        322.21        342.67        32.80 o                         
  11  -6   5         45.78         39.09        11.86 o                         
  12  -6   5        541.85        633.88        48.93 o                         
 -11  -5   5         99.68         94.47        20.56 o                         
 -10  -5   5        203.95        253.09        24.74 o                         
  -9  -5   5         91.68         97.72        10.78 o                         
  -8  -5   5        446.31        445.04        19.20 o                         
  -7  -5   5        261.59        228.19        21.93 o                         
  -6  -5   5        107.84        110.60         8.76 o                         
  -5  -5   5       3839.24       3660.17        47.53 o                         
  -4  -5   5        104.32        145.02         8.18 o                         
  -3  -5   5       1459.82       1271.33        19.34 o                         
  -2  -5   5        672.72        773.57        13.28 o                         
  -1  -5   5       4784.14       4955.94        48.87 o                         
   0  -5   5      18581.51      19873.52       161.69 o                         
   1  -5   5       7285.63       7693.68       115.07 o                         
   2  -5   5        908.06        812.60        12.24 o                         
   3  -5   5        606.89        613.17        14.83 o                         
   4  -5   5       3999.93       3802.02        50.81 o                         
   5  -5   5         28.85         36.38         4.69 o                         
   6  -5   5       3138.49       3051.25        67.12 o                         
   7  -5   5       1108.69       1094.58        40.90 o                         
   8  -5   5       1530.19       1538.93        37.94 o                         
   9  -5   5        482.48        447.27        34.15 o                         
  10  -5   5        188.15        169.51        17.22 o                         
  11  -5   5        347.44        342.47        24.10 o                         
  12  -5   5        122.28         68.72        20.13 o                         
 -11  -4   5       1329.57       1602.17        75.66 o                         
 -10  -4   5        212.79        224.80        19.66 o                         
  -9  -4   5         57.91         66.41         7.40 o                         
  -8  -4   5          3.14         16.23        10.06 o                         
  -7  -4   5        285.22        268.43        13.81 o                         
  -6  -4   5        215.68        254.23        10.78 o                         
  -5  -4   5         93.64         89.13         5.34 o                         
  -4  -4   5       4430.38       4297.99        44.57 o                         
  -3  -4   5        240.17        275.39         6.89 o                         
  -2  -4   5       3329.65       2859.06        29.51 o                         
  -1  -4   5        760.89       1034.69        13.48 o                         
   0  -4   5       1202.69       1324.11        18.66 o                         
   1  -4   5       1158.66       1139.75        23.27 o                         
   2  -4   5       2296.65       2421.28        37.55 o                         
   3  -4   5       1698.83       1624.26        26.95 o                         
   4  -4   5         46.99         55.73         6.82 o                         
   5  -4   5       6984.05       6677.61       147.64 o                         
   6  -4   5         85.10        122.09        17.40 o                         
   7  -4   5       2746.64       2677.16        83.48 o                         
   8  -4   5          0.89         12.40        11.79 o                         
   9  -4   5       1566.56       1628.27        47.67 o                         
  10  -4   5        700.07        766.93        51.74 o                         
  11  -4   5        548.43        575.42        31.50 o                         
  12  -4   5        134.35        113.51        23.30 o                         
 -11  -3   5        830.89       1004.94        42.24 o                         
 -10  -3   5       1060.78       1119.05        42.05 o                         
  -9  -3   5        226.07        257.12        18.42 o                         
  -8  -3   5        635.79        679.92        18.42 o                         
  -7  -3   5        417.17        427.02        13.51 o                         
  -6  -3   5         17.84         26.18         4.54 o                         
  -5  -3   5       3642.65       3611.98        45.54 o                         
  -4  -3   5        120.70        172.56         5.95 o                         
  -3  -3   5       3961.81       3904.44        29.73 o                         
  -2  -3   5       2699.12       2876.65        41.12 o                         
  -1  -3   5      30713.72      30952.70       315.72 o                         
   0  -3   5       4239.90       4635.76        82.36 o                         
   1  -3   5       5669.36       5993.23        63.31 o                         
   2  -3   5         14.89         42.87         7.55 o                         
   3  -3   5        446.54        497.03        20.86 o                         
   4  -3   5       4557.92       4400.74        74.00 o                         
   5  -3   5        136.05        174.65        12.63 o                         
   6  -3   5       3813.99       3491.56        94.39 o                         
   7  -3   5        522.87        543.55        24.25 o                         
   8  -3   5       5396.58       5342.95       115.77 o                         
   9  -3   5        201.86        240.40        16.48 o                         
  10  -3   5       1807.19       1793.93       106.80 o                         
  11  -3   5         88.46         93.43        14.58 o                         
  12  -3   5        255.07        206.43        28.99 o                         
 -11  -2   5        546.33        630.60        32.60 o                         
 -10  -2   5         71.53        103.43        14.17 o                         
  -9  -2   5       2730.28       2691.32        48.91 o                         
  -8  -2   5        150.22        158.76         8.99 o                         
  -7  -2   5       7904.39       7864.49       163.90 o                         
  -6  -2   5        365.59        334.54         9.23 o                         
  -5  -2   5       5034.25       4954.35        44.85 o                         
  -4  -2   5        116.19        151.64         5.37 o                         
  -3  -2   5       2834.13       2928.65        31.63 o                         
  -2  -2   5       4284.20       4544.77        44.26 o                         
  -1  -2   5       2260.03       2493.80        20.53 o                         
   0  -2   5      10151.79       9996.70        86.17 o                         
   1  -2   5       1540.59       1709.41        36.38 o                         
   2  -2   5       8440.74       9018.17       133.78 o                         
   3  -2   5         82.87         56.50         7.35 o                         
   4  -2   5        207.50        274.75        14.53 o                         
   5  -2   5         22.77         13.68         6.16 o                         
   6  -2   5         95.16         75.70         7.68 o                         
   7  -2   5       2607.80       2372.92        44.73 o                         
   8  -2   5          9.53         10.63         6.37 o                         
   9  -2   5        730.31        726.21        25.59 o                         
  10  -2   5         42.84         11.71         6.87 o                         
  11  -2   5       1203.68       1387.43        44.33 o                         
 -11  -1   5         23.49         19.69        10.31 o                         
 -10  -1   5        499.09        476.75        26.39 o                         
  -9  -1   5        306.09        290.46        18.75 o                         
  -8  -1   5       1217.94       1282.89        38.33 o                         
  -7  -1   5       1237.58       1094.52        29.36 o                         
  -6  -1   5       6673.73       6282.94        54.77 o                         
  -5  -1   5       2174.61       2156.74        23.43 o                         
  -4  -1   5       4859.02       4500.50        46.94 o                         
  -3  -1   5       4890.95       5445.62        66.86 o                         
  -2  -1   5       1566.97       1795.00        15.29 o                         
  -1  -1   5       2973.50       2949.62        23.57 o                         
   0  -1   5       3698.48       3941.50        45.03 o                         
   1  -1   5       1370.86       1355.20        24.96 o                         
   2  -1   5       1357.90       1309.27        23.82 o                         
   3  -1   5        249.50        258.40        12.95 o                         
   4  -1   5        816.19        738.82        24.71 o                         
   5  -1   5       1630.08       1522.57        30.34 o                         
   6  -1   5        177.15        187.91        11.01 o                         
   7  -1   5        107.12        102.45        11.05 o                         
   8  -1   5        631.59        564.27        21.55 o                         
   9  -1   5        138.42        138.76        12.21 o                         
  10  -1   5         99.00        138.52        13.40 o                         
  11  -1   5        197.19        186.28        19.06 o                         
 -12   0   5        230.61        282.27        23.54 o                         
 -11   0   5        351.69        335.51        23.76 o                         
 -10   0   5          9.39          7.91         7.65 o                         
  -9   0   5       2157.08       2103.02        54.80 o                         
  -8   0   5        653.28        660.52        49.52 o                         
  -7   0   5       3006.09       2801.28        82.95 o                         
  -6   0   5         42.86         51.66         3.33 o                         
  -5   0   5       9853.34       9317.34       114.32 o                         
  -4   0   5       6534.01       6962.19        67.84 o                         
  -3   0   5       3700.88       3570.75        34.75 o                         
  -2   0   5       1619.98       1576.20        18.89 o                         
  -1   0   5       5938.13       5863.03        47.24 o                         
   0   0   5       3645.23       3928.09        70.30 o                         
   1   0   5       3342.23       3438.07        51.84 o                         
   2   0   5       2967.99       2824.40        29.48 o                         
   3   0   5          1.32         29.87         6.13 o                         
   4   0   5       7007.57       6694.35        82.98 o                         
   5   0   5       1766.69       1809.56        33.58 o                         
   6   0   5       3622.49       3597.25        57.18 o                         
   7   0   5         65.06         88.08         9.11 o                         
   8   0   5         51.07         45.55         8.02 o                         
   9   0   5          1.01         -5.03         9.39 o                         
  10   0   5        367.47        393.74        20.91 o                         
  11   0   5         50.29         65.90        18.17 o                         
 -12   1   5         35.74         94.04        14.88 o                         
 -11   1   5        134.31        130.49        15.68 o                         
 -10   1   5        622.13        652.52        30.67 o                         
  -9   1   5         41.05         40.44         9.85 o                         
  -8   1   5        263.34        271.15        17.59 o                         
  -7   1   5          1.48          3.77         2.76 o                         
  -6   1   5        136.58         98.01         5.10 o                         
  -5   1   5         44.31         25.90         2.76 o                         
  -4   1   5       7666.91       7698.85        85.90 o                         
  -3   1   5        550.01        586.15        23.30 o                         
  -2   1   5        533.62        530.16        15.93 o                         
  -1   1   5      15961.92      16781.42       141.15 o                         
   0   1   5         10.49         29.52         3.79 o                         
   1   1   5       7880.88       8306.88        62.54 o                         
   2   1   5         27.30         77.02         6.88 o                         
   3   1   5      17375.36      17672.57       166.81 o                         
   4   1   5       1082.52        963.48        19.58 o                         
   5   1   5       3981.03       3876.88        91.67 o                         
   6   1   5         35.33         23.85         8.18 o                         
   7   1   5       1979.09       2073.53        51.21 o                         
   8   1   5        567.20        558.07        22.22 o                         
   9   1   5        332.37        263.41        16.85 o                         
  10   1   5         34.30         31.94         8.69 o                         
  11   1   5        120.27        123.48        23.42 o                         
 -12   2   5        404.95        483.50        29.56 o                         
 -11   2   5        282.08        275.77        21.71 o                         
 -10   2   5       1948.47       1955.41        55.68 o                         
  -9   2   5        757.83        686.30        29.30 o                         
  -8   2   5       1045.04       1077.32        34.76 o                         
  -7   2   5       1203.56       1137.18        32.88 o                         
  -6   2   5         35.31         31.56         3.85 o                         
  -5   2   5        486.72        521.14        11.56 o                         
  -4   2   5        357.96        380.36        13.32 o                         
  -3   2   5       4069.71       4342.06        95.43 o                         
  -2   2   5      11776.87      12188.08       163.00 o                         
  -1   2   5       2969.66       2988.55        44.09 o                         
   0   2   5      14734.51      15528.16       133.21 o                         
   1   2   5        186.43        303.87         9.40 o                         
   2   2   5      14981.85      14989.22       117.24 o                         
   3   2   5        120.85        129.64         6.05 o                         
   4   2   5       3616.15       3449.08        51.33 o                         
   5   2   5         49.74         79.11         6.95 o                         
   6   2   5       4996.49       4966.46        72.54 o                         
   7   2   5         10.88         13.70         5.74 o                         
   8   2   5        726.03        779.85        31.90 o                         
   9   2   5        191.49        232.10        15.84 o                         
  10   2   5        372.80        387.88        21.72 o                         
 -12   3   5        394.09        364.86        25.94 o                         
 -11   3   5       1029.19       1013.81        40.51 o                         
 -10   3   5        303.46        293.72        23.17 o                         
  -9   3   5       3505.13       3498.50        83.45 o                         
  -8   3   5       1084.34       1005.45        33.59 o                         
  -7   3   5       3700.04       3340.00        93.91 o                         
  -6   3   5        503.61        482.04        38.01 o                         
  -5   3   5          1.27         18.88         3.90 o                         
  -4   3   5        407.63        386.12        12.59 o                         
  -3   3   5         20.15         18.46         8.13 o                         
  -2   3   5        360.91        455.62        18.56 o                         
  -1   3   5       4476.08       4586.94        78.69 o                         
   0   3   5       1636.65       1703.59        23.66 o                         
   1   3   5       3069.20       2767.07        31.11 o                         
   2   3   5       2195.99       2189.70        31.99 o                         
   3   3   5      11394.14      11382.97       115.52 o                         
   4   3   5       1020.32        994.57        26.22 o                         
   5   3   5        458.81        475.80        15.46 o                         
   6   3   5        180.38        165.24         9.98 o                         
   7   3   5        274.54        300.47        15.52 o                         
   8   3   5         50.69         78.06        12.94 o                         
   9   3   5        682.27        723.90        28.25 o                         
  10   3   5        528.28        582.12        32.00 o                         
 -12   4   5       1174.22       1235.42        54.03 o                         
 -11   4   5         30.35         36.88        12.89 o                         
 -10   4   5       2765.37       2906.35        69.99 o                         
  -9   4   5        138.48        134.71        19.69 o                         
  -8   4   5       2579.44       2374.58        78.91 o                         
  -7   4   5       1650.74       1637.39        60.05 o                         
  -6   4   5       3353.77       3220.91        42.82 o                         
  -5   4   5       1121.52       1125.41        44.22 o                         
  -4   4   5         38.35         22.32         8.58 o                         
  -3   4   5       1297.45       1279.22        45.59 o                         
  -2   4   5       3237.85       3560.42        67.19 o                         
  -1   4   5         97.46        141.52        15.54 o                         
   0   4   5       2066.03       1948.61        24.79 o                         
   1   4   5        383.94        375.80        11.00 o                         
   2   4   5       1214.29       1187.97        72.66 o                         
   3   4   5        421.63        376.35        18.11 o                         
   4   4   5         13.74         18.28         6.39 o                         
   5   4   5        858.82        814.92        26.57 o                         
   6   4   5        132.25        117.03         9.17 o                         
   7   4   5        113.14        123.29        10.91 o                         
   8   4   5          0.60          6.30         6.25 o                         
   9   4   5       1295.64       1446.96       107.32 o                         
 -12   5   5          1.14          5.73         9.52 o                         
 -11   5   5       1097.14       1058.07        41.32 o                         
 -10   5   5         83.93         64.65        14.84 o                         
  -9   5   5       1873.15       1747.15        49.32 o                         
  -8   5   5        747.51        732.91        41.84 o                         
  -7   5   5        534.48        577.36        35.39 o                         
  -6   5   5       2133.58       2051.48        68.96 o                         
  -5   5   5        640.19        511.63        81.34 o                         
  -4   5   5       3911.37       4215.45       107.31 o                         
  -3   5   5         27.85         50.55         8.09 o                         
  -2   5   5       2997.36       3251.13        64.93 o                         
  -1   5   5       2144.10       2087.85        48.24 o                         
   0   5   5       4499.84       4070.08        46.47 o                         
   1   5   5         67.23         59.19         5.68 o                         
   2   5   5       1043.23        965.02        46.05 o                         
   3   5   5          2.52         17.52         6.23 o                         
   4   5   5        653.00        675.70        24.32 o                         
   5   5   5       1056.54       1082.36        40.13 o                         
   6   5   5         33.38         39.48         6.42 o                         
   7   5   5        590.62        587.62        20.50 o                         
   8   5   5        495.07        614.66        30.04 o                         
   9   5   5        187.75        149.57        24.41 o                         
 -13   6   5        104.38         90.59        22.96 o                         
 -12   6   5        584.18        508.73        37.14 o                         
 -11   6   5          5.88          9.47        10.43 o                         
 -10   6   5        112.43        139.78        22.17 o                         
  -9   6   5         69.66         51.87        15.55 o                         
  -8   6   5         46.10         27.46        12.91 o                         
  -7   6   5        960.81        978.26        48.27 o                         
  -6   6   5        441.58        473.95        31.60 o                         
  -5   6   5       3169.71       3261.64        94.33 o                         
  -4   6   5         15.09          5.46         7.64 o                         
  -3   6   5      13449.05      13753.93       405.33 o                         
  -2   6   5        163.16        211.18        14.74 o                         
  -1   6   5       6079.38       6017.95       250.05 o                         
   0   6   5        193.20        187.28        11.52 o                         
   1   6   5       4747.89       4432.94       137.46 o                         
   2   6   5          2.39          5.55         5.04 o                         
   3   6   5       1681.15       1583.98        78.20 o                         
   4   6   5       1976.07       1897.35        40.62 o                         
   5   6   5         13.91          4.50         6.48 o                         
   6   6   5        172.51        168.50        13.29 o                         
   7   6   5         59.01         53.08        11.85 o                         
 -12   7   5        439.03        422.77        41.87 o                         
 -11   7   5        196.94        177.10        26.92 o                         
 -10   7   5        353.93        255.52        30.18 o                         
  -9   7   5        466.15        377.08        33.47 o                         
  -8   7   5          0.77         32.34        13.88 o                         
  -7   7   5         71.90        101.34        18.23 o                         
  -6   7   5       3256.39       3100.48        97.01 o                         
  -5   7   5         26.86         40.00        12.07 o                         
  -4   7   5       3138.43       3349.48       183.69 o                         
  -3   7   5        155.13        200.16        15.38 o                         
  -2   7   5      15249.30      15491.12       364.67 o                         
  -1   7   5        113.77        119.07         9.79 o                         
   0   7   5      10337.88      10365.73       127.57 o                         
   1   7   5        180.90        158.97        16.52 o                         
   2   7   5       1951.49       1944.81        39.66 o                         
   3   7   5         64.94         64.27         9.38 o                         
   4   7   5       2020.42       2062.41        52.14 o                         
   5   7   5          6.58         -2.97         9.11 o                         
   6   7   5          5.12         15.84        10.34 o                         
   7   7   5        663.90        757.29        56.41 o                         
 -12   8   5        143.77        119.69        25.12 o                         
 -11   8   5        972.53        896.50        57.69 o                         
 -10   8   5        111.34         58.36        16.72 o                         
  -9   8   5        453.70        373.45        35.38 o                         
  -8   8   5        592.10        580.53        41.31 o                         
  -7   8   5         19.67         26.58        12.97 o                         
  -6   8   5       2008.56       1994.74        77.50 o                         
  -5   8   5        113.78        138.02        20.15 o                         
  -4   8   5          7.28         26.88         8.79 o                         
  -3   8   5        511.36        488.28        43.58 o                         
  -2   8   5         86.48         83.04        18.20 o                         
  -1   8   5       2439.28       2303.83        59.49 o                         
   0   8   5         67.37         71.63         7.96 o                         
   1   8   5       1635.47       1682.80        51.11 o                         
   2   8   5          1.76         14.32         8.14 o                         
   3   8   5       1193.34       1166.12        63.27 o                         
   4   8   5          0.86         26.55        14.79 o                         
   5   8   5        476.51        484.60        29.63 o                         
   6   8   5        387.96        404.15        28.20 o                         
 -11   9   5        378.23        362.55        38.32 o                         
 -10   9   5        376.84        341.34        35.53 o                         
  -9   9   5        105.65        111.00        21.64 o                         
  -8   9   5        226.46        231.37        27.64 o                         
  -7   9   5        197.41        186.11        25.07 o                         
  -6   9   5         45.53         60.16        16.56 o                         
  -5   9   5        858.04        892.04        45.15 o                         
  -4   9   5       1889.62       1876.67        76.33 o                         
  -3   9   5        198.12        188.28        25.08 o                         
  -2   9   5         64.23         64.57        11.82 o                         
  -1   9   5        654.10        630.93        31.17 o                         
   0   9   5       1273.41       1098.85        59.80 o                         
   1   9   5        236.25        190.95        18.72 o                         
   2   9   5        346.99        325.78        24.28 o                         
   3   9   5       1437.67       1451.82        74.27 o                         
   4   9   5       1497.40       1539.25        79.18 o                         
   5   9   5        342.09        487.65        35.63 o                         
   6   9   5        200.04        160.54        25.71 o                         
 -11  10   5        286.53        259.49        34.17 o                         
 -10  10   5        448.42        416.46        40.21 o                         
  -9  10   5         60.13         64.47        19.96 o                         
  -8  10   5       1662.39       1609.95        76.92 o                         
  -7  10   5         34.96         45.27        16.84 o                         
  -6  10   5        511.29        547.21        41.49 o                         
  -5  10   5          2.65         27.18        15.05 o                         
  -4  10   5       1183.42       1298.21        65.87 o                         
  -3  10   5         33.25         68.43        18.20 o                         
  -2  10   5       1518.65       1497.33        50.41 o                         
  -1  10   5         58.04         73.11        12.88 o                         
   0  10   5        109.65         96.03        21.32 o                         
   1  10   5        577.26        578.69        32.73 o                         
   2  10   5        160.34        155.03        18.98 o                         
   3  10   5        284.56        227.89        32.29 o                         
   5  10   5        640.16        588.78        47.65 o                         
 -10  11   5          6.71         -7.96        16.17 o                         
  -9  11   5       1958.20       1969.13        91.66 o                         
  -8  11   5        260.43        262.22        32.89 o                         
  -7  11   5       2273.15       2385.02        97.94 o                         
  -6  11   5          0.87        -10.41        10.41 o                         
  -5  11   5       4832.60       5087.28       154.87 o                         
  -4  11   5        141.76        197.65        28.41 o                         
  -3  11   5        956.43        909.67        44.77 o                         
  -2  11   5        258.53        292.87        23.84 o                         
  -1  11   5        446.46        559.02        45.76 o                         
   0  11   5        518.27        476.25        30.19 o                         
   1  11   5         13.53         12.47        11.24 o                         
   2  11   5        420.14        438.24        43.12 o                         
  -8  12   5       1168.03       1264.40        72.73 o                         
  -7  12   5        113.15        100.47        22.42 o                         
  -6  12   5       1864.85       2167.81        95.69 o                         
  -5  12   5          3.90         34.78        18.43 o                         
  -4  12   5       1603.20       1680.85        58.21 o                         
  -3  12   5        114.08        123.38        18.16 o                         
  -2  12   5       2141.93       2259.43        70.02 o                         
  -1  12   5         27.13         48.18        19.51 o                         
   0  12   5        473.42        497.24        33.06 o                         
   3 -17   6          0.42        -16.81        16.81 o                         
  -1 -16   6        640.02        463.86        44.87 o                         
   0 -16   6        152.18         80.42        21.70 o                         
   1 -16   6       1088.19       1065.72        45.89 o                         
   2 -16   6          0.58          2.86         8.30 o                         
   3 -16   6       1572.34       1746.04        58.23 o                         
   4 -16   6        453.17        520.55        30.43 o                         
   5 -16   6        203.57        206.79        30.28 o                         
  -3 -15   6        105.75        154.49        26.93 o                         
  -2 -15   6        433.71        363.69        37.78 o                         
  -1 -15   6        112.08        126.74        26.02 o                         
   0 -15   6        890.17        836.82        46.13 o                         
   1 -15   6        188.53        169.67        18.27 o                         
   2 -15   6       1313.21       1266.34        47.54 o                         
   3 -15   6          7.08         13.89        12.70 o                         
   4 -15   6       1405.40       1397.73        48.61 o                         
   5 -15   6        320.29        302.14        34.67 o                         
   6 -15   6        287.36        317.66        35.72 o                         
   7 -15   6        336.00        338.32        37.93 o                         
  -5 -14   6          1.52         -2.63        12.49 o                         
  -4 -14   6        357.87        313.77        36.38 o                         
  -3 -14   6         86.94         79.48        13.57 o                         
  -2 -14   6        445.44        447.36        40.68 o                         
  -1 -14   6        113.67        105.95        34.57 o                         
   0 -14   6        443.58        467.57        27.94 o                         
   1 -14   6         25.22         37.75        11.04 o                         
   2 -14   6         72.70         94.62        13.70 o                         
   3 -14   6        722.65        682.93        25.23 o                         
   4 -14   6         54.55         48.20         8.13 o                         
   5 -14   6          4.47          9.16         5.19 o                         
   6 -14   6        369.15        453.89        39.73 o                         
   7 -14   6        292.62        328.35        35.53 o                         
   8 -14   6        531.20        567.17        47.16 o                         
  -5 -13   6       1025.57        991.14        60.53 o                         
  -4 -13   6         84.39         58.68        35.34 o                         
  -3 -13   6       2414.06       2438.26        80.41 o                         
  -2 -13   6         25.45         33.73        22.47 o                         
  -1 -13   6       2035.49       1971.16       138.51 o                         
   0 -13   6        504.54        597.74        45.41 o                         
   1 -13   6       1967.19       2056.24        47.10 o                         
   2 -13   6         15.53         25.56         7.07 o                         
   3 -13   6        301.40        326.29        14.55 o                         
   4 -13   6       1557.89       1598.41        29.41 o                         
   5 -13   6          5.08         11.98         4.64 o                         
   6 -13   6        593.83        614.51        28.42 o                         
   7 -13   6        723.96        628.17        47.57 o                         
   8 -13   6        384.59        356.63        37.76 o                         
   9 -13   6        592.92        683.16        52.12 o                         
  -5 -12   6         47.57         67.89        13.67 o                         
  -4 -12   6       1954.10       1972.81        97.81 o                         
  -3 -12   6         21.21         33.19        14.41 o                         
  -2 -12   6       3332.65       3359.08       176.74 o                         
  -1 -12   6          4.06         21.82         9.03 o                         
   0 -12   6       1026.51        961.79        29.65 o                         
   1 -12   6         82.72         89.78         9.81 o                         
   2 -12   6        195.14        178.75        10.80 o                         
   3 -12   6        543.88        589.91        18.71 o                         
   4 -12   6        576.73        552.38        15.89 o                         
   5 -12   6       1403.05       1461.42        44.62 o                         
   6 -12   6         34.92         38.49         6.82 o                         
   7 -12   6       1855.31       1958.63        51.86 o                         
   8 -12   6         97.01         68.07        11.41 o                         
   9 -12   6        901.19        892.30        44.33 o                         
  10 -12   6        197.59        237.99        21.25 o                         
  11 -12   6        253.12        257.90        30.19 o                         
  -7 -11   6         46.85         34.79        16.90 o                         
  -6 -11   6         38.29         36.74        11.27 o                         
  -5 -11   6        433.60        474.24        40.53 o                         
  -4 -11   6          5.40         12.07        11.93 o                         
  -3 -11   6       1458.03       1443.75       124.31 o                         
  -2 -11   6        173.97        178.67        13.03 o                         
  -1 -11   6       3472.41       3443.62        61.18 o                         
   0 -11   6       1160.68       1254.99        32.78 o                         
   1 -11   6       4466.75       4430.01        60.45 o                         
   2 -11   6        443.96        439.49        15.48 o                         
   3 -11   6       1262.90       1361.72        20.70 o                         
   4 -11   6       1833.93       1936.44        31.63 o                         
   5 -11   6        531.12        588.01        16.50 o                         
   6 -11   6        331.11        329.58        17.08 o                         
   7 -11   6        204.38        218.58        18.83 o                         
   8 -11   6       2850.30       2833.19       110.96 o                         
   9 -11   6         67.54         62.30        14.84 o                         
  10 -11   6          1.24          1.42        10.70 o                         
  11 -11   6        130.16        157.42        24.39 o                         
  -8 -10   6          0.50         12.58        14.03 o                         
  -7 -10   6        431.50        451.53        39.53 o                         
  -6 -10   6        385.13        377.02        23.89 o                         
  -5 -10   6       1565.70       1525.11        64.69 o                         
  -4 -10   6        253.69        220.13        23.88 o                         
  -3 -10   6        789.75        699.37        20.89 o                         
  -2 -10   6       2122.32       2085.86        36.94 o                         
  -1 -10   6         14.98         15.91         4.90 o                         
   0 -10   6        155.56        156.34        13.99 o                         
   1 -10   6        679.03        684.39        13.86 o                         
   2 -10   6       2549.54       2541.50        37.65 o                         
   3 -10   6       1216.49       1228.85        20.61 o                         
   4 -10   6       1458.24       1736.33        29.23 o                         
   5 -10   6       3727.87       3601.26        61.35 o                         
   6 -10   6        293.40        388.52        32.18 o                         
   7 -10   6        428.19        439.87        34.32 o                         
   8 -10   6        931.70        781.39        42.68 o                         
   9 -10   6        212.39        223.67        25.15 o                         
  10 -10   6         81.99         58.65        15.49 o                         
  11 -10   6        104.64        142.88        23.36 o                         
  -9  -9   6         71.70         65.84        18.35 o                         
  -8  -9   6       2201.45       2341.63        68.11 o                         
  -7  -9   6         25.68         24.95         9.88 o                         
  -6  -9   6       2802.08       2755.27        66.25 o                         
  -5  -9   6        648.41        609.85        37.04 o                         
  -4  -9   6        440.11        395.53        18.25 o                         
  -3  -9   6         31.36         31.96         5.97 o                         
  -2  -9   6        196.70        201.72        25.08 o                         
  -1  -9   6        154.67        158.12         6.73 o                         
   0  -9   6        749.30        729.28        13.41 o                         
   1  -9   6        376.83        388.73         8.99 o                         
   2  -9   6       2617.37       2742.17        36.33 o                         
   3  -9   6       3836.31       4156.41        54.95 o                         
   4  -9   6       2310.79       2220.11        33.49 o                         
   5  -9   6       1864.60       1943.59       108.57 o                         
   6  -9   6       1750.94       1636.36        46.47 o                         
   7  -9   6       1625.03       1608.94        39.18 o                         
   8  -9   6        246.70        204.57        22.31 o                         
   9  -9   6        772.60        698.22        42.63 o                         
  10  -9   6       1120.59       1106.59        57.77 o                         
  11  -9   6        155.19        130.22        23.15 o                         
  -9  -8   6        471.38        451.56        39.28 o                         
  -8  -8   6         25.59         23.48        16.25 o                         
  -7  -8   6       2867.77       2919.18        56.81 o                         
  -6  -8   6          0.99         -3.37         6.39 o                         
  -5  -8   6       3131.09       3055.74        59.57 o                         
  -4  -8   6         19.47         19.21         5.95 o                         
  -3  -8   6        378.90        381.92        14.40 o                         
  -2  -8   6        106.98        115.89         6.20 o                         
  -1  -8   6       1100.94       1003.91        19.31 o                         
   0  -8   6       4339.02       4440.72        55.73 o                         
   1  -8   6       6327.84       6481.86        60.83 o                         
   2  -8   6       7254.67       7414.43        72.15 o                         
   3  -8   6         11.35         15.32         3.67 o                         
   4  -8   6       3682.73       3787.16        53.88 o                         
   5  -8   6       4008.59       4042.84       168.30 o                         
   6  -8   6       1054.07       1069.28        29.70 o                         
   7  -8   6       2641.58       2658.08       131.28 o                         
   8  -8   6         14.01          7.86         9.86 o                         
   9  -8   6       1203.07       1198.89        56.87 o                         
  10  -8   6        139.51        138.00        21.40 o                         
  11  -8   6        437.60        509.13        41.61 o                         
  -9  -7   6         42.52         67.68        12.39 o                         
  -8  -7   6       1091.46       1114.26        41.63 o                         
  -7  -7   6         94.54        106.35        14.32 o                         
  -6  -7   6       1780.49       1849.43        39.74 o                         
  -5  -7   6         64.73         73.61         8.46 o                         
  -4  -7   6       4995.24       5114.15        64.04 o                         
  -3  -7   6        567.03        588.75        25.28 o                         
  -2  -7   6       2292.68       2102.33        35.69 o                         
  -1  -7   6       1957.32       1915.63        26.74 o                         
   0  -7   6        666.73        687.42        15.00 o                         
   1  -7   6       2786.67       2819.46        32.55 o                         
   2  -7   6       1032.90       1039.43        16.74 o                         
   3  -7   6       2636.41       2757.96        41.79 o                         
   4  -7   6        591.66        580.33        19.65 o                         
   5  -7   6       4201.34       4096.16        70.17 o                         
   6  -7   6          1.96          3.93         4.39 o                         
   7  -7   6       1466.26       1533.67        37.48 o                         
   8  -7   6          1.95          2.50         4.70 o                         
   9  -7   6          6.91         13.52        11.73 o                         
  10  -7   6         15.27         30.80        15.69 o                         
  11  -7   6        299.12        346.93        34.37 o                         
 -10  -6   6        514.87        586.40        46.99 o                         
  -9  -6   6        468.24        476.93        27.06 o                         
  -8  -6   6        463.61        440.13        24.93 o                         
  -7  -6   6        949.28       1003.34        27.87 o                         
  -6  -6   6         91.13         98.17         7.72 o                         
  -5  -6   6        923.07        878.53        20.52 o                         
  -4  -6   6       1679.09       1614.29        31.34 o                         
  -3  -6   6        788.95        783.08        17.48 o                         
  -2  -6   6       5413.78       5600.75        55.18 o                         
  -1  -6   6      12905.12      13499.11       122.71 o                         
   0  -6   6      13309.55      14090.60       112.40 o                         
   1  -6   6      10040.94      10912.27       112.04 o                         
   2  -6   6       1524.15       1429.25        22.38 o                         
   3  -6   6        813.90        810.99        27.16 o                         
   4  -6   6        631.50        517.56        18.33 o                         
   5  -6   6        136.43        146.33        22.05 o                         
   6  -6   6         13.64          6.07         4.67 o                         
   7  -6   6        175.42        187.10        12.24 o                         
   8  -6   6         12.84          7.87         7.25 o                         
   9  -6   6        937.53        888.47        48.95 o                         
  10  -6   6        138.36         97.65        19.55 o                         
  11  -6   6        500.18        542.22        51.50 o                         
 -11  -5   6        219.53        208.62        28.65 o                         
 -10  -5   6        451.76        404.88        26.51 o                         
  -9  -5   6        392.37        436.57        20.01 o                         
  -8  -5   6       1233.70       1242.17        42.86 o                         
  -7  -5   6        156.35        166.16        11.63 o                         
  -6  -5   6        243.28        222.78        10.18 o                         
  -5  -5   6          1.17         11.94         4.05 o                         
  -4  -5   6       1448.63       1351.20        26.03 o                         
  -3  -5   6        523.03        450.42        11.90 o                         
  -2  -5   6        932.83        929.40        14.51 o                         
  -1  -5   6      12226.01      12073.50       157.86 o                         
   0  -5   6       4825.53       4690.60        49.11 o                         
   1  -5   6       5251.15       5448.22        75.93 o                         
   2  -5   6       3622.00       3697.07       215.97 o                         
   3  -5   6       1960.99       1735.62        36.27 o                         
   4  -5   6       5948.09       6331.07        96.68 o                         
   5  -5   6       3688.49       3548.78        63.13 o                         
   6  -5   6          3.19         22.96        12.05 o                         
   7  -5   6         37.19         38.20         7.19 o                         
   8  -5   6       1091.41       1110.56        32.92 o                         
   9  -5   6        388.80        350.14        31.51 o                         
  10  -5   6        461.99        468.06        34.19 o                         
  11  -5   6         34.54         20.88        11.93 o                         
 -11  -4   6          4.06        -16.88        16.88 o                         
 -10  -4   6        623.43        682.70        33.16 o                         
  -9  -4   6          0.61         -3.98         6.37 o                         
  -8  -4   6         76.84         64.56         6.64 o                         
  -7  -4   6         14.79         30.22         7.06 o                         
  -6  -4   6        180.17        188.64        11.03 o                         
  -5  -4   6       1597.83       1512.74        39.16 o                         
  -4  -4   6       3283.69       3538.01        45.19 o                         
  -3  -4   6        978.74        787.26        21.48 o                         
  -2  -4   6       5911.23       6205.66        59.22 o                         
  -1  -4   6       2205.57       2235.00        26.05 o                         
   0  -4   6       3529.48       3485.98        78.58 o                         
   1  -4   6        412.23        500.38        12.62 o                         
   2  -4   6       6299.05       6252.65        68.75 o                         
   3  -4   6        177.71        180.51         8.62 o                         
   4  -4   6       3898.35       3776.48        93.65 o                         
   5  -4   6         22.05         37.60         6.80 o                         
   6  -4   6       3280.62       3177.64        65.10 o                         
   7  -4   6         47.35         54.13         9.21 o                         
   8  -4   6        397.69        478.76        34.94 o                         
   9  -4   6        429.17        406.74        26.68 o                         
  10  -4   6        520.66        522.59        27.93 o                         
  11  -4   6        703.95        803.97        66.94 o                         
 -11  -3   6       1890.51       2106.87        63.32 o                         
 -10  -3   6         53.02         65.32        11.53 o                         
  -9  -3   6       1282.08       1357.85        60.79 o                         
  -8  -3   6        384.21        372.56        13.33 o                         
  -7  -3   6       1976.13       1980.70        28.58 o                         
  -6  -3   6        732.75        765.14        16.59 o                         
  -5  -3   6         12.43         12.52         4.18 o                         
  -4  -3   6      10219.34      10009.92        86.92 o                         
  -3  -3   6         26.97         36.80         2.27 o                         
  -2  -3   6       3486.96       3577.16        28.08 o                         
  -1  -3   6        635.80        745.70        10.36 o                         
   0  -3   6      23562.08      25333.91       205.57 o                         
   1  -3   6       3764.12       4068.36        47.77 o                         
   2  -3   6         88.92        285.80        21.07 o                         
   3  -3   6       7064.86       6935.71       156.78 o                         
   4  -3   6       1167.77       1280.04        35.69 o                         
   5  -3   6       4385.04       4219.56        76.49 o                         
   6  -3   6        117.58        121.17        12.08 o                         
   7  -3   6       2384.74       2255.57        43.66 o                         
   8  -3   6          4.80         17.17         7.44 o                         
   9  -3   6        778.75        851.97        28.41 o                         
  10  -3   6        236.15        271.03        17.24 o                         
  11  -3   6        337.88        346.50        44.95 o                         
 -11  -2   6         73.06        116.93        23.90 o                         
 -10  -2   6       1464.18       1464.43        69.27 o                         
  -9  -2   6         45.09         52.08         7.58 o                         
  -8  -2   6        884.73        896.09        28.58 o                         
  -7  -2   6        373.79        349.19        11.67 o                         
  -6  -2   6        846.45        861.33        16.69 o                         
  -5  -2   6       2042.53       1956.96        26.43 o                         
  -4  -2   6       1421.92       1500.10        23.14 o                         
  -3  -2   6      11118.16      11582.92        90.86 o                         
  -2  -2   6       3536.87       3597.92        28.95 o                         
  -1  -2   6       4626.97       4656.88        49.65 o                         
   0  -2   6       4092.06       3905.29        38.61 o                         
   1  -2   6        352.08        357.45        12.33 o                         
   2  -2   6       2466.93       2375.55        39.55 o                         
   3  -2   6       2199.03       2470.79        48.16 o                         
   4  -2   6       1711.25       1742.85        41.25 o                         
   5  -2   6        726.60        618.43        23.63 o                         
   6  -2   6       3769.58       3468.25        58.98 o                         
   7  -2   6         64.27         54.79         7.88 o                         
   8  -2   6       1664.62       1639.87        38.52 o                         
   9  -2   6        383.03        388.07        19.30 o                         
  10  -2   6       1236.50       1349.82        48.27 o                         
  11  -2   6         38.18         23.28         8.78 o                         
 -11  -1   6        237.52        220.00        38.95 o                         
 -10  -1   6          2.21          3.07         7.83 o                         
  -9  -1   6       2780.49       2769.69        65.96 o                         
  -8  -1   6         23.75         31.18         6.55 o                         
  -7  -1   6       1915.68       1895.59        51.86 o                         
  -6  -1   6       1352.39       1377.18        27.51 o                         
  -5  -1   6       2861.17       2771.37        30.29 o                         
  -4  -1   6       9615.28       9617.91        94.68 o                         
  -3  -1   6        211.71        147.58         4.81 o                         
  -2  -1   6       4002.84       4081.10        30.95 o                         
  -1  -1   6         36.78         78.91         2.95 o                         
   0  -1   6      15983.86      15856.74       160.28 o                         
   1  -1   6        755.61        804.63        15.11 o                         
   2  -1   6       1429.61       1479.31        38.28 o                         
   3  -1   6       1050.89       1013.04        17.47 o                         
   4  -1   6        226.24        248.36        11.37 o                         
   5  -1   6        141.53        126.50         8.77 o                         
   6  -1   6        267.54        265.15        13.07 o                         
   7  -1   6       2621.93       2532.36        47.91 o                         
   8  -1   6        195.10        206.68        13.63 o                         
   9  -1   6        639.22        711.99        26.19 o                         
  10  -1   6         29.65         21.14         8.32 o                         
  11  -1   6        273.68        259.04        26.13 o                         
 -12   0   6          8.57          9.74         9.31 o                         
 -11   0   6         41.51         48.63        11.68 o                         
 -10   0   6        968.41       1010.04        38.80 o                         
  -9   0   6          4.61         17.01         9.35 o                         
  -8   0   6         64.54         75.57         8.83 o                         
  -7   0   6       3636.56       3289.71        89.99 o                         
  -6   0   6       1488.96       1432.51        24.62 o                         
  -5   0   6         45.17        129.27         6.97 o                         
  -4   0   6       1176.90        991.92        12.45 o                         
  -3   0   6       9532.37       9898.02        84.23 o                         
  -2   0   6        148.11        107.79         3.55 o                         
  -1   0   6        334.41        418.66         7.39 o                         
   0   0   6        239.19        287.52         7.69 o                         
   1   0   6       3057.91       2977.52        29.83 o                         
   2   0   6         40.85         28.02         3.65 o                         
   3   0   6       4859.67       4506.38        50.96 o                         
   4   0   6        107.76        117.86         7.64 o                         
   5   0   6       2838.32       2833.49        46.23 o                         
   6   0   6       1240.59       1295.74        30.36 o                         
   7   0   6        155.65        154.55        11.46 o                         
   8   0   6        669.44        697.94        24.74 o                         
   9   0   6          0.13          6.67         6.29 o                         
  10   0   6        627.42        672.20        27.58 o                         
  11   0   6        303.08        398.72        37.98 o                         
 -12   1   6        300.17        305.38        23.95 o                         
 -11   1   6         82.78         81.50        13.42 o                         
 -10   1   6         43.72         33.31        15.17 o                         
  -9   1   6       1498.32       1693.80        80.41 o                         
  -8   1   6       1069.08       1024.64        34.31 o                         
  -7   1   6       1366.80       1270.51        49.36 o                         
  -6   1   6        492.70        497.56        12.76 o                         
  -5   1   6       6854.31       6791.60        56.25 o                         
  -4   1   6        156.77        166.13         5.68 o                         
  -3   1   6       5935.59       6211.38       124.83 o                         
  -2   1   6       2440.33       2560.74        34.76 o                         
  -1   1   6        539.08        601.39        12.30 o                         
   0   1   6       4001.75       4117.88        44.87 o                         
   1   1   6       3418.38       3145.26        38.03 o                         
   2   1   6       4196.84       4001.43        48.66 o                         
   3   1   6       1484.97       1550.59        25.12 o                         
   4   1   6       7163.37       6704.42        75.09 o                         
   5   1   6        489.77        551.69        22.78 o                         
   6   1   6        898.77        857.20        35.40 o                         
   7   1   6        642.87        628.02        26.42 o                         
   8   1   6        693.63        682.70        28.72 o                         
   9   1   6          8.32         23.44         7.99 o                         
  10   1   6         26.82         30.50         8.95 o                         
  11   1   6          0.66        -13.80        13.80 o                         
 -12   2   6        409.65        403.55        68.01 o                         
 -11   2   6        380.26        404.42        25.92 o                         
 -10   2   6        107.37        110.88        13.64 o                         
  -9   2   6        756.69        780.11        31.49 o                         
  -8   2   6       2490.37       2413.87        56.56 o                         
  -7   2   6        116.01        128.27         9.33 o                         
  -6   2   6       2749.52       2679.77        31.96 o                         
  -5   2   6          2.24          7.03         2.29 o                         
  -4   2   6       3888.09       4002.12        62.80 o                         
  -3   2   6        102.21         84.43         7.14 o                         
  -2   2   6       2088.31       2017.71        28.39 o                         
  -1   2   6       2684.94       2960.91        35.58 o                         
   0   2   6       1712.72       1882.42        33.80 o                         
   1   2   6      11001.49      10832.60        98.65 o                         
   2   2   6        864.41        878.70        15.16 o                         
   3   2   6       3801.47       3716.50        47.14 o                         
   4   2   6       1655.60       1703.29        30.89 o                         
   5   2   6       4022.67       3967.83        90.88 o                         
   6   2   6        745.92        823.99        38.55 o                         
   7   2   6       2043.84       2098.45        52.13 o                         
   8   2   6        466.28        494.97        25.81 o                         
   9   2   6        228.40        182.58        14.69 o                         
  10   2   6         23.86         46.26        11.95 o                         
 -12   3   6        864.02        923.51        41.17 o                         
 -11   3   6        607.50        523.54        28.93 o                         
 -10   3   6        726.42        753.34        32.89 o                         
  -9   3   6       1646.57       1491.98        44.79 o                         
  -8   3   6       2470.13       2322.74        77.57 o                         
  -7   3   6       2127.62       2024.39       144.48 o                         
  -6   3   6        846.74        826.57        16.32 o                         
  -5   3   6       4162.76       4087.07        71.28 o                         
  -4   3   6        121.04        127.72        13.37 o                         
  -3   3   6        617.62        598.11        29.25 o                         
  -2   3   6        157.24        210.74        11.30 o                         
  -1   3   6        286.49        390.77        18.24 o                         
   0   3   6         57.62         40.94         3.79 o                         
   1   3   6       1006.14       1033.21        18.01 o                         
   2   3   6        609.69        559.27        15.47 o                         
   3   3   6       4271.44       4167.39        75.66 o                         
   4   3   6       3328.05       3300.50        65.84 o                         
   5   3   6       1791.99       1895.61        39.63 o                         
   6   3   6        725.45        749.42        22.67 o                         
   7   3   6         33.16         54.01         8.12 o                         
   8   3   6       1360.95       1436.67        37.62 o                         
   9   3   6        184.51        221.97        16.64 o                         
 -12   4   6        405.74        373.18        37.47 o                         
 -11   4   6        901.50        906.57        54.56 o                         
 -10   4   6        414.42        414.46        35.45 o                         
  -9   4   6       2633.11       2483.97        60.00 o                         
  -8   4   6       3650.82       3245.41        95.96 o                         
  -7   4   6       2957.85       2470.96       163.61 o                         
  -6   4   6       1349.77       1301.72        27.39 o                         
  -5   4   6       1092.12       1001.89        23.41 o                         
  -4   4   6        438.35        469.49        27.31 o                         
  -3   4   6        350.14        331.76        17.90 o                         
  -2   4   6        372.37        370.49        18.80 o                         
  -1   4   6       4066.28       4170.79        77.97 o                         
   0   4   6       1957.60       2134.13        27.25 o                         
   1   4   6       4192.50       3945.18        50.90 o                         
   2   4   6        755.06        746.84        30.05 o                         
   3   4   6        718.31        658.01        20.94 o                         
   4   4   6         13.26         16.08         4.79 o                         
   5   4   6        368.76        365.61        14.43 o                         
   6   4   6        211.08        244.50        14.34 o                         
   7   4   6          1.04         -2.10         5.81 o                         
   8   4   6       1032.77       1157.25        35.24 o                         
   9   4   6        156.70        141.88        24.00 o                         
 -13   5   6        243.92        225.15        31.34 o                         
 -12   5   6        539.57        557.02        31.66 o                         
 -11   5   6        369.26        385.60        25.35 o                         
 -10   5   6        586.02        572.85        40.99 o                         
  -9   5   6       1191.30       1034.43        52.24 o                         
  -8   5   6       2217.28       2189.75        77.26 o                         
  -7   5   6       1980.24       1948.01        69.46 o                         
  -6   5   6        497.86        476.29        43.53 o                         
  -5   5   6       1279.12       1222.40        50.13 o                         
  -4   5   6       1893.62       1965.30        65.21 o                         
  -3   5   6       1203.33       1254.76        37.79 o                         
  -2   5   6        649.56        564.10        24.25 o                         
  -1   5   6       1067.80       1104.46        34.68 o                         
   0   5   6        454.11        377.32        10.60 o                         
   1   5   6       1334.01       1223.00        37.93 o                         
   2   5   6        660.44        640.68        24.13 o                         
   3   5   6       1988.57       1987.13        48.48 o                         
   4   5   6        712.71        721.41        23.69 o                         
   5   5   6        297.25        262.59        15.49 o                         
   6   5   6        187.00        203.66        12.17 o                         
   7   5   6        290.41        334.94        19.31 o                         
   8   5   6         17.11          8.71        11.18 o                         
 -13   6   6        729.46        622.39        50.42 o                         
 -12   6   6         68.00         85.26        25.22 o                         
 -11   6   6       1481.57       1438.87       132.08 o                         
 -10   6   6         60.47         62.98        16.10 o                         
  -9   6   6        573.60        509.42        37.35 o                         
  -8   6   6          8.41         -4.38         9.79 o                         
  -7   6   6        334.53        368.30        30.12 o                         
  -6   6   6        689.76        717.90        40.38 o                         
  -5   6   6         62.72         91.11        15.75 o                         
  -4   6   6        989.29       1085.02        37.05 o                         
  -3   6   6       4347.32       4574.63       103.06 o                         
  -2   6   6       6774.47       6940.18       117.76 o                         
  -1   6   6       1178.10       1075.22        35.11 o                         
   0   6   6       1867.77       1931.14        35.45 o                         
   1   6   6       2457.35       2305.12        45.55 o                         
   2   6   6       1891.68       1758.21        44.06 o                         
   3   6   6        395.79        377.78        46.32 o                         
   4   6   6         35.48         28.04         7.59 o                         
   5   6   6       1033.70       1103.04        32.13 o                         
   6   6   6         61.13         67.28         9.61 o                         
   7   6   6         39.66         51.40        12.12 o                         
 -12   7   6       1178.03       1001.72        61.93 o                         
 -11   7   6        280.68        241.36        30.76 o                         
 -10   7   6        719.54        675.67        47.43 o                         
  -9   7   6        134.18        111.92        20.60 o                         
  -8   7   6        861.22        839.31        48.64 o                         
  -7   7   6         34.63          4.54        10.35 o                         
  -6   7   6         51.54         77.18        16.27 o                         
  -5   7   6         10.22          3.58        10.51 o                         
  -4   7   6         67.43         88.23        17.72 o                         
  -3   7   6       2414.99       2425.45       114.83 o                         
  -2   7   6          0.24         34.41         8.25 o                         
  -1   7   6       7582.51       7743.59       105.86 o                         
   0   7   6        576.93        463.36        20.42 o                         
   1   7   6        732.13        662.67        28.25 o                         
   2   7   6        616.91        625.96        24.79 o                         
   3   7   6       1200.02       1111.95        56.78 o                         
   4   7   6        304.21        285.39        22.24 o                         
   5   7   6         85.27         71.81        18.39 o                         
   6   7   6        705.08        862.54        70.77 o                         
 -12   8   6        738.46        713.60        53.45 o                         
 -11   8   6       1435.17       1335.35        71.72 o                         
 -10   8   6        332.37        286.85        32.43 o                         
  -9   8   6        894.29        876.50        53.69 o                         
  -8   8   6         38.88         51.54        15.97 o                         
  -7   8   6       1334.09       1287.11        61.85 o                         
  -6   8   6        287.02        272.80        28.44 o                         
  -5   8   6        357.08        414.51        31.22 o                         
  -4   8   6       2685.18       2655.12        65.47 o                         
  -3   8   6          3.22         11.76         8.17 o                         
  -2   8   6        868.71        858.46        49.14 o                         
  -1   8   6          3.04          7.34         7.68 o                         
   0   8   6        706.73        649.51        30.91 o                         
   1   8   6        427.90        406.50        25.33 o                         
   2   8   6        386.44        427.01        38.50 o                         
   3   8   6        340.51        339.57        35.66 o                         
   4   8   6         82.72         85.22        14.21 o                         
   5   8   6        494.95        500.88        64.03 o                         
   6   8   6         32.61         12.41        13.03 o                         
 -11   9   6        255.77        245.18        33.45 o                         
 -10   9   6       1383.64       1340.26        71.87 o                         
  -9   9   6        457.89        393.95        37.52 o                         
  -8   9   6       1471.92       1365.60        68.89 o                         
  -7   9   6         66.44         66.44        18.52 o                         
  -6   9   6        851.14        867.45        37.93 o                         
  -5   9   6       1007.80       1021.51        55.31 o                         
  -4   9   6        754.18        847.18        50.22 o                         
  -3   9   6         51.33         64.71        17.20 o                         
  -2   9   6          2.11         15.25         9.85 o                         
  -1   9   6        308.26        316.23        22.84 o                         
   0   9   6       1022.40        964.54        39.76 o                         
   1   9   6        237.61        221.89        20.61 o                         
   2   9   6        716.30        696.89        51.01 o                         
   3   9   6         83.27         91.34        21.61 o                         
   4   9   6        554.26        588.35        33.98 o                         
   5   9   6          4.11          0.99        12.27 o                         
   6   9   6       1462.83       1483.97        77.82 o                         
 -10  10   6        146.80        116.02        24.95 o                         
  -9  10   6        424.64        421.25        39.95 o                         
  -8  10   6          7.53         21.76        13.48 o                         
  -7  10   6       1469.69       1608.65        76.00 o                         
  -6  10   6          0.37          6.05        11.76 o                         
  -5  10   6        700.16        739.36        49.76 o                         
  -4  10   6         10.88         31.91        16.52 o                         
  -3  10   6       2050.19       2012.14        84.94 o                         
  -2  10   6         51.56         39.48        11.48 o                         
  -1  10   6        102.12        142.41        17.96 o                         
   0  10   6        115.33         91.74        14.75 o                         
   1  10   6         81.48         88.35        15.27 o                         
   2  10   6         88.84         93.79        23.11 o                         
   3  10   6        589.01        774.75        57.58 o                         
   4  10   6        453.52        473.49        43.45 o                         
  -9  11   6          0.77         26.72        17.41 o                         
  -8  11   6       1174.48       1211.01        70.15 o                         
  -7  11   6          6.15         15.40        14.62 o                         
  -6  11   6       2572.51       2969.06       112.26 o                         
  -5  11   6        380.80        376.04        38.50 o                         
  -4  11   6       2302.03       2367.36        97.74 o                         
  -3  11   6        177.18        203.20        20.33 o                         
  -2  11   6        489.39        562.76        32.47 o                         
  -1  11   6        165.73        173.31        26.96 o                         
   0  11   6          0.87          9.46         9.50 o                         
   1  11   6        371.74        361.63        27.92 o                         
  -7  12   6       1284.52       1432.59        78.32 o                         
  -6  12   6         17.42         -9.12        13.44 o                         
  -5  12   6       1220.26       1332.61        74.60 o                         
  -4  12   6        128.06        157.61        19.54 o                         
  -3  12   6       1558.51       1747.32       103.46 o                         
  -2  12   6         86.25         93.70        16.09 o                         
  -1  12   6        604.58        554.25        35.16 o                         
   3 -17   7        610.97        558.99        46.71 o                         
  -1 -16   7         54.98         30.82        16.77 o                         
   0 -16   7       1004.83        910.82        59.84 o                         
   1 -16   7        351.47        338.87        26.07 o                         
   2 -16   7       3360.37       3510.50        87.87 o                         
   3 -16   7        441.97        515.35        45.96 o                         
   4 -16   7       1267.00       1292.64        48.42 o                         
   5 -16   7        673.57        725.20        52.94 o                         
  -4 -15   7        385.81        387.71        40.68 o                         
  -2 -15   7        111.28         76.36        19.50 o                         
  -1 -15   7        839.32        794.39        38.33 o                         
   0 -15   7         25.41         34.28        12.04 o                         
   1 -15   7        416.93        442.30        41.38 o                         
   2 -15   7         72.67         85.05        13.47 o                         
   3 -15   7       1028.95       1103.78        43.00 o                         
   4 -15   7        287.57        248.02        20.75 o                         
   5 -15   7        197.81        211.38        29.25 o                         
   6 -15   7       1281.53       1298.57        71.04 o                         
   7 -15   7          0.96          4.70        15.48 o                         
  -4 -14   7         89.87         59.04        19.54 o                         
  -3 -14   7        130.23        101.87        15.10 o                         
  -2 -14   7        305.03        322.44        40.69 o                         
  -1 -14   7        431.32        403.34        26.45 o                         
   0 -14   7        107.16        118.39        14.48 o                         
   1 -14   7        175.45        177.00        15.08 o                         
   2 -14   7       1100.56       1112.72        34.03 o                         
   3 -14   7        289.41        292.00        14.62 o                         
   4 -14   7        207.70        207.27        12.54 o                         
   5 -14   7        396.97        421.40        17.10 o                         
   6 -14   7        140.69        154.93        15.87 o                         
   7 -14   7        578.24        599.39        46.71 o                         
   8 -14   7          0.66         15.02        11.52 o                         
  -5 -13   7          0.02          1.63        11.33 o                         
  -4 -13   7       2204.74       2068.26       127.44 o                         
  -3 -13   7        106.42         79.36        16.26 o                         
  -2 -13   7       1587.45       1521.45        49.89 o                         
  -1 -13   7        502.30        600.93        24.94 o                         
   0 -13   7       3678.44       3717.77        68.32 o                         
   1 -13   7        206.49        206.71        14.73 o                         
   2 -13   7        245.62        262.54        14.57 o                         
   3 -13   7        440.89        438.46        17.08 o                         
   4 -13   7         87.05         85.74         8.45 o                         
   5 -13   7        236.58        237.97        10.98 o                         
   6 -13   7        480.84        490.24        25.58 o                         
   7 -13   7        150.50        158.88        25.91 o                         
   8 -13   7       1047.98       1150.99        66.41 o                         
   9 -13   7        310.22        326.01        36.58 o                         
  -6 -12   7         84.97         68.57        17.69 o                         
  -5 -12   7        618.52        585.31        39.48 o                         
  -4 -12   7         73.79         48.71        11.38 o                         
  -3 -12   7       1940.98       1846.29       146.82 o                         
  -2 -12   7        403.97        483.06        30.84 o                         
  -1 -12   7        416.03        417.76        19.69 o                         
   0 -12   7        625.40        704.84        25.14 o                         
   1 -12   7       1205.23       1209.04        28.26 o                         
   2 -12   7        527.70        561.33        18.50 o                         
   3 -12   7        464.90        476.97        17.00 o                         
   4 -12   7        240.70        225.69        10.33 o                         
   5 -12   7         43.43         45.97         5.57 o                         
   6 -12   7       1121.09       1158.74        29.39 o                         
   7 -12   7         20.30         24.70         8.54 o                         
   8 -12   7       1726.96       1765.08        52.00 o                         
   9 -12   7        662.94        758.55        34.70 o                         
  10 -12   7        133.65        127.72        20.85 o                         
  11 -12   7        169.73        140.58        23.42 o                         
  -7 -11   7          1.26         11.25        14.13 o                         
  -6 -11   7        650.58        690.63        49.56 o                         
  -5 -11   7          1.91          8.69        16.91 o                         
  -4 -11   7        387.22        370.75        30.17 o                         
  -3 -11   7        137.84        127.84        18.83 o                         
  -2 -11   7       2384.81       2404.27        49.45 o                         
  -1 -11   7       1109.02       1190.70        32.21 o                         
   0 -11   7       1527.42       1573.63        34.00 o                         
   1 -11   7       2255.63       2387.69        32.27 o                         
   2 -11   7         84.21         68.08         5.18 o                         
   3 -11   7       4028.62       4174.66        75.85 o                         
   4 -11   7        364.36        391.05        11.78 o                         
   5 -11   7       3209.18       3241.27        49.17 o                         
   6 -11   7         48.40         60.71         7.46 o                         
   7 -11   7       1551.65       1547.38        47.90 o                         
   8 -11   7          4.04         24.91        11.49 o                         
   9 -11   7        851.04        908.67        50.05 o                         
  10 -11   7        117.20         53.48        15.84 o                         
  11 -11   7          4.51          7.47        11.08 o                         
  -8 -10   7        516.96        503.76        43.77 o                         
  -7 -10   7        197.93        194.37        27.53 o                         
  -6 -10   7         63.82         85.64        17.07 o                         
  -5 -10   7        118.18        115.17        13.85 o                         
  -4 -10   7         47.23         46.89         8.79 o                         
  -3 -10   7       3352.11       3346.88        75.66 o                         
  -2 -10   7         93.53        111.70         8.74 o                         
  -1 -10   7       1496.98       1443.34        29.43 o                         
   0 -10   7       1640.32       1668.22        28.19 o                         
   1 -10   7       1539.48       1549.60        35.17 o                         
   2 -10   7       1759.57       1781.22        29.70 o                         
   3 -10   7        227.15        274.86        12.63 o                         
   4 -10   7       5942.56       6046.68        62.54 o                         
   5 -10   7         69.59         66.06         7.31 o                         
   6 -10   7       8895.75       9452.87       324.36 o                         
   7 -10   7        702.92        722.68        26.03 o                         
   8 -10   7       1800.15       1760.93        67.88 o                         
   9 -10   7        682.47        627.41        41.00 o                         
  10 -10   7       1592.54       1541.02        70.03 o                         
  11 -10   7         97.75         87.55        19.63 o                         
  -9  -9   7        700.25        691.75        50.81 o                         
  -8  -9   7         33.34         26.49        11.43 o                         
  -7  -9   7       1760.89       1683.80        53.83 o                         
  -6  -9   7        703.52        718.65        31.04 o                         
  -5  -9   7       1546.48       1453.43        36.20 o                         
  -4  -9   7       1577.89       1619.10        40.40 o                         
  -3  -9   7          0.85          5.01         4.38 o                         
  -2  -9   7         14.89         22.90         3.83 o                         
  -1  -9   7         19.37         22.18         3.55 o                         
   0  -9   7       1707.70       1915.51        29.68 o                         
   1  -9   7        583.78        603.34        14.15 o                         
   2  -9   7        209.25        261.23         9.81 o                         
   3  -9   7       2764.20       2723.38        33.65 o                         
   4  -9   7        100.24        105.75         7.04 o                         
   5  -9   7       6262.55       6251.04       174.93 o                         
   6  -9   7         65.53         89.07         9.86 o                         
   7  -9   7       3712.20       3824.14       171.66 o                         
   8  -9   7         91.99         84.72        16.75 o                         
   9  -9   7       2598.07       2619.56        91.46 o                         
  10  -9   7         17.74         10.41        11.14 o                         
  11  -9   7       1467.30       1450.53        71.97 o                         
  -9  -8   7        268.49        223.06        21.07 o                         
  -8  -8   7       1953.01       1978.14        94.66 o                         
  -7  -8   7         18.09         15.99        11.32 o                         
  -6  -8   7       3950.94       4009.83        66.58 o                         
  -5  -8   7         18.72         36.63         6.80 o                         
  -4  -8   7       3079.77       3011.33        47.07 o                         
  -3  -8   7         11.71         27.66         5.08 o                         
  -2  -8   7        478.70        453.67        12.17 o                         
  -1  -8   7        112.19        148.12        11.07 o                         
   0  -8   7         23.97         26.88         4.62 o                         
   1  -8   7        357.35        319.70        10.60 o                         
   2  -8   7        627.62        586.61        13.62 o                         
   3  -8   7       1217.81       1299.44        19.89 o                         
   4  -8   7       1186.52       1087.14        29.60 o                         
   5  -8   7       1718.75       1813.19        41.49 o                         
   6  -8   7       4528.25       4573.73       108.85 o                         
   7  -8   7         20.93         18.35         6.16 o                         
   8  -8   7        291.78        303.22        27.77 o                         
   9  -8   7        372.34        337.34        30.43 o                         
  10  -8   7       1515.41       1569.83        71.82 o                         
  11  -8   7         10.88         24.61        14.46 o                         
  -9  -7   7        418.97        470.70        27.73 o                         
  -8  -7   7         22.27         13.59         8.74 o                         
  -7  -7   7       1447.71       1406.55        34.70 o                         
  -6  -7   7        411.65        388.11        14.72 o                         
  -5  -7   7       3178.04       3084.86        56.54 o                         
  -4  -7   7          1.14         13.03         5.97 o                         
  -3  -7   7       1361.96       1230.38        25.73 o                         
  -2  -7   7        532.74        638.89        13.27 o                         
  -1  -7   7       1152.64       1173.99        19.56 o                         
   0  -7   7         16.73         17.28         3.07 o                         
   1  -7   7         48.72         45.40         7.27 o                         
   2  -7   7         78.19         90.30         6.50 o                         
   3  -7   7       3271.93       3195.51        44.14 o                         
   4  -7   7       2040.77       1991.85        42.74 o                         
   5  -7   7        205.64        215.99        24.92 o                         
   6  -7   7         43.68         47.79         7.68 o                         
   7  -7   7       1697.39       1711.07        52.45 o                         
   8  -7   7        181.33        196.97        13.85 o                         
   9  -7   7        493.04        412.79        34.64 o                         
  10  -7   7        628.41        679.42        46.21 o                         
  11  -7   7        126.94        161.42        25.68 o                         
 -10  -6   7        767.44        808.12        55.81 o                         
  -9  -6   7        172.93        196.76        20.14 o                         
  -8  -6   7       1195.17       1252.99        42.37 o                         
  -7  -6   7         80.97         80.06        11.86 o                         
  -6  -6   7       2551.18       2432.90        38.89 o                         
  -5  -6   7        866.24        844.31        19.83 o                         
  -4  -6   7       1172.88       1011.94        17.98 o                         
  -3  -6   7       5020.99       5023.48        62.40 o                         
  -2  -6   7       4136.89       4043.74        56.13 o                         
  -1  -6   7       6057.14       6532.69        72.63 o                         
   0  -6   7         10.08         30.79         3.38 o                         
   1  -6   7      17844.56      19503.23       215.49 o                         
   2  -6   7       1468.53       1531.13        40.29 o                         
   3  -6   7       4537.72       4634.23        76.26 o                         
   4  -6   7        148.02        160.89        10.93 o                         
   5  -6   7       4981.81       4900.17        82.21 o                         
   6  -6   7         51.79         60.42        12.97 o                         
   7  -6   7        931.94       1000.42        62.07 o                         
   8  -6   7        158.55        132.39        11.88 o                         
   9  -6   7          0.58        -13.26        13.26 o                         
  10  -6   7        225.93        264.34        29.99 o                         
  11  -6   7        520.57        509.54        36.68 o                         
 -10  -5   7        715.46        814.39        55.10 o                         
  -9  -5   7        810.95        856.71        35.01 o                         
  -8  -5   7         14.43         32.37         9.61 o                         
  -7  -5   7         66.08         70.15         8.21 o                         
  -6  -5   7        315.52        312.79        11.56 o                         
  -5  -5   7         21.21         20.55         3.32 o                         
  -4  -5   7        609.01        541.48        11.61 o                         
  -3  -5   7       1191.19       1091.41        19.22 o                         
  -2  -5   7       6670.85       6597.52        62.32 o                         
  -1  -5   7       1205.28       1062.34        18.94 o                         
   0  -5   7      11103.07      11709.57       148.97 o                         
   1  -5   7        921.63        967.88        23.92 o                         
   2  -5   7       3687.65       3432.81       125.25 o                         
   3  -5   7          3.35         22.54         5.81 o                         
   4  -5   7      11190.93      11520.51       163.11 o                         
   5  -5   7        637.12        683.90        23.62 o                         
   6  -5   7        970.67        999.09        33.36 o                         
   7  -5   7       2671.84       2559.66        83.86 o                         
   8  -5   7        307.83        294.13        28.18 o                         
   9  -5   7         49.97         67.20        16.96 o                         
  10  -5   7         24.71         20.32         9.25 o                         
  11  -5   7        820.57        927.04        40.30 o                         
 -10  -4   7        333.12        312.47        33.70 o                         
  -9  -4   7       2320.97       2331.07        80.29 o                         
  -8  -4   7        461.34        495.38        23.93 o                         
  -7  -4   7       4293.62       4444.38        56.05 o                         
  -6  -4   7        124.91        128.23         9.38 o                         
  -5  -4   7        121.81        155.66         7.47 o                         
  -4  -4   7        827.93        833.12        11.38 o                         
  -3  -4   7       5704.25       5545.65        67.97 o                         
  -2  -4   7         48.72        177.79         7.00 o                         
  -1  -4   7       3068.63       2877.27        31.80 o                         
   0  -4   7       1391.30       1414.87        27.12 o                         
   1  -4   7      25769.43      26243.53       283.09 o                         
   2  -4   7        326.32        325.41        20.35 o                         
   3  -4   7       4676.60       4430.42        74.05 o                         
   4  -4   7         69.77         82.10        23.89 o                         
   5  -4   7       3156.12       2924.08        60.13 o                         
   6  -4   7          5.40          8.45         6.59 o                         
   7  -4   7        542.35        564.46        26.28 o                         
   8  -4   7       1329.99       1279.35        52.43 o                         
   9  -4   7        372.89        332.20        26.11 o                         
  10  -4   7        320.21        378.09        24.84 o                         
  11  -4   7        490.70        458.81        28.61 o                         
 -11  -3   7         47.89         34.67        18.22 o                         
 -10  -3   7       2209.12       2430.54        94.39 o                         
  -9  -3   7         85.10        105.50        12.14 o                         
  -8  -3   7       2351.12       2463.63        44.12 o                         
  -7  -3   7        212.60        244.28         9.59 o                         
  -6  -3   7        648.77        655.11        16.02 o                         
  -5  -3   7        930.96        939.94        16.53 o                         
  -4  -3   7        545.98        606.46        12.72 o                         
  -3  -3   7          7.23         54.80         4.31 o                         
  -2  -3   7       3161.85       3181.30        30.63 o                         
  -1  -3   7        239.92        186.30         5.59 o                         
   0  -3   7          2.81         41.12         9.10 o                         
   1  -3   7       5121.48       5338.79        80.92 o                         
   2  -3   7       9356.48       8953.84       138.71 o                         
   3  -3   7        713.24        737.88        27.62 o                         
   4  -3   7       1394.93       1338.87        35.27 o                         
   5  -3   7         52.52         56.82        15.05 o                         
   6  -3   7       1381.41       1381.47        40.27 o                         
   7  -3   7       1079.88       1077.52        28.70 o                         
   8  -3   7       1810.05       1752.91        40.36 o                         
   9  -3   7        953.08       1047.02        32.09 o                         
  10  -3   7        797.30        787.79        43.28 o                         
  11  -3   7        828.15        904.02        54.92 o                         
 -11  -2   7       1623.65       1792.52        81.69 o                         
 -10  -2   7         20.90          9.13        11.47 o                         
  -9  -2   7         69.91         68.63        12.08 o                         
  -8  -2   7       1349.64       1339.59        51.07 o                         
  -7  -2   7        127.81        141.01        11.46 o                         
  -6  -2   7       2256.35       2252.48        44.99 o                         
  -5  -2   7       1326.74       1269.10        25.67 o                         
  -4  -2   7       6171.20       6240.17        77.18 o                         
  -3  -2   7       1497.00       1551.62        23.22 o                         
  -2  -2   7       5299.13       5543.77        41.23 o                         
  -1  -2   7         76.14         74.09         2.71 o                         
   0  -2   7        702.74        699.21        10.62 o                         
   1  -2   7       2696.29       2555.61        29.06 o                         
   2  -2   7       3842.79       3945.94        58.77 o                         
   3  -2   7       1300.14       1190.89        22.95 o                         
   4  -2   7        561.54        525.08        21.16 o                         
   5  -2   7       3828.25       3700.93        56.02 o                         
   6  -2   7        189.43        191.94        18.44 o                         
   7  -2   7        545.53        492.46        19.29 o                         
   8  -2   7        952.08       1008.08        29.71 o                         
   9  -2   7        718.42        743.31        27.16 o                         
  10  -2   7        348.13        378.22        20.75 o                         
  11  -2   7        331.14        307.84        33.51 o                         
 -11  -1   7          6.56         -1.35        12.25 o                         
 -10  -1   7        397.13        403.84        24.75 o                         
  -9  -1   7        134.53        125.74        19.52 o                         
  -8  -1   7       1308.44       1266.54        27.33 o                         
  -7  -1   7       3000.40       3080.05        47.12 o                         
  -6  -1   7        348.34        298.50        10.78 o                         
  -5  -1   7       8315.35       7982.31       105.39 o                         
  -4  -1   7        806.19        654.51        10.92 o                         
  -3  -1   7      12470.26      13028.28       130.30 o                         
  -2  -1   7         36.32         47.32         2.47 o                         
  -1  -1   7       7177.51       7173.83        57.44 o                         
   0  -1   7        937.75       1019.99        18.16 o                         
   1  -1   7        822.89        746.51        13.66 o                         
   2  -1   7       3217.32       3156.92        45.73 o                         
   3  -1   7        654.80        686.07        14.13 o                         
   4  -1   7         98.65         78.20         8.58 o                         
   5  -1   7       1119.02       1087.66        25.69 o                         
   6  -1   7       1552.96       1580.89        34.43 o                         
   7  -1   7        276.24        272.00        14.56 o                         
   8  -1   7        982.19       1082.71        31.31 o                         
   9  -1   7         75.85         84.55        14.42 o                         
  10  -1   7        184.55        220.13        16.47 o                         
  11  -1   7        237.30        298.69        33.08 o                         
 -12   0   7         19.96         17.72        13.71 o                         
 -11   0   7        285.24        266.45        30.44 o                         
 -10   0   7         10.35         -3.25        11.10 o                         
  -9   0   7       1942.02       1785.21        70.78 o                         
  -8   0   7       2226.75       2265.87        48.42 o                         
  -7   0   7        824.80        853.44        58.08 o                         
  -6   0   7       2304.62       2203.02        32.90 o                         
  -5   0   7       1456.15       1544.41        22.83 o                         
  -4   0   7       5525.54       5502.27        52.02 o                         
  -3   0   7       3208.40       3268.97        32.35 o                         
  -2   0   7       7084.12       7061.16        53.49 o                         
  -1   0   7       2296.66       2664.81        29.18 o                         
   0   0   7       2225.20       1978.35        25.66 o                         
   1   0   7       1292.94       1367.84        23.72 o                         
   2   0   7       2983.60       2875.61        37.67 o                         
   3   0   7        262.19        291.68        10.74 o                         
   4   0   7       1875.04       1808.93        33.04 o                         
   5   0   7       3439.58       3361.60        94.03 o                         
   6   0   7        296.84        258.13        13.55 o                         
   7   0   7       2298.78       2363.44        66.20 o                         
   8   0   7         17.24         31.95         7.54 o                         
   9   0   7        867.74        940.13        31.24 o                         
  10   0   7          1.13          3.44         7.53 o                         
 -12   1   7         21.64         16.18        15.60 o                         
 -11   1   7         94.89         66.10        16.82 o                         
 -10   1   7       1013.89       1059.65        55.61 o                         
  -9   1   7        107.18        107.52        19.21 o                         
  -8   1   7        716.48        698.24        39.27 o                         
  -7   1   7       3459.51       3465.82       137.89 o                         
  -6   1   7       3476.60       3600.62        37.37 o                         
  -5   1   7       2078.83       2049.20        31.53 o                         
  -4   1   7       5309.27       5446.01        51.72 o                         
  -3   1   7       2889.39       2900.50        36.17 o                         
  -2   1   7          1.68         35.07         2.85 o                         
  -1   1   7      12930.29      12671.53       124.81 o                         
   0   1   7        209.02        153.76         7.85 o                         
   1   1   7       3694.36       3678.83        47.99 o                         
   2   1   7        446.40        401.23        11.34 o                         
   3   1   7       3770.76       3714.84        53.46 o                         
   4   1   7        652.17        611.26        16.10 o                         
   5   1   7       2404.38       2349.02        70.61 o                         
   6   1   7       1159.10       1159.12        31.76 o                         
   7   1   7         48.31         47.82         8.30 o                         
   8   1   7       1383.46       1605.19        40.60 o                         
   9   1   7          3.52          7.29         7.18 o                         
  10   1   7        168.37        162.26        26.70 o                         
 -12   2   7        150.98        174.08        26.56 o                         
 -11   2   7         60.20        100.22        20.82 o                         
 -10   2   7        107.62         91.58        19.08 o                         
  -9   2   7        383.13        389.30        31.25 o                         
  -8   2   7         18.70         14.99        10.16 o                         
  -7   2   7       4794.24       4919.79        82.27 o                         
  -6   2   7         39.95         43.49         3.99 o                         
  -5   2   7       1477.46       1318.97        20.65 o                         
  -4   2   7         38.74         61.67         9.40 o                         
  -3   2   7       6670.69       7126.62        90.42 o                         
  -2   2   7       1615.97       1670.05        25.15 o                         
  -1   2   7          5.82         49.77        10.09 o                         
   0   2   7       3357.58       3111.33        92.03 o                         
   1   2   7        233.86        317.54         8.66 o                         
   2   2   7       4923.77       4624.58        70.86 o                         
   3   2   7       2066.19       2094.30        32.41 o                         
   4   2   7       3243.71       3159.81        44.87 o                         
   5   2   7        438.10        440.76        15.15 o                         
   6   2   7       1527.82       1536.79        35.15 o                         
   7   2   7         60.83        107.17        10.38 o                         
   8   2   7        289.57        277.81        20.26 o                         
   9   2   7        193.14        264.72        22.42 o                         
 -12   3   7         50.18         28.14        16.86 o                         
 -11   3   7        275.97        344.62        34.57 o                         
 -10   3   7        730.03        717.86        45.96 o                         
  -9   3   7         90.59         82.46        11.36 o                         
  -8   3   7       1923.50       1926.03        48.14 o                         
  -7   3   7         23.37         10.29         3.48 o                         
  -6   3   7       2076.57       2005.17        70.45 o                         
  -5   3   7        507.11        613.14        18.64 o                         
  -4   3   7       2571.51       2761.15        74.81 o                         
  -3   3   7        191.14        238.16        14.67 o                         
  -2   3   7        366.54        345.83        10.89 o                         
  -1   3   7       2722.32       2836.19        47.56 o                         
   0   3   7        664.44        708.73        15.41 o                         
   1   3   7        179.84        189.95         8.28 o                         
   2   3   7       3097.78       2769.63        55.16 o                         
   3   3   7       4013.60       4118.60       105.56 o                         
   4   3   7        534.97        526.08        30.87 o                         
   5   3   7         49.73         41.56         6.45 o                         
   6   3   7        753.12        819.14        32.35 o                         
   7   3   7        835.07        883.51        46.42 o                         
   8   3   7          9.98         22.02         9.28 o                         
   9   3   7         67.67         27.54        14.15 o                         
 -12   4   7        398.85        405.49        26.97 o                         
 -11   4   7        850.32        722.22        33.81 o                         
 -10   4   7        590.19        505.59        26.99 o                         
  -9   4   7       2263.61       2174.08        55.55 o                         
  -8   4   7       1253.81       1071.81        49.49 o                         
  -7   4   7       5677.71       5441.38        84.88 o                         
  -6   4   7        726.78        641.39        47.95 o                         
  -5   4   7       1004.43       1055.31        43.89 o                         
  -4   4   7          4.71         10.94         6.40 o                         
  -3   4   7       4769.04       4781.34        88.86 o                         
  -2   4   7         64.56         69.02        13.04 o                         
  -1   4   7         10.60          8.02         4.65 o                         
   0   4   7       1061.12        994.45        23.64 o                         
   1   4   7        132.50        131.27         7.70 o                         
   2   4   7       1094.74        959.54        39.72 o                         
   3   4   7        268.00        296.64        26.11 o                         
   4   4   7       1444.12       1447.82        35.29 o                         
   5   4   7        690.07        728.22        20.80 o                         
   6   4   7        687.42        744.00        22.33 o                         
   7   4   7         63.93         75.55        12.53 o                         
   8   4   7          8.39          6.66         8.50 o                         
   9   4   7        236.36        246.85        30.20 o                         
 -12   5   7        801.17        826.45        69.92 o                         
 -11   5   7         68.64         84.08        13.28 o                         
 -10   5   7       1525.20       1477.67        47.52 o                         
  -9   5   7        752.90        806.00        45.92 o                         
  -8   5   7       2555.40       2327.52        80.32 o                         
  -7   5   7       1050.09       1029.31        48.13 o                         
  -6   5   7       3841.93       3837.05       106.16 o                         
  -5   5   7          0.35         -5.84         7.93 o                         
  -4   5   7       1576.16       1533.87        46.69 o                         
  -3   5   7        410.72        399.54        21.43 o                         
  -2   5   7       2226.47       2390.06        57.30 o                         
  -1   5   7       1761.86       1789.60        48.33 o                         
   0   5   7        554.39        576.11        14.68 o                         
   1   5   7        539.00        466.37        19.88 o                         
   2   5   7        158.89        129.26        17.55 o                         
   3   5   7       2345.79       2262.93        45.27 o                         
   4   5   7         31.50         35.94         7.54 o                         
   5   5   7        183.37        184.39        13.59 o                         
   6   5   7        361.20        350.04        19.19 o                         
   7   5   7        212.72        199.61        25.25 o                         
 -12   6   7        609.47        589.06        33.37 o                         
 -11   6   7       1490.24       1523.19        51.77 o                         
 -10   6   7       1239.07       1043.36        57.07 o                         
  -9   6   7       2072.76       1897.67        75.78 o                         
  -8   6   7       2228.83       2063.95        77.42 o                         
  -7   6   7       2465.92       2484.91        84.30 o                         
  -6   6   7        880.22        912.73        46.74 o                         
  -5   6   7       1159.70       1192.86        53.09 o                         
  -4   6   7        149.90        158.24        14.73 o                         
  -3   6   7       4171.94       4310.07        92.65 o                         
  -2   6   7         76.28         96.15        11.63 o                         
  -1   6   7       1079.51       1215.75        39.54 o                         
   0   6   7       2818.90       2662.06        44.79 o                         
   1   6   7       1364.49       1368.20        32.23 o                         
   2   6   7        192.56        156.53        13.27 o                         
   3   6   7        415.11        353.54        17.33 o                         
   4   6   7        414.35        448.96        20.18 o                         
   5   6   7        128.02         93.84        11.00 o                         
   6   6   7        348.75        351.37        69.35 o                         
   7   6   7        112.82        104.45        22.03 o                         
 -12   7   7         11.19         30.06        15.48 o                         
 -11   7   7       1353.85       1250.07        67.11 o                         
 -10   7   7        529.39        467.62        39.76 o                         
  -9   7   7        837.36        805.92        49.65 o                         
  -8   7   7         81.42         39.83        13.33 o                         
  -7   7   7        223.72        163.69        21.71 o                         
  -6   7   7       1197.11       1255.16        57.90 o                         
  -5   7   7        973.08       1008.93        38.87 o                         
  -4   7   7         14.08         41.45        12.78 o                         
  -3   7   7         20.41         37.09        10.89 o                         
  -2   7   7       6160.31       6434.92       181.56 o                         
  -1   7   7        292.39        205.97        13.97 o                         
   0   7   7       1740.03       1795.03        42.60 o                         
   1   7   7       1501.12       1433.00        34.39 o                         
   2   7   7       1395.68       1309.46        39.08 o                         
   3   7   7        516.59        541.82        42.79 o                         
   4   7   7        528.17        478.82        37.68 o                         
   5   7   7        108.09        136.12        17.44 o                         
   6   7   7          9.09        -11.73        13.95 o                         
 -12   8   7        831.59        706.59        54.10 o                         
 -11   8   7        240.83        234.75        30.57 o                         
 -10   8   7        750.50        707.15        50.19 o                         
  -9   8   7         43.01         37.19        14.49 o                         
  -8   8   7        232.49        172.77        25.15 o                         
  -7   8   7       1167.75       1159.76        59.18 o                         
  -6   8   7        228.44        247.85        20.62 o                         
  -5   8   7       2290.59       2246.45        62.66 o                         
  -4   8   7         85.05        109.73        13.46 o                         
  -3   8   7       3375.67       3484.31       111.15 o                         
  -2   8   7          0.76         -4.14        12.25 o                         
  -1   8   7        388.68        403.72        28.77 o                         
   0   8   7        413.37        399.52        26.95 o                         
   1   8   7        906.50        968.64        39.89 o                         
   2   8   7        177.35        199.53        28.29 o                         
   3   8   7         79.76         68.13        19.89 o                         
   4   8   7        361.05        408.56        28.35 o                         
   5   8   7         63.26         84.08        21.40 o                         
   6   8   7        132.63        123.15        25.79 o                         
 -11   9   7        660.31        602.98        49.22 o                         
 -10   9   7        111.12        117.28        22.83 o                         
  -9   9   7       1257.73       1317.65        69.26 o                         
  -8   9   7         16.84         22.01        15.97 o                         
  -7   9   7        302.57        306.60        32.18 o                         
  -6   9   7       1034.61       1022.97        57.64 o                         
  -5   9   7          3.21         -5.19        12.65 o                         
  -4   9   7       1182.54       1192.49        62.39 o                         
  -3   9   7        156.64        166.48        24.97 o                         
  -2   9   7       2041.91       1964.66        58.68 o                         
  -1   9   7          5.16         15.77         8.00 o                         
   0   9   7       1370.03       1279.56        47.36 o                         
   1   9   7         51.75         63.19        13.45 o                         
   2   9   7        736.30        887.21        59.20 o                         
   3   9   7        388.90        481.61        44.87 o                         
   4   9   7         93.23         61.09        18.41 o                         
   5   9   7        489.61        513.29        45.65 o                         
 -10  10   7        388.41        350.33        38.71 o                         
  -9  10   7        117.75        116.68        24.30 o                         
  -8  10   7        488.40        470.19        42.22 o                         
  -7  10   7          0.83         18.64        15.08 o                         
  -6  10   7       1057.04       1196.29        66.21 o                         
  -5  10   7       1948.97       1941.59        84.80 o                         
  -4  10   7        927.74        996.69        59.31 o                         
  -3  10   7        110.91        115.36        15.91 o                         
  -2  10   7        427.43        447.78        28.87 o                         
  -1  10   7        430.93        404.36        27.14 o                         
   0  10   7         37.52         26.64        11.68 o                         
   1  10   7        113.08        130.23        31.17 o                         
   2  10   7          2.61          9.54        13.77 o                         
  -9  11   7        475.06        406.37        41.84 o                         
  -8  11   7          2.90         24.63        14.37 o                         
  -7  11   7       1271.53       1373.08        74.88 o                         
  -6  11   7        348.38        390.23        39.74 o                         
  -5  11   7       3384.60       3554.75       127.39 o                         
  -4  11   7        184.64        253.97        32.03 o                         
  -3  11   7        930.71       1117.15        46.95 o                         
  -2  11   7        616.07        528.66        33.13 o                         
  -1  11   7        388.56        342.10        26.84 o                         
   0  11   7        163.79        180.74        20.48 o                         
  -6  12   7       1067.94       1200.13        71.38 o                         
  -5  12   7        243.16        231.97        32.46 o                         
  -4  12   7       1291.06       1469.08        80.23 o                         
  -3  12   7         98.42         89.41        23.60 o                         
   1 -17   8          1.98         22.26        15.16 o                         
   2 -17   8        647.09        576.41        48.68 o                         
   3 -17   8        638.40        568.50        33.51 o                         
   0 -16   8        456.75        435.02        40.64 o                         
   1 -16   8        639.81        645.46        34.86 o                         
   2 -16   8        855.11        830.70        38.92 o                         
   3 -16   8       1079.94       1025.73        43.29 o                         
   4 -16   8       1208.21       1197.28        46.51 o                         
   5 -16   8        457.37        473.00        42.71 o                         
   6 -16   8       1039.87       1043.80        64.93 o                         
  -1 -15   8         49.68         48.33        12.30 o                         
   0 -15   8        457.47        507.31        30.03 o                         
   1 -15   8        359.33        345.93        20.26 o                         
   2 -15   8       1321.66       1353.05        39.79 o                         
   3 -15   8        266.16        280.16        15.15 o                         
   4 -15   8        660.28        646.95        24.19 o                         
   5 -15   8        159.18        137.34        10.91 o                         
   6 -15   8         73.37         72.67        20.08 o                         
   7 -15   8        562.12        537.52        45.86 o                         
  -4 -14   8       1017.45        851.12        55.51 o                         
  -3 -14   8        382.09        452.31        42.90 o                         
  -2 -14   8        275.89        227.87        53.09 o                         
  -1 -14   8        586.72        568.76        25.42 o                         
   0 -14   8        283.29        261.91        17.25 o                         
   1 -14   8        576.02        614.22        29.43 o                         
   2 -14   8        117.72        106.47         9.62 o                         
   3 -14   8       1168.48       1172.51        29.77 o                         
   4 -14   8          5.32          6.32         6.22 o                         
   5 -14   8        114.68        124.41        12.00 o                         
   6 -14   8        914.35        903.41        55.31 o                         
   7 -14   8          0.61         -2.42        13.94 o                         
   8 -14   8        374.10        400.31        39.95 o                         
  -4 -13   8        105.08        101.62        22.45 o                         
  -3 -13   8        518.12        515.14        28.58 o                         
  -2 -13   8       2271.07       2347.92        95.37 o                         
  -1 -13   8        831.43        883.73        30.18 o                         
   0 -13   8       1166.59       1228.68        35.36 o                         
   1 -13   8       1230.79       1275.62        39.94 o                         
   2 -13   8       1979.97       1967.62        38.73 o                         
   3 -13   8          0.72          2.00         5.28 o                         
   4 -13   8         30.47         31.67         6.27 o                         
   5 -13   8         69.78         71.16         9.17 o                         
   6 -13   8         27.14         33.52        10.25 o                         
   7 -13   8        571.57        513.06        43.01 o                         
   8 -13   8         52.76         61.76        19.08 o                         
   9 -13   8       1189.02       1339.08        74.65 o                         
  -6 -12   8        211.59        226.05        30.25 o                         
  -5 -12   8        295.56        366.93        38.18 o                         
  -4 -12   8        561.84        511.58        41.82 o                         
  -3 -12   8        678.75        760.19        27.69 o                         
  -2 -12   8       2114.68       2198.22        81.71 o                         
  -1 -12   8        819.10        901.77        28.91 o                         
   0 -12   8        587.32        599.92        23.09 o                         
   1 -12   8        458.16        425.23        16.36 o                         
   2 -12   8       1528.47       1582.59        32.58 o                         
   3 -12   8        238.11        226.69        11.98 o                         
   4 -12   8        123.66        130.67        11.43 o                         
   5 -12   8        359.72        333.23        13.38 o                         
   6 -12   8        402.92        443.26        31.33 o                         
   7 -12   8        486.26        444.21        23.92 o                         
   8 -12   8       1855.28       1915.90        62.53 o                         
   9 -12   8        282.80        268.47        27.53 o                         
  10 -12   8       1789.81       1687.54        74.63 o                         
  11 -12   8         19.51         21.47        14.12 o                         
  -7 -11   8        370.33        361.98        37.13 o                         
  -6 -11   8          0.41          4.55        10.33 o                         
  -5 -11   8        703.54        759.96        51.32 o                         
  -4 -11   8          7.97          7.94         8.27 o                         
  -3 -11   8       1235.83       1142.70        32.54 o                         
  -2 -11   8          1.71         18.72         6.48 o                         
  -1 -11   8       1235.73       1230.60        27.93 o                         
   0 -11   8       3647.49       3851.89        50.02 o                         
   1 -11   8        722.35        780.19        15.77 o                         
   2 -11   8         12.38         22.03         5.44 o                         
   3 -11   8         28.59         44.23         5.09 o                         
   4 -11   8       3383.47       3290.45        41.17 o                         
   5 -11   8          1.06          8.02         4.59 o                         
   6 -11   8        731.32        752.72        23.46 o                         
   7 -11   8        579.69        606.05        24.62 o                         
   8 -11   8        885.54        957.98        48.83 o                         
   9 -11   8        131.17        120.79        20.29 o                         
  10 -11   8        485.32        418.81        36.89 o                         
  11 -11   8        684.42        638.19        47.57 o                         
  -8 -10   8        119.18        105.56        21.88 o                         
  -7 -10   8        181.36        176.08        24.86 o                         
  -6 -10   8       1541.91       1488.16        71.32 o                         
  -5 -10   8        171.28        153.46        12.46 o                         
  -4 -10   8        917.48        948.83        31.49 o                         
  -3 -10   8        196.02        219.77        11.98 o                         
  -2 -10   8       3782.27       3645.58        53.96 o                         
  -1 -10   8        117.25        134.02         9.26 o                         
   0 -10   8       2558.04       2621.13        55.67 o                         
   1 -10   8         72.83         84.39         6.64 o                         
   2 -10   8        114.34         87.57         9.02 o                         
   3 -10   8       1316.58       1353.64        25.67 o                         
   4 -10   8       1456.85       1391.87        22.85 o                         
   5 -10   8       2461.17       2578.14        86.56 o                         
   6 -10   8        251.95        245.09        15.35 o                         
   7 -10   8       2140.92       2272.72        52.27 o                         
   8 -10   8        836.81        715.53        42.62 o                         
   9 -10   8       1279.02       1222.67        59.52 o                         
  10 -10   8         78.56         70.30        17.58 o                         
  11 -10   8        471.49        537.89        44.01 o                         
  -9  -9   8        182.36        136.93        24.50 o                         
  -8  -9   8        931.18        979.46        41.88 o                         
  -7  -9   8        514.06        551.04        30.24 o                         
  -6  -9   8        517.70        505.56        24.52 o                         
  -5  -9   8       3156.83       3108.34        62.86 o                         
  -4  -9   8        462.87        499.72        22.11 o                         
  -3  -9   8       4229.29       4138.70        62.43 o                         
  -2  -9   8         25.36         41.09         5.97 o                         
  -1  -9   8        921.14        882.43        16.66 o                         
   0  -9   8         34.52         31.65         4.80 o                         
   1  -9   8          1.21         13.20         4.11 o                         
   2  -9   8       2432.03       2627.35        39.07 o                         
   3  -9   8         70.80         62.28         5.87 o                         
   4  -9   8       3260.45       3233.84        47.74 o                         
   5  -9   8        175.13        140.23        11.92 o                         
   6  -9   8       4008.58       4135.82        85.86 o                         
   7  -9   8        217.77        213.14        14.38 o                         
   8  -9   8       1641.09       1614.52        66.45 o                         
   9  -9   8          1.57          8.51        11.74 o                         
  10  -9   8       1002.78        970.83        56.23 o                         
  11  -9   8        100.21        178.64        26.48 o                         
  -9  -8   8        658.51        632.48        44.13 o                         
  -8  -8   8        259.91        227.26        20.47 o                         
  -7  -8   8        823.80        833.97        52.49 o                         
  -6  -8   8        521.31        501.31        17.49 o                         
  -5  -8   8       2145.90       1963.24        35.68 o                         
  -4  -8   8       1583.29       1638.49        39.93 o                         
  -3  -8   8       1433.63       1348.35        27.44 o                         
  -2  -8   8       1565.66       1539.94        31.28 o                         
  -1  -8   8        842.00        805.18        17.57 o                         
   0  -8   8        569.41        585.80        14.66 o                         
   1  -8   8          1.33          9.18         3.31 o                         
   2  -8   8        994.33       1009.70        22.23 o                         
   3  -8   8         93.42         83.98         8.66 o                         
   4  -8   8         78.71         86.75         9.10 o                         
   5  -8   8       4083.59       4184.47        75.26 o                         
   6  -8   8          0.37          6.15         5.65 o                         
   7  -8   8        903.76        926.93        69.43 o                         
   8  -8   8        673.33        631.07        40.30 o                         
   9  -8   8        840.69        843.75        49.71 o                         
  10  -8   8        257.22        294.03        30.64 o                         
  11  -8   8        370.37        463.69        41.70 o                         
  -9  -7   8        234.65        227.91        19.98 o                         
  -8  -7   8       1666.29       1676.83        74.17 o                         
  -7  -7   8          2.35          2.09         6.21 o                         
  -6  -7   8       3273.69       3271.54        48.63 o                         
  -5  -7   8       1020.77       1078.86        23.94 o                         
  -4  -7   8        871.98        776.95        24.83 o                         
  -3  -7   8         72.92        102.49        11.95 o                         
  -2  -7   8       1326.89       1423.62        25.79 o                         
  -1  -7   8       8357.35       8551.29        93.32 o                         
   0  -7   8        121.19        123.49         6.04 o                         
   1  -7   8       1672.18       1791.04        30.01 o                         
   2  -7   8       1058.07       1050.81        26.82 o                         
   3  -7   8       2775.75       2792.31        54.48 o                         
   4  -7   8        420.47        411.02        19.08 o                         
   5  -7   8        218.06        226.98        14.16 o                         
   6  -7   8       1327.25       1277.68        41.98 o                         
   7  -7   8         33.67         34.73         7.89 o                         
   8  -7   8        874.65        869.24        30.26 o                         
   9  -7   8        428.03        469.34        37.01 o                         
  10  -7   8        301.87        259.60        29.80 o                         
  11  -7   8        355.51        376.30        37.98 o                         
 -10  -6   8        102.04         93.12        21.59 o                         
  -9  -6   8        976.50       1081.52        40.85 o                         
  -8  -6   8        226.18        224.88        23.21 o                         
  -7  -6   8       2229.81       2279.66        46.87 o                         
  -6  -6   8        285.49        281.99        11.86 o                         
  -5  -6   8       3034.18       2883.11        40.73 o                         
  -4  -6   8        379.78        412.90        20.31 o                         
  -3  -6   8        881.43        777.96        15.65 o                         
  -2  -6   8        476.29        525.51        13.56 o                         
  -1  -6   8         33.50         48.53         6.53 o                         
   0  -6   8       3619.80       3809.68        48.82 o                         
   1  -6   8       3518.91       3605.63       140.72 o                         
   2  -6   8       6104.39       6089.77       136.77 o                         
   3  -6   8        982.00       1030.95        25.99 o                         
   4  -6   8       3215.56       3157.14        60.26 o                         
   5  -6   8         11.04         15.80         6.21 o                         
   6  -6   8        916.65        858.75        28.40 o                         
   7  -6   8        223.38        242.68        15.70 o                         
   8  -6   8         19.03         28.97         7.78 o                         
   9  -6   8        664.18        716.68        45.92 o                         
  10  -6   8         36.88         86.17        18.73 o                         
  11  -6   8        503.33        490.82        40.69 o                         
 -10  -5   8        629.21        722.26        50.66 o                         
  -9  -5   8          2.53         10.07        12.87 o                         
  -8  -5   8         60.91         50.79         8.12 o                         
  -7  -5   8       1293.73       1301.30        32.47 o                         
  -6  -5   8       1302.72       1324.54        31.41 o                         
  -5  -5   8       1989.35       1914.17        37.13 o                         
  -4  -5   8       2409.74       2251.35        23.98 o                         
  -3  -5   8        242.54        238.61         6.54 o                         
  -2  -5   8        999.36       1007.01        32.53 o                         
  -1  -5   8       3274.63       3094.35        39.99 o                         
   0  -5   8          3.71          6.78         3.39 o                         
   1  -5   8       7570.13       8016.82       129.67 o                         
   2  -5   8       3670.35       3726.87        73.84 o                         
   3  -5   8       8589.63       8456.80       109.24 o                         
   4  -5   8        181.60        163.48        11.94 o                         
   5  -5   8       2781.85       2573.56        54.31 o                         
   6  -5   8        513.35        554.26        34.20 o                         
   7  -5   8        999.42        970.89        48.97 o                         
   8  -5   8        171.57        162.27        22.04 o                         
   9  -5   8         28.49         17.05         9.69 o                         
  10  -5   8         14.19         22.80         8.76 o                         
  11  -5   8         29.69         25.07        12.77 o                         
 -10  -4   8       1461.79       1478.09        72.79 o                         
  -9  -4   8        830.88        820.42        32.80 o                         
  -8  -4   8        678.23        745.05        23.77 o                         
  -7  -4   8       3131.83       3102.36        44.81 o                         
  -6  -4   8        183.26        163.66         6.38 o                         
  -5  -4   8       2037.84       2049.60        46.49 o                         
  -4  -4   8       1590.33       1447.75        30.68 o                         
  -3  -4   8       1123.29       1020.72        17.50 o                         
  -2  -4   8       2522.34       2518.19        25.43 o                         
  -1  -4   8        285.87        213.43         5.11 o                         
   0  -4   8       2167.37       1998.70        28.93 o                         
   1  -4   8       2110.32       2456.46        41.99 o                         
   2  -4   8       3146.65       2773.54       103.39 o                         
   3  -4   8        277.00        369.50        19.76 o                         
   4  -4   8        371.74        294.57        16.15 o                         
   5  -4   8        600.75        582.25        30.31 o                         
   6  -4   8       1530.71       1520.07        43.22 o                         
   7  -4   8       1068.92       1063.44        37.27 o                         
   8  -4   8        409.33        379.55        18.23 o                         
   9  -4   8        263.98        339.48        18.45 o                         
  10  -4   8        142.45        148.04        17.05 o                         
  11  -4   8        162.68        149.57        24.82 o                         
 -11  -3   8       1288.65       1461.12        75.35 o                         
 -10  -3   8        983.60       1047.55        59.97 o                         
  -9  -3   8       1430.96       1570.26        57.90 o                         
  -8  -3   8       1720.64       1706.57        39.52 o                         
  -7  -3   8       3074.09       2993.81        58.42 o                         
  -6  -3   8        125.18        156.81        10.05 o                         
  -5  -3   8        982.27       1010.56        22.94 o                         
  -4  -3   8       3263.70       3427.22        92.01 o                         
  -3  -3   8        269.24        198.15         9.24 o                         
  -2  -3   8         18.31         19.95         2.25 o                         
  -1  -3   8       2813.11       2592.63        67.77 o                         
   0  -3   8       1154.88       1247.70        56.85 o                         
   1  -3   8       1014.38        887.19        27.72 o                         
   2  -3   8       2554.73       2742.04        60.89 o                         
   3  -3   8       2523.70       2469.74        57.98 o                         
   4  -3   8         57.56         50.27         8.33 o                         
   5  -3   8        266.49        265.45        22.22 o                         
   6  -3   8       1213.11       1207.70        38.18 o                         
   7  -3   8        955.20        884.89        26.36 o                         
   8  -3   8       1209.77       1277.11        44.52 o                         
   9  -3   8        264.54        242.02        16.28 o                         
  10  -3   8        955.06       1009.77        47.77 o                         
  11  -3   8        109.30         77.11        18.62 o                         
 -11  -2   8         81.52        100.17        22.92 o                         
 -10  -2   8       1284.79       1388.02        67.28 o                         
  -9  -2   8        751.78        679.90        43.51 o                         
  -8  -2   8        331.45        341.77        14.61 o                         
  -7  -2   8         68.80         69.31         6.88 o                         
  -6  -2   8       1077.92       1046.71        24.25 o                         
  -5  -2   8       1472.16       1626.20        30.44 o                         
  -4  -2   8        200.15        213.50        20.74 o                         
  -3  -2   8       2367.98       2424.04        26.80 o                         
  -2  -2   8        447.63        477.46         7.95 o                         
  -1  -2   8       1028.26       1238.61        13.07 o                         
   0  -2   8      12679.20      12207.51        95.84 o                         
   1  -2   8       1502.53       1351.58        19.64 o                         
   2  -2   8        221.65        175.44        10.73 o                         
   3  -2   8        405.19        366.44        24.08 o                         
   4  -2   8       2371.45       2314.66        32.63 o                         
   5  -2   8       1616.41       1499.15        36.75 o                         
   6  -2   8       1139.24       1109.29        28.26 o                         
   7  -2   8       2221.21       2233.41        45.22 o                         
   8  -2   8         52.94         54.93         9.12 o                         
   9  -2   8       2701.75       3057.34        69.85 o                         
  10  -2   8        494.97        524.72        24.55 o                         
 -11  -1   8        100.46         80.43        20.82 o                         
 -10  -1   8        223.29        203.49        25.82 o                         
  -9  -1   8         75.28         63.58        15.63 o                         
  -8  -1   8       1408.97       1426.30        37.52 o                         
  -7  -1   8        949.31        938.33        28.33 o                         
  -6  -1   8       4861.61       4841.35        76.94 o                         
  -5  -1   8        924.41        890.70        15.29 o                         
  -4  -1   8       3306.87       3204.59        36.80 o                         
  -3  -1   8         77.80        150.52         9.79 o                         
  -2  -1   8       4325.35       4731.00        38.81 o                         
  -1  -1   8       1890.31       1922.61        27.11 o                         
   0  -1   8       6211.74       6305.78        69.79 o                         
   1  -1   8        550.03        496.12        12.94 o                         
   2  -1   8       1752.45       1702.29        92.75 o                         
   3  -1   8       5106.78       4854.96        65.12 o                         
   4  -1   8          0.60          5.73         4.08 o                         
   5  -1   8         82.92         84.36        11.57 o                         
   6  -1   8          8.59         24.10         6.22 o                         
   7  -1   8        570.86        615.73        22.22 o                         
   8  -1   8         90.12        117.05        13.48 o                         
   9  -1   8        136.83        134.98        13.15 o                         
  10  -1   8        553.05        684.49        33.38 o                         
 -11   0   8         14.91         27.28        15.37 o                         
 -10   0   8        428.48        381.47        33.55 o                         
  -9   0   8         70.06         96.03        17.49 o                         
  -8   0   8         56.24         67.48         8.53 o                         
  -7   0   8       6331.75       5925.99       129.95 o                         
  -6   0   8         44.11         67.52         4.35 o                         
  -5   0   8       4997.67       4903.30        66.36 o                         
  -4   0   8       1217.23       1408.25        23.51 o                         
  -3   0   8      21864.13      22821.93       158.09 o                         
  -2   0   8        398.96        458.52         7.80 o                         
  -1   0   8      13158.05      13979.64       121.17 o                         
   0   0   8        704.59        981.51        17.45 o                         
   1   0   8       5980.86       5850.91        67.93 o                         
   2   0   8         12.31         15.30         2.71 o                         
   3   0   8        474.11        495.71        18.94 o                         
   4   0   8        343.68        321.76        12.65 o                         
   5   0   8        170.35        169.22        10.36 o                         
   6   0   8        257.51        235.42        11.51 o                         
   7   0   8         33.74         42.42         7.52 o                         
   8   0   8       1239.91       1294.27        35.49 o                         
   9   0   8         89.52         98.25        11.72 o                         
 -12   1   8        171.17        170.59        26.86 o                         
 -11   1   8        273.87        322.79        33.40 o                         
 -10   1   8          4.46         23.70        13.86 o                         
  -9   1   8       1329.72       1230.11        57.45 o                         
  -8   1   8       1090.44       1027.14        48.90 o                         
  -7   1   8          1.98         -1.41         7.30 o                         
  -6   1   8       4870.01       4758.44        69.23 o                         
  -5   1   8        516.50        462.93        13.49 o                         
  -4   1   8       7498.50       8081.56        94.40 o                         
  -3   1   8         78.17         98.27         4.44 o                         
  -2   1   8      13536.58      13383.29       104.54 o                         
  -1   1   8        930.34       1015.58        17.72 o                         
   0   1   8       2064.40       1868.74        36.64 o                         
   1   1   8        162.49        185.99         9.25 o                         
   2   1   8       2078.87       2054.29        30.97 o                         
   3   1   8        577.22        514.04        17.11 o                         
   4   1   8       1187.90       1211.57        34.01 o                         
   5   1   8       1636.17       1723.94        65.40 o                         
   6   1   8         12.78         12.57         5.71 o                         
   7   1   8       2168.35       2286.38        69.26 o                         
   8   1   8        208.96        212.85        15.00 o                         
   9   1   8        270.08        281.22        34.81 o                         
 -12   2   8          6.15         20.82        15.34 o                         
 -11   2   8        568.73        631.15        44.74 o                         
 -10   2   8          6.30          2.91        12.15 o                         
  -9   2   8        123.20         88.09        11.05 o                         
  -8   2   8          4.12         10.00         9.02 o                         
  -7   2   8         11.94         16.25         4.05 o                         
  -6   2   8        430.07        372.43        10.78 o                         
  -5   2   8        916.28        984.87        21.44 o                         
  -4   2   8         27.73         39.48         8.61 o                         
  -3   2   8       3656.56       3420.61        67.73 o                         
  -2   2   8        312.02        268.56        18.11 o                         
  -1   2   8       4651.85       4894.77        70.04 o                         
   0   2   8       2089.32       1806.05       177.23 o                         
   1   2   8       2046.04       2014.71        57.97 o                         
   2   2   8        639.41        598.29        21.81 o                         
   3   2   8       1022.75       1092.93        22.04 o                         
   4   2   8       5994.57       5976.21       135.66 o                         
   5   2   8         55.42         53.87         7.29 o                         
   6   2   8        589.77        632.54        29.19 o                         
   7   2   8         18.76         12.34         6.18 o                         
   8   2   8       1359.24       1548.84        52.56 o                         
   9   2   8         33.88         34.01        16.77 o                         
 -12   3   8        294.30        327.37        35.13 o                         
 -11   3   8        169.13        166.37        19.13 o                         
 -10   3   8          8.46         22.91         9.27 o                         
  -9   3   8       3045.42       3036.84        67.43 o                         
  -8   3   8         44.45         52.00        10.58 o                         
  -7   3   8       1657.76       1482.42        28.85 o                         
  -6   3   8        483.45        535.72        17.49 o                         
  -5   3   8       1323.33       1433.25        50.44 o                         
  -4   3   8         11.84         22.73         6.57 o                         
  -3   3   8        179.89        211.16        15.01 o                         
  -2   3   8       3508.83       3656.18        57.45 o                         
  -1   3   8         10.47          9.91        13.39 o                         
   0   3   8        959.92        968.74        18.69 o                         
   1   3   8       2738.19       2626.46        48.92 o                         
   2   3   8       1165.99       1144.42        49.18 o                         
   3   3   8        790.27        677.40        22.68 o                         
   4   3   8       1822.53       1770.75        65.71 o                         
   5   3   8       1570.63       1772.67        53.29 o                         
   6   3   8        682.78        629.63        29.92 o                         
   7   3   8        984.22       1060.99        40.45 o                         
   8   3   8         89.20         92.80        17.41 o                         
   9   3   8        320.80        335.85        35.63 o                         
 -12   4   8        872.30        825.04        55.16 o                         
 -11   4   8          2.66          1.42         8.38 o                         
 -10   4   8       1353.89       1193.44        41.43 o                         
  -9   4   8         10.51          5.28         7.52 o                         
  -8   4   8       3228.39       3236.75        96.22 o                         
  -7   4   8        257.71        226.75        20.72 o                         
  -6   4   8       4391.13       4322.48       112.11 o                         
  -5   4   8        188.39        214.32        19.68 o                         
  -4   4   8       6520.34       6451.39       114.51 o                         
  -3   4   8        118.42         92.67        11.35 o                         
  -2   4   8        117.76         98.89        12.24 o                         
  -1   4   8        251.62        226.44         9.26 o                         
   0   4   8        553.27        516.93        14.90 o                         
   1   4   8       1176.90       1048.74        54.72 o                         
   2   4   8        463.08        482.17        18.76 o                         
   3   4   8       5017.22       4957.76        76.68 o                         
   4   4   8        987.71       1034.09        30.29 o                         
   5   4   8       1405.97       1423.76        37.83 o                         
   6   4   8         60.97         59.71         9.81 o                         
   7   4   8        148.55        147.18        23.32 o                         
   8   4   8         60.32         51.20        11.55 o                         
 -12   5   8        110.65        118.83        24.86 o                         
 -11   5   8       1641.48       1638.27        53.38 o                         
 -10   5   8         52.27         32.51        14.50 o                         
  -9   5   8       1886.75       1835.47        72.86 o                         
  -8   5   8         63.27         72.39        15.58 o                         
  -7   5   8       4820.15       4690.02       125.19 o                         
  -6   5   8        407.59        413.47        29.85 o                         
  -5   5   8       6084.09       6246.68       201.80 o                         
  -4   5   8        304.78        307.68        19.80 o                         
  -3   5   8       2154.24       2244.07        57.29 o                         
  -2   5   8        218.62        138.58        36.64 o                         
  -1   5   8       1401.81       1355.78        59.34 o                         
   0   5   8        309.80        276.10        13.32 o                         
   1   5   8        133.71        143.24        12.39 o                         
   2   5   8       1045.52       1064.90        34.88 o                         
   3   5   8          3.84          7.86         5.86 o                         
   4   5   8        303.98        318.55        17.28 o                         
   5   5   8        444.90        454.41        22.26 o                         
   6   5   8        558.31        611.48        25.96 o                         
   7   5   8          7.35         11.93        12.81 o                         
 -11   6   8        123.67         90.93        23.57 o                         
 -10   6   8        763.34        766.28        48.78 o                         
  -9   6   8         57.73         59.14        16.55 o                         
  -8   6   8       3475.35       3237.02       103.61 o                         
  -7   6   8        143.65        145.14        20.03 o                         
  -6   6   8       1078.03       1291.30        57.02 o                         
  -5   6   8        144.02        142.21        15.02 o                         
  -4   6   8        621.42        685.98        30.97 o                         
  -3   6   8        359.62        375.04        22.60 o                         
  -2   6   8       1615.71       1772.24        51.32 o                         
  -1   6   8       2118.91       1941.25        37.50 o                         
   0   6   8        856.61        861.42        24.19 o                         
   1   6   8       2373.22       2316.86        45.96 o                         
   2   6   8        765.62        758.16        29.53 o                         
   3   6   8        158.55        158.47        14.51 o                         
   4   6   8        229.78        245.31        15.68 o                         
   5   6   8        620.89        623.71        33.78 o                         
   6   6   8         58.73         63.22        26.64 o                         
   7   6   8         60.86         50.08        18.50 o                         
 -12   7   8        184.78        130.79        25.25 o                         
 -11   7   8         23.37         26.87        14.48 o                         
 -10   7   8        325.03        360.33        35.24 o                         
  -9   7   8        299.54        266.80        29.96 o                         
  -8   7   8         21.69         11.49        11.67 o                         
  -7   7   8        166.63        188.76        24.19 o                         
  -6   7   8         95.97         84.18        13.29 o                         
  -5   7   8       2597.07       2664.89        69.63 o                         
  -4   7   8        871.84        900.07        50.75 o                         
  -3   7   8       1264.80       1379.21        45.74 o                         
  -2   7   8        285.23        248.65        19.02 o                         
  -1   7   8       2290.06       2260.92        42.56 o                         
   0   7   8       2865.57       2776.87        56.62 o                         
   1   7   8        766.24        760.99        32.22 o                         
   2   7   8       1343.11       1346.91        68.67 o                         
   3   7   8        536.32        534.31        30.84 o                         
   4   7   8        192.06        217.29        20.70 o                         
   5   7   8          7.36         11.77        11.07 o                         
   6   7   8         10.40         31.48        16.50 o                         
 -12   8   8         41.78         29.77        14.02 o                         
 -11   8   8        957.13        916.17        58.73 o                         
 -10   8   8         70.27         73.62        20.09 o                         
  -9   8   8        545.78        513.78        41.52 o                         
  -8   8   8         48.70         65.08        17.64 o                         
  -7   8   8         11.68         33.31        14.38 o                         
  -6   8   8        622.17        625.65        33.04 o                         
  -5   8   8        477.53        481.94        28.28 o                         
  -4   8   8        961.07       1000.96        55.11 o                         
  -3   8   8        562.20        488.74        37.69 o                         
  -2   8   8       1832.05       1787.50        54.48 o                         
  -1   8   8       2880.62       2823.68        58.45 o                         
   0   8   8       1940.58       1878.31       102.95 o                         
   1   8   8       1108.32       1154.29        45.18 o                         
   2   8   8        579.04        561.69        45.61 o                         
   3   8   8        815.59        871.01        40.83 o                         
   4   8   8        169.28        173.70        20.57 o                         
   5   8   8        610.45        756.77        55.06 o                         
 -11   9   8          2.58        -14.25        16.21 o                         
 -10   9   8        760.07        661.74        50.59 o                         
  -9   9   8         18.86         24.46        16.92 o                         
  -8   9   8        940.00        888.02        55.34 o                         
  -7   9   8        428.49        475.57        39.70 o                         
  -6   9   8        564.14        518.18        41.25 o                         
  -5   9   8        371.68        400.45        36.74 o                         
  -4   9   8         46.84         41.18        15.97 o                         
  -3   9   8        285.20        252.81        29.72 o                         
  -2   9   8        594.11        522.63        36.62 o                         
  -1   9   8        754.05        743.47        29.36 o                         
   0   9   8        120.65        129.85        17.38 o                         
   1   9   8        126.47        132.85        31.27 o                         
   2   9   8        526.99        576.19        47.62 o                         
   3   9   8         68.04         37.76        16.89 o                         
 -10  10   8         14.97         13.15        13.09 o                         
  -9  10   8        275.10        251.09        31.97 o                         
  -8  10   8          4.76         22.36        13.91 o                         
  -7  10   8        343.40        384.22        38.21 o                         
  -6  10   8         59.98         64.48        18.83 o                         
  -5  10   8        242.57        246.77        30.69 o                         
  -4  10   8       1967.89       1988.57        87.90 o                         
  -3  10   8          0.29         -5.20        17.21 o                         
  -2  10   8        114.51        114.77        17.21 o                         
  -1  10   8        188.20        127.89        19.30 o                         
   0  10   8        988.64       1142.22        47.98 o                         
   1  10   8         20.80         64.35        20.51 o                         
  -8  11   8        526.41        551.45        47.50 o                         
  -7  11   8        152.95        153.08        28.08 o                         
  -6  11   8       1545.91       1640.32        83.34 o                         
  -5  11   8        810.31        882.20        60.07 o                         
  -4  11   8       1632.82       1969.73        91.22 o                         
  -3  11   8       1089.86       1030.17        84.59 o                         
  -2  11   8        608.31        538.18        27.12 o                         
  -1  11   8        583.09        673.14        37.98 o                         
   2 -17   9        469.02        462.91        43.02 o                         
   3 -17   9        740.98        747.55        45.89 o                         
   4 -17   9        996.70        849.70        40.65 o                         
   1 -16   9       1243.35       1279.32        64.63 o                         
   2 -16   9        465.02        448.96        23.57 o                         
   3 -16   9        943.89        941.94        33.70 o                         
   4 -16   9        185.43        224.55        16.84 o                         
   5 -16   9       1842.74       1895.35        59.98 o                         
   6 -16   9        337.83        392.12        40.60 o                         
  -1 -15   9        832.38        896.73        58.94 o                         
   0 -15   9        287.96        337.22        20.31 o                         
   1 -15   9        637.34        651.54        27.43 o                         
   2 -15   9       1063.91       1151.77        36.33 o                         
   3 -15   9       1494.88       1575.51        36.76 o                         
   4 -15   9        758.12        800.61        26.01 o                         
   5 -15   9        412.75        415.39        18.14 o                         
   6 -15   9        780.24        668.77        46.53 o                         
   7 -15   9        127.81        152.52        26.02 o                         
  -3 -14   9        845.43        838.36        57.58 o                         
  -2 -14   9        927.92       1046.66        45.30 o                         
  -1 -14   9          0.09          8.62         8.04 o                         
   0 -14   9        454.76        477.28        22.61 o                         
   1 -14   9        132.32        142.35        13.11 o                         
   2 -14   9       2053.13       2129.55        42.42 o                         
   3 -14   9          3.02          9.01         5.68 o                         
   4 -14   9       1101.47       1068.89        28.47 o                         
   5 -14   9       1272.37       1193.21        35.38 o                         
   6 -14   9        617.06        583.69        44.31 o                         
   7 -14   9         62.95         38.98        17.26 o                         
   8 -14   9         31.84         39.90        18.61 o                         
  -4 -13   9        387.93        434.39        40.10 o                         
  -3 -13   9         96.09        107.85        17.46 o                         
  -2 -13   9        388.63        353.74        19.53 o                         
  -1 -13   9       1909.12       1967.16        46.36 o                         
   0 -13   9        989.68        915.53        29.98 o                         
   1 -13   9        254.62        279.65        14.20 o                         
   2 -13   9        138.44        122.04        10.08 o                         
   3 -13   9        492.11        567.51        19.67 o                         
   4 -13   9         88.19         76.56         8.88 o                         
   5 -13   9        243.02        170.04        18.28 o                         
   6 -13   9          8.37          3.52         6.39 o                         
   7 -13   9         12.63         39.88        16.16 o                         
   8 -13   9        770.07        811.55        55.24 o                         
   9 -13   9         71.77         41.64        19.07 o                         
  -6 -12   9        170.27        146.85        25.03 o                         
  -5 -12   9        251.89        245.31        30.50 o                         
  -4 -12   9       1052.89       1174.28        67.93 o                         
  -3 -12   9       1066.38       1139.70        44.25 o                         
  -2 -12   9       1832.88       1865.88       111.74 o                         
  -1 -12   9        987.12       1024.39        35.05 o                         
   0 -12   9       2447.77       2612.51        51.89 o                         
   1 -12   9        333.40        351.36        15.21 o                         
   2 -12   9        354.51        369.76        15.40 o                         
   3 -12   9        142.81        145.09        10.06 o                         
   4 -12   9       1043.39       1014.91        23.68 o                         
   5 -12   9        120.38        139.07        10.53 o                         
   6 -12   9         30.80         29.77         6.54 o                         
   7 -12   9        217.12        213.77        17.63 o                         
   8 -12   9        440.15        490.83        35.34 o                         
   9 -12   9       1450.43       1388.35        64.51 o                         
  10 -12   9         84.16        100.57        19.50 o                         
  -7 -11   9         65.08         64.46        17.59 o                         
  -6 -11   9        279.20        214.16        29.05 o                         
  -5 -11   9       1164.14       1160.83        45.49 o                         
  -4 -11   9       1223.67       1144.98        43.60 o                         
  -3 -11   9       2312.59       2378.52        54.91 o                         
  -2 -11   9       1476.82       1488.29        32.23 o                         
  -1 -11   9       1259.25       1302.96        29.30 o                         
   0 -11   9       3142.72       3237.57        45.23 o                         
   1 -11   9        997.89       1015.56        22.57 o                         
   2 -11   9        225.74        286.36        10.70 o                         
   3 -11   9       1924.02       1899.84        37.37 o                         
   4 -11   9       1001.32        981.47        29.39 o                         
   5 -11   9        723.49        732.65        23.01 o                         
   6 -11   9        484.61        513.56        32.44 o                         
   7 -11   9        368.30        369.68        36.47 o                         
   8 -11   9        154.87        151.11        20.80 o                         
   9 -11   9        276.63        250.77        28.08 o                         
  10 -11   9        753.55        785.63        51.23 o                         
  -8 -10   9         37.75         38.78        15.68 o                         
  -7 -10   9        143.71        125.45        22.21 o                         
  -6 -10   9          0.07          9.34         9.26 o                         
  -5 -10   9        568.94        617.79        21.35 o                         
  -4 -10   9       2370.99       2357.91        53.27 o                         
  -3 -10   9       1432.89       1376.59        30.36 o                         
  -2 -10   9        558.63        682.73        25.90 o                         
  -1 -10   9       5488.57       5533.21        80.36 o                         
   0 -10   9      13900.37      14408.05       229.64 o                         
   1 -10   9       6898.28       7186.29        83.87 o                         
   2 -10   9       3837.61       3904.29        44.18 o                         
   3 -10   9        599.22        640.91        17.91 o                         
   4 -10   9       1856.29       1806.86        36.58 o                         
   5 -10   9          7.22         21.21         6.37 o                         
   6 -10   9        663.66        695.66        26.80 o                         
   7 -10   9        259.89        233.43        15.86 o                         
   8 -10   9        702.71        697.70        43.30 o                         
   9 -10   9       1143.31       1178.59        59.80 o                         
  10 -10   9        198.75        152.99        24.76 o                         
  -9  -9   9        154.33        128.27        23.06 o                         
  -8  -9   9        232.45        212.17        20.34 o                         
  -7  -9   9          3.22         15.14        14.80 o                         
  -6  -9   9       1418.87       1354.98        40.36 o                         
  -5  -9   9        164.39        179.04        11.36 o                         
  -4  -9   9       3320.71       3216.42        62.37 o                         
  -3  -9   9         55.94         70.13         7.22 o                         
  -2  -9   9       3560.79       3517.80        71.97 o                         
  -1  -9   9        522.85        555.93        15.34 o                         
   0  -9   9         50.52         44.21         5.11 o                         
   1  -9   9         12.86         15.45         4.37 o                         
   2  -9   9         54.86         55.86         7.10 o                         
   3  -9   9       3230.61       3320.99        52.55 o                         
   4  -9   9        456.68        565.50        22.57 o                         
   5  -9   9       1285.68       1319.66        36.93 o                         
   6  -9   9        240.49        217.84        22.83 o                         
   7  -9   9       1244.92       1210.60        36.57 o                         
   8  -9   9        102.00         97.32        18.17 o                         
   9  -9   9        455.12        443.75        36.99 o                         
  10  -9   9        264.92        353.11        34.07 o                         
  -9  -8   9         12.75          3.53        12.60 o                         
  -8  -8   9        327.19        361.42        24.87 o                         
  -7  -8   9        323.31        297.50        17.82 o                         
  -6  -8   9         69.80         52.30         8.65 o                         
  -5  -8   9       2691.12       2821.89        46.10 o                         
  -4  -8   9        158.24        148.54        12.12 o                         
  -3  -8   9       2374.75       2321.61        47.47 o                         
  -2  -8   9        832.49        803.17        19.69 o                         
  -1  -8   9         42.26         64.03         5.54 o                         
   0  -8   9          8.35         17.24         3.76 o                         
   1  -8   9         49.62         80.03         6.78 o                         
   2  -8   9        203.16        215.91        10.54 o                         
   3  -8   9          0.74          7.28         7.78 o                         
   4  -8   9       1986.78       1996.17        46.03 o                         
   5  -8   9        303.16        268.89        15.89 o                         
   6  -8   9       2868.21       2751.46        59.02 o                         
   7  -8   9        209.99        235.67        19.49 o
[truncated: 307,153 more chars]
